# Supplementary material for: Kiwi: a tool for integration and visualization of network topology and gene-set analysis
Source: BMC Bioinformatics. 2014 Dec 11;15(1):408. doi: 10.1186/s12859-014-0408-9 (PMC4269931; doi:10.1186/s12859-014-0408-9)
Supplement: Additional file 1: — Case study demo files. [file 12859_2014_408_MOESM1_ESM.zip]

Archive with 23 entries (16 files):
- case_studies/
- case_studies/.DS_Store
- case_studies/case_study 1/
- case_studies/case_study 1/GLS_LUAD.txt
- case_studies/case_study 1/GSC_LUAD.txt
- case_studies/case_study 1/GSN.txt
- case_studies/case_study 1/GSS_LUAD.txt
- case_studies/case_study 1/piano_runGSA_results.RData
- case_studies/case_study 1/run_analysis
- case_studies/case_study 2/
- case_studies/case_study 2/GLS_KRAS.txt
- case_studies/case_study 2/GSC_KRAS.txt
- case_studies/case_study 2/GSN.txt
- case_studies/case_study 2/GSS_KRAS.txt
- case_studies/case_study 2/piano_runGSA_results.RData
- case_studies/case_study 2/run_analysis
- __MACOSX/
- __MACOSX/case_studies/
- __MACOSX/case_studies/._.DS_Store
- __MACOSX/case_studies/case_study 1/
- __MACOSX/case_studies/case_study 1/._run_analysis
- __MACOSX/case_studies/case_study 2/
- __MACOSX/case_studies/case_study 2/._run_analysis
