# Supplementary material for: Kiwi: a tool for integration and visualization of network topology and gene-set analysis
Source: BMC Bioinformatics. 2014 Dec 11;15(1):408. doi: 10.1186/s12859-014-0408-9 (PMC4269931; doi:10.1186/s12859-014-0408-9)
Supplement: Additional file 1: — Case study demo files. [file 12859_2014_408_MOESM1_ESM.zip › case_studies/case_study 1/GLS_LUAD.txt]

g	p	FC
ENSG00000000003	2.56151155384704e-06	1
ENSG00000000419	0.134135281979973	1
ENSG00000000457	0.000318127823160141	1
ENSG00000000460	4.43133564895421e-11	1
ENSG00000000938	4.17751285494303e-17	-1
ENSG00000000971	0.14731960839654	1
ENSG00000001036	0.0140554277680854	1
ENSG00000001084	2.52996823177197e-13	1
ENSG00000001167	5.94776303039215e-07	1
ENSG00000001460	0.865672915793852	1
ENSG00000001461	0.00516720531136683	-1
ENSG00000001497	2.87548775449192e-05	1
ENSG00000001561	0.0604636136218424	-1
ENSG00000001617	0.500285931021329	-1
ENSG00000001626	0.0380266946510836	-1
ENSG00000001629	5.2844684689056e-05	1
ENSG00000001630	1.1062701793997e-05	-1
ENSG00000001631	0.150631456865803	1
ENSG00000002016	0.533884258581516	1
ENSG00000002330	0.557793763482087	-1
ENSG00000002549	0.734421848127485	-1
ENSG00000002586	0.626712080335393	1
ENSG00000002587	4.75599922011052e-09	1
ENSG00000002726	3.99737243815988e-15	1
ENSG00000002745	1.81412496382888e-10	1
ENSG00000002746	4.78358064375353e-09	1
ENSG00000002822	0.0411663638186411	1
ENSG00000002834	0.00108833376290528	1
ENSG00000002919	0.878011135964815	1
ENSG00000002933	5.08969810551228e-06	1
ENSG00000003056	0.72760952436751	-1
ENSG00000003096	0.533521384962001	1
ENSG00000003137	0.0043724265518572	-1
ENSG00000003147	3.85244785081885e-10	1
ENSG00000003249	7.93545855334927e-20	1
ENSG00000003393	0.462955894234576	1
ENSG00000003400	0.6733920164055	-1
ENSG00000003402	0.000547756908313349	-1
ENSG00000003436	0.11222662177695	-1
ENSG00000003509	0.183158838738977	1
ENSG00000003756	0.0807149746782452	-1
ENSG00000003987	3.04745898301265e-08	1
ENSG00000003989	0.000225922494834975	1
ENSG00000004059	0.0246187399751929	1
ENSG00000004139	0.325335396205951	1
ENSG00000004142	6.45669464921331e-09	1
ENSG00000004399	0.226092839435828	-1
ENSG00000004468	0.0696196267903706	1
ENSG00000004478	3.29349071369805e-11	1
ENSG00000004487	7.6191013982511e-09	1
ENSG00000004534	0.141121047407195	-1
ENSG00000004660	0.167697325213941	-1
ENSG00000004700	0.238392269305346	1
ENSG00000004766	0.46874044947619	1
ENSG00000004776	0.000160284643967001	-1
ENSG00000004777	0.000280195924588977	1
ENSG00000004779	0.00968129893835962	1
ENSG00000004799	1.88545308405538e-09	-1
ENSG00000004809	0.131173552298016	-1
ENSG00000004838	0.0650349667024283	-1
ENSG00000004846	0.652989898865887	-1
ENSG00000004848	0.000299067929312611	1
ENSG00000004864	3.07311782472845e-16	1
ENSG00000004866	0.000154784663005179	-1
ENSG00000004897	0.000131171007021433	1
ENSG00000004939	0.0730324533262637	-1
ENSG00000004961	0.00185259885963093	1
ENSG00000004975	0.0609397872118607	1
ENSG00000005001	8.15170336000676e-08	1
ENSG00000005007	0.0112309757556246	1
ENSG00000005020	0.511093237393316	-1
ENSG00000005022	0.0371943973756587	1
ENSG00000005059	0.408378056519855	1
ENSG00000005075	3.11149824727828e-05	1
ENSG00000005100	0.000559933867490778	1
ENSG00000005102	4.86591746171425e-05	-1
ENSG00000005108	0.22950513638949	-1
ENSG00000005156	5.80427484978543e-16	1
ENSG00000005175	1.56224665292498e-06	1
ENSG00000005187	0.226278808743489	1
ENSG00000005189	9.61690741574159e-07	1
ENSG00000005194	0.0386202722238905	1
ENSG00000005238	0.410630219363387	-1
ENSG00000005243	0.930112645704273	-1
ENSG00000005249	0.852867378945252	-1
ENSG00000005302	0.711425807321654	-1
ENSG00000005339	0.040228874026655	1
ENSG00000005379	0.317594547426486	-1
ENSG00000005381	0.628530957898136	1
ENSG00000005421	0.148314913165064	1
ENSG00000005436	0.0210455743835678	1
ENSG00000005448	0.62935219954831	-1
ENSG00000005469	0.916545880036251	1
ENSG00000005471	6.90231319400826e-09	1
ENSG00000005483	0.825207063998548	1
ENSG00000005486	0.0735318538633361	-1
ENSG00000005513	0.00225391132129178	1
ENSG00000005700	0.116574807273362	1
ENSG00000005801	0.00635225131926378	1
ENSG00000005810	0.9584311349117	1
ENSG00000005812	5.17147163481071e-06	-1
ENSG00000005844	0.00192936172211718	-1
ENSG00000005882	0.962252419937932	-1
ENSG00000005884	0.398663468131005	1
ENSG00000005889	0.610324122069331	-1
ENSG00000005893	0.523415473492093	1
ENSG00000005955	0.0547591222764724	1
ENSG00000005961	0.379352387633554	-1
ENSG00000006007	0.532301892897897	1
ENSG00000006015	0.785315636173831	-1
ENSG00000006016	1.47162021325163e-07	1
ENSG00000006025	0.107316536785288	1
ENSG00000006042	0.402276324100752	1
ENSG00000006047	7.33349526834119e-24	1
ENSG00000006071	0.731822960205233	1
ENSG00000006074	0.0223434267621493	-1
ENSG00000006075	0.271816817748624	-1
ENSG00000006114	0.0328464391638434	1
ENSG00000006118	1.51974550202835e-16	1
ENSG00000006125	0.00816795063236068	1
ENSG00000006194	0.0235843935107656	1
ENSG00000006210	0.000102855958465363	-1
ENSG00000006282	0.000943976008515944	1
ENSG00000006283	1.09745865060033e-05	1
ENSG00000006327	0.141131908796598	1
ENSG00000006377	1.57774168607157e-12	1
ENSG00000006432	0.147981500163462	1
ENSG00000006451	0.0178867322438205	-1
ENSG00000006453	1.45149732615593e-12	1
ENSG00000006459	0.387555656101925	1
ENSG00000006468	2.45879643253602e-09	-1
ENSG00000006530	0.000643799034533031	1
ENSG00000006534	0.0108812671735795	-1
ENSG00000006555	2.87619380290465e-05	1
ENSG00000006576	0.00122778377187892	1
ENSG00000006607	0.903728041687104	1
ENSG00000006611	2.7370507725324e-13	1
ENSG00000006625	1.67931013685205e-16	1
ENSG00000006634	4.18839351764618e-11	1
ENSG00000006638	0.0156114853718555	-1
ENSG00000006652	0.726069764491338	1
ENSG00000006695	0.0112540897162793	1
ENSG00000006704	5.83416108115217e-09	1
ENSG00000006712	0.0529123297675435	1
ENSG00000006715	0.49907583399753	1
ENSG00000006740	4.48538705593871e-10	-1
ENSG00000006744	0.00885392144925721	1
ENSG00000006747	2.64960102544321e-06	1
ENSG00000006756	3.81510920461882e-05	1
ENSG00000006757	0.900234178181118	1
ENSG00000006831	0.116183360039603	-1
ENSG00000006837	0.78336568060145	-1
ENSG00000007038	0.125329847456694	1
ENSG00000007047	5.33546770146804e-06	1
ENSG00000007062	0.00345951225031207	1
ENSG00000007080	0.574528031877134	1
ENSG00000007129	1.0889191386669e-06	-1
ENSG00000007168	0.073456795762028	-1
ENSG00000007171	0.81535781565228	1
ENSG00000007174	0.496957743978245	-1
ENSG00000007202	0.072555672080384	1
ENSG00000007216	0.0336735312651112	1
ENSG00000007237	0.0324512743444426	-1
ENSG00000007255	0.256740903665689	1
ENSG00000007264	0.000584722444924515	-1
ENSG00000007306	1.04156768549307e-13	1
ENSG00000007312	0.0334019064641349	1
ENSG00000007314	0.00181048779481755	1
ENSG00000007341	0.159540070031588	-1
ENSG00000007350	0.0970411449308117	1
ENSG00000007372	0.0105947470526955	-1
ENSG00000007376	2.08677696452125e-07	1
ENSG00000007384	0.00880986747829544	1
ENSG00000007392	0.823916553942843	-1
ENSG00000007402	2.04924979254629e-11	-1
ENSG00000007516	0.3588423889184	1
ENSG00000007520	0.0714493310377501	1
ENSG00000007541	0.354610948445975	-1
ENSG00000007545	0.718275458363049	-1
ENSG00000007866	0.00395875917016888	1
ENSG00000007908	6.88539658635165e-10	-1
ENSG00000007923	6.14584422740296e-06	1
ENSG00000007933	0.000458505965099685	-1
ENSG00000007944	0.140589610163178	-1
ENSG00000007952	2.16093606709673e-07	1
ENSG00000007968	1.89551932070594e-12	1
ENSG00000008018	0.326513524518545	1
ENSG00000008056	0.0170598872040989	1
ENSG00000008083	0.00313810720888461	1
ENSG00000008086	0.00201396353911677	-1
ENSG00000008118	0.796345579322836	1
ENSG00000008130	0.000161801825658386	1
ENSG00000008196	1.4816587900995e-06	1
ENSG00000008197	4.59839725357977e-09	1
ENSG00000008226	0.159144321436431	-1
ENSG00000008256	0.688826191362806	-1
ENSG00000008277	0.000330734042182474	1
ENSG00000008282	0.852553416415833	1
ENSG00000008283	0.000576785085272727	1
ENSG00000008294	0.239407336241262	-1
ENSG00000008300	7.09963863973724e-17	1
ENSG00000008311	0.484790726481541	-1
ENSG00000008323	4.41442284325032e-10	1
ENSG00000008324	0.666261567902662	1
ENSG00000008382	0.21753089622999	-1
ENSG00000008394	0.000617214801570899	1
ENSG00000008405	0.0570705936112727	-1
ENSG00000008441	0.00029708804364446	-1
ENSG00000008513	0.803790794669161	-1
ENSG00000008516	0.170202944159879	-1
ENSG00000008517	0.243579557450355	-1
ENSG00000008710	0.20553407019698	-1
ENSG00000008735	8.87165380777804e-06	1
ENSG00000008838	0.0422393689402313	1
ENSG00000008853	0.000493337309126234	-1
ENSG00000008869	0.676221669194231	-1
ENSG00000008952	0.412681444827385	-1
ENSG00000008988	0.761210462129484	-1
ENSG00000009307	0.573248746677205	-1
ENSG00000009335	0.00210309903951482	1
ENSG00000009413	0.0198738325549493	-1
ENSG00000009694	0.00137923863555329	1
ENSG00000009709	1.39430357235049e-08	1
ENSG00000009724	0.0141971723138484	-1
ENSG00000009765	9.5015704762028e-06	1
ENSG00000009780	0.0128334190957728	-1
ENSG00000009790	0.176629238471305	1
ENSG00000009830	0.00775358353946249	1
ENSG00000009844	0.0153570678918483	1
ENSG00000009950	0.0517769520593349	-1
ENSG00000009954	1.11522329957417e-05	1
ENSG00000010017	6.69176880444363e-08	1
ENSG00000010030	0.0100230092399566	1
ENSG00000010072	3.69830876633775e-05	1
ENSG00000010165	4.72705139435404e-07	1
ENSG00000010219	0.139937611557642	-1
ENSG00000010244	2.72051693245518e-05	1
ENSG00000010256	0.0659372966702056	1
ENSG00000010270	0.00151125773417868	-1
ENSG00000010278	6.26531830839298e-05	-1
ENSG00000010282	0.41096477740268	-1
ENSG00000010292	8.00244513819976e-12	1
ENSG00000010295	0.00197789815474018	-1
ENSG00000010310	0.764256660736769	1
ENSG00000010318	0.402260154336019	-1
ENSG00000010319	2.21026283245838e-23	-1
ENSG00000010322	0.00114783737567186	-1
ENSG00000010327	0.430181468100072	1
ENSG00000010361	0.514000299125604	-1
ENSG00000010379	7.04626362817017e-24	-1
ENSG00000010404	0.72989921749132	1
ENSG00000010438	3.65976088388437e-16	1
ENSG00000010539	0.0467249829241211	1
ENSG00000010610	0.102297543707451	-1
ENSG00000010626	0.0398112997924863	-1
ENSG00000010671	4.28299375960456e-07	-1
ENSG00000010704	0.00365930726815513	1
ENSG00000010803	0.955261968568107	1
ENSG00000010810	0.206556209044913	-1
ENSG00000010818	0.611050914996999	-1
ENSG00000010932	4.373973691648e-05	1
ENSG00000011007	0.29196959093794	-1
ENSG00000011009	4.63720522477156e-09	1
ENSG00000011021	0.00294857586107111	-1
ENSG00000011028	0.126888844483353	-1
ENSG00000011105	0.000143408948588935	-1
ENSG00000011114	0.733128880796813	1
ENSG00000011132	0.145592417985233	1
ENSG00000011143	0.0253501227787648	1
ENSG00000011198	1.06035444826576e-09	-1
ENSG00000011201	2.32535869521109e-16	-1
ENSG00000011243	0.673029449836916	1
ENSG00000011258	0.0217930996100684	1
ENSG00000011260	0.000126047635862316	1
ENSG00000011275	0.0677421831199604	1
ENSG00000011295	0.180641447912822	-1
ENSG00000011304	6.06133657630358e-06	1
ENSG00000011332	2.45382472652795e-09	1
ENSG00000011347	8.32344777786491e-20	1
ENSG00000011376	0.00106170799487383	1
ENSG00000011405	0.119632187781164	-1
ENSG00000011422	0.254387803984335	1
ENSG00000011426	7.74994142112207e-33	1
ENSG00000011451	0.103625118552581	1
ENSG00000011454	0.72970148652592	-1
ENSG00000011465	2.68827394646775e-05	-1
ENSG00000011478	0.0282026011320263	1
ENSG00000011485	0.0156040549818109	1
ENSG00000011523	0.520642405699278	-1
ENSG00000011566	0.0966429242769137	1
ENSG00000011590	0.015255833410128	1
ENSG00000011600	1.17478057884434e-07	-1
ENSG00000011638	8.94498088834385e-05	1
ENSG00000011677	6.14899717841862e-08	1
ENSG00000012048	9.90312929341924e-10	1
ENSG00000012061	0.0092558890044025	1
ENSG00000012124	0.355567577087882	-1
ENSG00000012171	1.00880713981623e-07	-1
ENSG00000012174	9.75123476388259e-09	1
ENSG00000012211	9.56830004440029e-06	1
ENSG00000012223	6.16703094049651e-09	1
ENSG00000012232	0.0495709757674036	1
ENSG00000012504	0.832215421444556	-1
ENSG00000012660	0.721534574008851	1
ENSG00000012779	1.280081576966e-13	-1
ENSG00000012817	0.775538101734426	-1
ENSG00000012822	6.70616485688013e-15	-1
ENSG00000012963	0.0436124595866618	1
ENSG00000012983	0.410887549701297	1
ENSG00000013016	0.964534824858703	-1
ENSG00000013275	3.49864937652339e-11	1
ENSG00000013288	0.370971470907012	-1
ENSG00000013293	0.45627322246546	-1
ENSG00000013297	9.96303878141086e-05	-1
ENSG00000013306	5.340543849729e-17	1
ENSG00000013364	0.2629712042886	1
ENSG00000013374	0.435444653849239	1
ENSG00000013375	1.90558753677414e-06	1
ENSG00000013392	0.484421560952846	-1
ENSG00000013441	0.0702305983750239	-1
ENSG00000013503	0.819868603744559	1
ENSG00000013523	0.734101499223318	1
ENSG00000013561	0.796321518276324	1
ENSG00000013563	0.583235847115653	1
ENSG00000013573	2.11980778541865e-10	1
ENSG00000013583	4.19885733600274e-06	-1
ENSG00000013588	0.0205792344383112	-1
ENSG00000013619	0.614832450479665	-1
ENSG00000013725	0.684602793072659	1
ENSG00000013810	1.42428610995666e-15	1
ENSG00000014123	0.0981692993694216	1
ENSG00000014138	7.36524489590854e-06	1
ENSG00000014164	4.20448453180319e-06	1
ENSG00000014216	0.00250082948874965	1
ENSG00000014257	0.868037045213435	1
ENSG00000014641	0.242534366191187	1
ENSG00000014824	0.114702913124026	1
ENSG00000014914	3.50785803622608e-06	1
ENSG00000014919	0.000868933436324928	1
ENSG00000015133	0.0353863812425943	1
ENSG00000015153	0.830561351276175	-1
ENSG00000015285	0.0492592833875119	-1
ENSG00000015413	2.4085581876924e-07	1
ENSG00000015475	0.101168010670394	1
ENSG00000015479	0.00907665221740469	1
ENSG00000015520	2.11554495424562e-13	1
ENSG00000015532	1.56120505602431e-06	1
ENSG00000015568	0.827198155208266	-1
ENSG00000015676	0.570309607263433	1
ENSG00000016082	1.26278891457434e-06	1
ENSG00000016391	0.102549819240563	1
ENSG00000016402	0.0128984997040777	-1
ENSG00000016602	0.000462209969636022	1
ENSG00000016864	0.981364648781402	-1
ENSG00000017260	0.346486281963105	-1
ENSG00000017373	2.00605188072698e-06	1
ENSG00000017427	0.288413722706164	1
ENSG00000017483	0.443061596009276	-1
ENSG00000017621	0.0680153693418233	1
ENSG00000017797	0.0505554760070058	1
ENSG00000018189	0.00278518899000912	-1
ENSG00000018236	0.314023150716621	-1
ENSG00000018280	1.20027117966322e-13	-1
ENSG00000018408	2.12506260645333e-05	-1
ENSG00000018510	0.0448967401118326	1
ENSG00000018610	0.06358869256896	1
ENSG00000018625	5.02199476196709e-10	-1
ENSG00000018699	7.07342675511734e-05	1
ENSG00000018869	0.0551047162464755	-1
ENSG00000019102	0.112768462290649	-1
ENSG00000019144	0.521075803844823	-1
ENSG00000019169	1.6426331467055e-16	-1
ENSG00000019186	8.31751315113697e-21	1
ENSG00000019485	0.145309012615378	-1
ENSG00000019505	2.27412972323051e-13	1
ENSG00000019549	0.192975089136171	1
ENSG00000019582	0.106692860068553	-1
ENSG00000019991	0.023844819090223	-1
ENSG00000019995	0.334410089767214	-1
ENSG00000020129	0.00166622871190673	1
ENSG00000020181	0.30936112137257	-1
ENSG00000020256	1.43063218458074e-07	1
ENSG00000020426	0.0037829116866019	1
ENSG00000020577	0.00160594683414046	-1
ENSG00000020633	0.655044077281709	1
ENSG00000020922	0.00040173769816314	1
ENSG00000021300	0.777174198687675	1
ENSG00000021355	0.358066718675019	1
ENSG00000021488	0.0682521890753447	1
ENSG00000021574	5.69332156097153e-05	1
ENSG00000021645	0.0142491386478186	-1
ENSG00000021762	0.817719302725223	1
ENSG00000021776	0.0205879041535867	1
ENSG00000021826	1.80528641294323e-14	1
ENSG00000021852	1.33808548351971e-10	-1
ENSG00000022267	2.56347194860904e-28	-1
ENSG00000022277	0.197978947137008	1
ENSG00000022556	0.0639838456414746	1
ENSG00000022567	0.00396971302276115	1
ENSG00000022840	0.435491184674467	1
ENSG00000022976	0.345167860023686	1
ENSG00000023041	0.104969592682963	1
ENSG00000023171	3.66548215647056e-08	1
ENSG00000023191	0.000410021925225497	-1
ENSG00000023228	1.53278357023566e-07	1
ENSG00000023287	0.572401652923146	1
ENSG00000023318	0.877014028499163	-1
ENSG00000023330	0.0696960202656312	-1
ENSG00000023445	0.156798959892528	1
ENSG00000023516	0.0132511111555185	-1
ENSG00000023572	0.00857047647736812	1
ENSG00000023608	0.38675239044134	1
ENSG00000023697	0.340729315898001	1
ENSG00000023734	0.00931730044097816	1
ENSG00000023839	6.55831761271237e-13	1
ENSG00000023892	0.0144638040686717	1
ENSG00000023902	0.688528520264345	-1
ENSG00000023909	7.81713250803777e-07	1
ENSG00000024048	0.477326312921168	1
ENSG00000024422	1.62349820666206e-07	-1
ENSG00000024526	1.73542723617387e-28	1
ENSG00000024862	0.0148197379913943	-1
ENSG00000025039	0.117707839792469	-1
ENSG00000025156	0.338180314939225	1
ENSG00000025293	0.159188989415552	1
ENSG00000025423	6.97166207680241e-07	-1
ENSG00000025434	0.246759903674981	-1
ENSG00000025708	0.0176440890175376	1
ENSG00000025770	0.699747309547209	1
ENSG00000025772	3.8288773221903e-06	1
ENSG00000025796	0.88737000982317	1
ENSG00000025800	0.000830308843344509	1
ENSG00000026025	5.90921051109515e-07	-1
ENSG00000026103	0.0351440082133728	-1
ENSG00000026297	4.41872394558992e-06	1
ENSG00000026508	2.64119258484326e-08	-1
ENSG00000026559	4.32931714626009e-06	1
ENSG00000026652	3.324852573822e-08	-1
ENSG00000026751	1.52944991692245e-05	1
ENSG00000026950	0.0749378688417703	-1
ENSG00000027001	0.933570896587304	1
ENSG00000027075	2.1610915190858e-06	-1
ENSG00000027697	2.27257556457767e-06	-1
ENSG00000027847	8.77201744832954e-06	1
ENSG00000027869	0.000388420932502666	1
ENSG00000028116	0.00463230537332639	1
ENSG00000028137	0.24278134785472	-1
ENSG00000028203	0.0108838816302839	1
ENSG00000028277	0.000924459492525275	1
ENSG00000028310	1.26085088537696e-05	1
ENSG00000028528	3.90142457656249e-08	-1
ENSG00000028839	0.875022822897488	1
ENSG00000029153	1.51951594755743e-12	1
ENSG00000029363	0.101540797897167	1
ENSG00000029364	0.0579236745982832	1
ENSG00000029534	8.31742592018964e-10	1
ENSG00000029559	0.182156108105439	1
ENSG00000029639	0.261889298815832	1
ENSG00000029725	0.223576061185596	-1
ENSG00000029993	2.05457327153928e-30	1
ENSG00000030066	0.000542303685200088	1
ENSG00000030304	0.0107443375054711	-1
ENSG00000030419	3.42082580223499e-05	1
ENSG00000030582	0.00295140999053036	-1
ENSG00000031003	3.44209819454743e-05	-1
ENSG00000031081	8.23784329617584e-19	-1
ENSG00000031691	0.211659908656876	1
ENSG00000031698	0.883213576144059	-1
ENSG00000031823	0.222327417314577	-1
ENSG00000032219	0.119640083945962	-1
ENSG00000032389	4.58582054506501e-07	1
ENSG00000032444	3.22407421697914e-19	-1
ENSG00000032742	0.0498518032136005	-1
ENSG00000033011	3.51985282640601e-05	1
ENSG00000033030	0.168607697268141	1
ENSG00000033050	1.23056201864207e-07	1
ENSG00000033100	2.35702074699296e-14	1
ENSG00000033170	9.04522954077653e-13	1
ENSG00000033178	0.000336310680885431	1
ENSG00000033327	0.0706239539087965	-1
ENSG00000033627	0.0717933236989952	-1
ENSG00000033800	0.00496114380070957	-1
ENSG00000033867	0.00069662954787627	1
ENSG00000034053	2.65332599977586e-09	1
ENSG00000034152	0.939463931744773	-1
ENSG00000034239	0.173369042566344	-1
ENSG00000034510	0.0833446675331939	1
ENSG00000034533	0.460589641351085	1
ENSG00000034677	0.518906440050188	1
ENSG00000034693	0.169140974738556	-1
ENSG00000034713	0.0800682073934681	-1
ENSG00000034971	2.06446639970885e-13	-1
ENSG00000035115	0.616971993416638	1
ENSG00000035141	5.71647366259957e-12	1
ENSG00000035403	0.433902191806388	-1
ENSG00000035499	9.34959455551155e-27	1
ENSG00000035664	1.43412465365349e-19	-1
ENSG00000035681	0.322203923594411	1
ENSG00000035687	3.16371592986729e-09	1
ENSG00000035720	0.333377715280912	1
ENSG00000035862	0.0732506677159759	-1
ENSG00000035928	0.958934372428014	-1
ENSG00000036054	0.58371615887432	1
ENSG00000036257	0.0208283632600791	1
ENSG00000036473	6.82585972510725e-14	-1
ENSG00000036530	0.840172433202158	1
ENSG00000036549	0.00099767052709834	1
ENSG00000036672	0.929357249956862	1
ENSG00000037042	0.522496451200045	1
ENSG00000037241	0.058362533125718	1
ENSG00000037280	6.029696153654e-12	-1
ENSG00000037474	2.41258193096931e-14	1
ENSG00000037637	0.414948212849661	1
ENSG00000037749	0.546879492058599	1
ENSG00000037757	0.973498234808374	-1
ENSG00000037897	1.40739176779198e-13	1
ENSG00000037965	8.65768724627273e-08	1
ENSG00000038002	0.000281992284632774	1
ENSG00000038210	0.0265368285759703	1
ENSG00000038219	0.572619694309827	1
ENSG00000038274	0.323330328218312	-1
ENSG00000038295	2.34198109897555e-07	-1
ENSG00000038358	0.00321047306595742	1
ENSG00000038382	2.43406681301113e-06	1
ENSG00000038427	8.73193018763657e-12	1
ENSG00000038532	0.920737769478019	-1
ENSG00000038945	1.61918186292735e-10	-1
ENSG00000039068	4.14247221335351e-11	1
ENSG00000039123	0.00679864791099645	1
ENSG00000039139	0.159736115452108	1
ENSG00000039319	0.773198592038887	-1
ENSG00000039523	6.9351158995637e-08	-1
ENSG00000039537	0.206639287623184	-1
ENSG00000039560	0.000515654114646965	1
ENSG00000039600	9.59521508907504e-08	1
ENSG00000039650	0.0192526726220892	1
ENSG00000040199	0.49070914317355	-1
ENSG00000040275	4.56690800496628e-09	1
ENSG00000040341	9.61567814619611e-08	1
ENSG00000040487	0.0137524322560536	1
ENSG00000040531	0.951458624358776	-1
ENSG00000040608	0.00197302186625034	1
ENSG00000040633	0.00287351518427197	1
ENSG00000040731	0.99150442334979	-1
ENSG00000040933	0.310431263645577	1
ENSG00000041353	0.000644215740674393	1
ENSG00000041357	0.0579482085452361	1
ENSG00000041515	0.105024899118828	1
ENSG00000041802	1.41772954065813e-05	1
ENSG00000041880	0.0325522723560856	-1
ENSG00000041982	0.000293649603636089	1
ENSG00000041988	0.0301671317980868	1
ENSG00000042062	0.146487711982096	-1
ENSG00000042088	1.49172122579815e-06	1
ENSG00000042286	1.86261686252643e-05	1
ENSG00000042304	0.546907210101476	-1
ENSG00000042317	0.777294294687897	-1
ENSG00000042429	0.000357080620420616	1
ENSG00000042445	0.864905037022447	-1
ENSG00000042493	0.13353734583707	-1
ENSG00000042753	0.016751744590096	1
ENSG00000042832	0.00048934254872387	1
ENSG00000042980	1.26407221671962e-17	1
ENSG00000043039	1.08190333756125e-15	1
ENSG00000043093	0.00616109672064824	1
ENSG00000043143	0.63252281604599	1
ENSG00000043355	1.3517514849701e-13	1
ENSG00000043462	0.246999561897112	-1
ENSG00000043514	0.000257902617484692	1
ENSG00000043591	3.76953083750885e-12	-1
ENSG00000044090	1.5932224937201e-07	1
ENSG00000044115	0.78013931365068	1
ENSG00000044446	0.269172111328842	1
ENSG00000044459	0.525728110824922	-1
ENSG00000044524	0.82436387389366	1
ENSG00000044574	7.49323384206121e-11	1
ENSG00000046604	6.64603571159523e-10	1
ENSG00000046647	0.997020528835635	-1
ENSG00000046651	0.00317508049218644	1
ENSG00000046653	3.48192825643878e-22	-1
ENSG00000046774	6.29259830508396e-08	1
ENSG00000046889	2.35365334943727e-05	-1
ENSG00000047056	0.0589453055340256	-1
ENSG00000047188	0.512699516204503	1
ENSG00000047230	3.57344970895966e-10	1
ENSG00000047249	0.9300215512432	-1
ENSG00000047315	2.9906079300364e-05	1
ENSG00000047346	0.160736738597816	1
ENSG00000047365	3.12623090368019e-08	-1
ENSG00000047410	9.63607540658503e-05	1
ENSG00000047457	3.96864998911465e-14	1
ENSG00000047578	0.336409214553909	1
ENSG00000047579	0.214439397035416	1
ENSG00000047597	2.74777739722136e-06	1
ENSG00000047617	3.68926881761086e-09	-1
ENSG00000047621	0.783476468687052	1
ENSG00000047634	0.0845662582190733	-1
ENSG00000047644	0.00530800289589808	-1
ENSG00000047648	1.30848022629895e-16	-1
ENSG00000047662	0.723118653654637	1
ENSG00000047849	0.000537092298258284	-1
ENSG00000047932	0.23067303783815	1
ENSG00000047936	5.69094346576281e-05	-1
ENSG00000048028	5.61098910747746e-05	1
ENSG00000048052	0.302761411557236	1
ENSG00000048140	1.94876053642754e-05	1
ENSG00000048162	1.62632753127617e-05	1
ENSG00000048342	0.0654649495694102	-1
ENSG00000048392	0.573000445894777	-1
ENSG00000048405	0.999069526239226	1
ENSG00000048462	6.73982414291185e-05	1
ENSG00000048471	0.916545880036251	-1
ENSG00000048540	0.363930843174641	1
ENSG00000048544	1.67184264729551e-06	1
ENSG00000048649	0.00176791217527173	1
ENSG00000048707	0.0236651147672063	-1
ENSG00000048740	3.2417610641067e-06	-1
ENSG00000048828	0.000411263612187277	1
ENSG00000048991	3.60678238627932e-11	1
ENSG00000049089	1.04551980866093e-07	1
ENSG00000049130	0.511624530452084	-1
ENSG00000049167	0.023633949262271	1
ENSG00000049192	0.347749933194154	1
ENSG00000049239	0.994724230157952	1
ENSG00000049245	0.0014177016055905	-1
ENSG00000049246	0.180000935394843	-1
ENSG00000049247	0.452647445910579	-1
ENSG00000049249	2.05567785274326e-05	1
ENSG00000049283	2.39094262181952e-19	1
ENSG00000049323	0.0686003155276757	1
ENSG00000049449	6.09974107249889e-06	1
ENSG00000049540	0.446692192917035	-1
ENSG00000049541	8.28459556186763e-08	1
ENSG00000049618	0.260535651806074	1
ENSG00000049656	8.52988898300863e-12	1
ENSG00000049759	0.00278809640921593	-1
ENSG00000049768	2.59937794504871e-12	1
ENSG00000049769	0.873072493089064	-1
ENSG00000049860	0.0873453241915848	-1
ENSG00000049883	0.0235889749677167	1
ENSG00000050030	0.138737379442801	1
ENSG00000050130	0.805255201078108	1
ENSG00000050165	0.0027112723562411	-1
ENSG00000050327	0.0431696283250593	1
ENSG00000050344	1.43293628779877e-11	1
ENSG00000050393	0.00163374426510399	1
ENSG00000050405	0.511160827508239	1
ENSG00000050426	0.966950799421746	-1
ENSG00000050438	0.97037983031364	1
ENSG00000050555	1.47197205325409e-08	-1
ENSG00000050628	0.0599477405820967	-1
ENSG00000050730	0.0337237553002058	-1
ENSG00000050748	0.21256636448821	1
ENSG00000050767	0.0499066250784207	1
ENSG00000050820	0.0178753833356675	1
ENSG00000051009	0.660527135511527	1
ENSG00000051108	0.237626293354949	1
ENSG00000051128	4.85797036049134e-05	1
ENSG00000051180	6.36698350251494e-12	1
ENSG00000051341	6.36010441641133e-17	1
ENSG00000051382	0.00137565427194169	1
ENSG00000051523	0.818644905773616	-1
ENSG00000051596	9.23243637809506e-09	1
ENSG00000051620	1.17440450269509e-05	1
ENSG00000051825	2.48936345769439e-07	1
ENSG00000052126	0.000480183446164591	1
ENSG00000052344	0.0120055044836829	1
ENSG00000052723	0.00296759325222202	1
ENSG00000052749	1.99126977833362e-06	1
ENSG00000052795	0.163152884270619	-1
ENSG00000052802	4.9722899871762e-09	-1
ENSG00000052841	0.170964876483059	1
ENSG00000053108	4.69255903888036e-09	1
ENSG00000053254	0.00161402355604944	-1
ENSG00000053328	0.683930974404462	-1
ENSG00000053371	0.0454387236481992	1
ENSG00000053372	3.30047788152666e-08	1
ENSG00000053438	2.8757431526471e-07	1
ENSG00000053501	0.496957743978245	-1
ENSG00000053524	0.510844233906897	1
ENSG00000053702	0.133019715830501	-1
ENSG00000053747	0.0453425354036289	-1
ENSG00000053770	0.20103978086602	1
ENSG00000053900	0.98928424180187	-1
ENSG00000053918	0.647060985039366	1
ENSG00000054116	0.377538462589048	1
ENSG00000054118	0.100981660285321	1
ENSG00000054148	0.00198438163775743	1
ENSG00000054179	1.88603997202307e-08	1
ENSG00000054219	0.00233026519385645	-1
ENSG00000054267	0.00245822594010061	1
ENSG00000054277	0.3588423889184	1
ENSG00000054282	0.159339451158427	-1
ENSG00000054356	1.37081314245667e-12	1
ENSG00000054392	6.60743869062339e-05	1
ENSG00000054523	0.186115026573262	1
ENSG00000054598	0.98250201087448	1
ENSG00000054611	0.691275555546875	-1
ENSG00000054654	0.867359722978288	1
ENSG00000054690	0.218975040439528	1
ENSG00000054793	0.000550047039428738	1
ENSG00000054803	0.264262138725541	-1
ENSG00000054938	1.1345159511573e-05	1
ENSG00000054965	0.114232416794145	1
ENSG00000054967	0.555979280747941	1
ENSG00000054983	8.31906252020534e-05	-1
ENSG00000055044	2.7865092194012e-09	1
ENSG00000055070	0.195707739108085	1
ENSG00000055118	2.01865495932945e-07	1
ENSG00000055130	0.240576795892866	1
ENSG00000055147	0.652064401369526	1
ENSG00000055163	0.46606624410487	1
ENSG00000055208	0.861532500092584	1
ENSG00000055211	0.00187991081549163	-1
ENSG00000055332	1.47512488769584e-09	1
ENSG00000055483	0.0312437894421103	1
ENSG00000055609	0.512623910200099	1
ENSG00000055732	0.00448297408058453	-1
ENSG00000055813	1.56587983579409e-15	-1
ENSG00000055917	0.124901605051198	1
ENSG00000055950	0.745118678784006	1
ENSG00000055955	0.0979429328839399	-1
ENSG00000056050	0.799011972186047	1
ENSG00000056097	6.84554363582467e-05	1
ENSG00000056277	0.00112176201170824	1
ENSG00000056291	0.00752412207542451	1
ENSG00000056558	0.0153080773032276	1
ENSG00000056586	0.32388542276857	1
ENSG00000056661	0.0193949012503492	1
ENSG00000056678	1.39711000538732e-24	1
ENSG00000056736	0.161072312715895	1
ENSG00000056972	0.383893007476711	-1
ENSG00000056998	2.0163408727693e-15	1
ENSG00000057019	0.00091518224598668	1
ENSG00000057149	0.0089556254810982	1
ENSG00000057252	0.00294717470087724	1
ENSG00000057294	4.32011370505011e-09	1
ENSG00000057608	0.0161499856844077	1
ENSG00000057657	0.0222536460376504	1
ENSG00000057663	0.702491327967287	-1
ENSG00000057704	0.00502388729091659	-1
ENSG00000057757	0.480867241419323	1
ENSG00000057935	1.88411913271981e-06	1
ENSG00000058056	0.794357662118782	-1
ENSG00000058063	0.0189534090851458	1
ENSG00000058085	0.0014424048999868	1
ENSG00000058091	8.67410113330304e-05	-1
ENSG00000058262	2.79372666825716e-07	1
ENSG00000058272	0.978625846719269	-1
ENSG00000058335	1.3377174500889e-05	-1
ENSG00000058404	0.000301813975587402	1
ENSG00000058453	0.620609921759943	-1
ENSG00000058600	4.38594545393005e-08	1
ENSG00000058668	0.0834177037196006	-1
ENSG00000058673	0.000116649719299356	1
ENSG00000058729	0.698369737027616	1
ENSG00000058799	1.19161837389081e-05	1
ENSG00000058804	6.63474691169106e-11	1
ENSG00000058866	0.215036044460392	-1
ENSG00000059122	0.933166584580718	-1
ENSG00000059145	0.44271538399341	1
ENSG00000059377	0.0112384869893782	-1
ENSG00000059378	0.658609691067501	-1
ENSG00000059573	5.41949811508971e-39	1
ENSG00000059588	0.00340864457347637	1
ENSG00000059691	0.328832552771784	1
ENSG00000059728	0.385688708090489	1
ENSG00000059758	0.283092860412601	-1
ENSG00000059769	0.110368107823623	-1
ENSG00000059804	9.79306464446002e-06	-1
ENSG00000059915	2.05171705535333e-05	1
ENSG00000060069	0.418726973431305	1
ENSG00000060138	0.310752096343935	-1
ENSG00000060140	8.81430362263831e-16	1
ENSG00000060237	0.591844377152885	-1
ENSG00000060339	4.8768540486581e-09	1
ENSG00000060491	0.317865328426085	-1
ENSG00000060558	0.046811443222698	1
ENSG00000060642	0.461430942530113	1
ENSG00000060656	0.604961508054708	1
ENSG00000060688	0.00208111142354762	1
ENSG00000060709	0.00033553010637251	1
ENSG00000060718	5.04466045905911e-31	1
ENSG00000060749	9.48105290580382e-06	1
ENSG00000060762	0.000119026749521248	-1
ENSG00000060971	0.00159301211439873	-1
ENSG00000060982	0.0020298191508683	1
ENSG00000061273	0.00349741097668601	-1
ENSG00000061337	0.00171673458804224	1
ENSG00000061455	0.571696843944812	-1
ENSG00000061656	1.78468185027056e-16	1
ENSG00000061676	0.00132072866890808	1
ENSG00000061794	4.15709250265202e-08	1
ENSG00000061918	0.0764872996745203	-1
ENSG00000061936	0.223312021207645	1
ENSG00000061938	0.313947441206612	1
ENSG00000061987	0.237199416705538	1
ENSG00000062038	1.82595964862584e-11	1
ENSG00000062194	0.168207508784116	1
ENSG00000062282	1.81412496382888e-10	1
ENSG00000062370	0.499510170131642	1
ENSG00000062485	0.000147502136255323	1
ENSG00000062524	0.245018879286953	-1
ENSG00000062582	6.76123779396204e-07	1
ENSG00000062598	0.181715268181833	1
ENSG00000062650	0.91285437122136	1
ENSG00000062716	5.25526270122556e-06	1
ENSG00000062725	0.516970876171005	1
ENSG00000062822	0.00166142719358904	1
ENSG00000063015	3.08151717833733e-08	1
ENSG00000063046	0.278840933148979	1
ENSG00000063127	0.00613951645176926	-1
ENSG00000063169	0.0222536460376504	1
ENSG00000063176	0.214253486458477	1
ENSG00000063177	0.402260154336019	1
ENSG00000063180	0.76097161346198	1
ENSG00000063241	0.000290474230647289	1
ENSG00000063244	2.36622619843366e-05	1
ENSG00000063245	0.0447078032238444	1
ENSG00000063322	0.00226662983289698	1
ENSG00000063438	0.467858857991669	-1
ENSG00000063587	1.43887981391305e-08	1
ENSG00000063601	0.00023214962631454	1
ENSG00000063660	0.0192526726220892	1
ENSG00000063761	0.289234473652487	1
ENSG00000063854	0.140262757791718	-1
ENSG00000063978	0.000122930753845538	1
ENSG00000064012	0.0156114215904972	1
ENSG00000064042	7.50769047322576e-16	-1
ENSG00000064102	1.33204533272703e-09	1
ENSG00000064115	0.019725939744541	1
ENSG00000064195	1.78403211236804e-06	1
ENSG00000064199	0.538578458397359	-1
ENSG00000064201	1.852119187724e-07	-1
ENSG00000064205	8.43717113440591e-08	-1
ENSG00000064218	0.000406213677086765	1
ENSG00000064225	5.12712398471428e-06	-1
ENSG00000064270	0.57841478266573	-1
ENSG00000064300	0.0525980206917039	1
ENSG00000064309	0.00844907961450091	-1
ENSG00000064313	1.00182619322759e-08	1
ENSG00000064393	0.919744915935824	1
ENSG00000064419	0.00113290534891814	1
ENSG00000064489	0.151003978596331	-1
ENSG00000064490	0.343344577832194	1
ENSG00000064545	0.0629549194398334	1
ENSG00000064547	3.92089775888218e-06	1
ENSG00000064601	6.31568498447294e-05	1
ENSG00000064607	0.415901612850363	1
ENSG00000064651	6.17824887576458e-05	1
ENSG00000064652	5.98352324461723e-05	-1
ENSG00000064655	4.80588300040548e-08	1
ENSG00000064666	0.807401724666521	1
ENSG00000064687	0.626880548399161	1
ENSG00000064692	0.788109262425112	1
ENSG00000064703	0.59631293756471	1
ENSG00000064726	0.53303157145972	1
ENSG00000064763	1.50087651038409e-05	-1
ENSG00000064787	5.19160477931371e-11	1
ENSG00000064886	8.34084720237996e-06	-1
ENSG00000064932	0.00539678894922671	1
ENSG00000064933	0.0787904245132002	1
ENSG00000064961	0.0716297190947234	1
ENSG00000064989	5.57893143158525e-22	-1
ENSG00000064995	0.223679899124185	1
ENSG00000064999	5.83732705867646e-06	-1
ENSG00000065000	0.000463490340373078	1
ENSG00000065029	0.124646905171537	1
ENSG00000065054	0.000120133228831605	-1
ENSG00000065057	0.130974914889764	1
ENSG00000065060	0.0020466996668335	1
ENSG00000065135	0.0246779749540277	1
ENSG00000065150	0.0965527133701833	1
ENSG00000065154	3.71663487094317e-06	1
ENSG00000065183	8.19640710759639e-10	1
ENSG00000065243	0.0844298455174007	1
ENSG00000065268	0.0785537340453417	1
ENSG00000065308	0.0610764943153915	1
ENSG00000065320	0.877682831284086	1
ENSG00000065325	9.88113640911455e-06	-1
ENSG00000065328	9.93960409731214e-23	1
ENSG00000065357	2.59480969858771e-06	1
ENSG00000065361	4.48845782339666e-06	1
ENSG00000065413	0.0143771412036601	-1
ENSG00000065427	1.66463729176835e-06	1
ENSG00000065457	1.09845030618634e-05	1
ENSG00000065485	0.132241527224522	1
ENSG00000065491	0.00480781597109389	1
ENSG00000065518	0.000212311196249095	1
ENSG00000065526	0.308737142706402	1
ENSG00000065534	0.00244043721537083	-1
ENSG00000065548	1.1344308130952e-05	1
ENSG00000065559	0.898186145104963	1
ENSG00000065600	1.49309015085779e-06	1
ENSG00000065609	0.00110722962472343	1
ENSG00000065613	0.920776661418231	1
ENSG00000065615	0.384499873297771	-1
ENSG00000065618	1.16150794312822e-10	1
ENSG00000065621	0.0528487456827959	1
ENSG00000065665	0.000198229993429693	1
ENSG00000065675	9.7177799459245e-06	-1
ENSG00000065717	0.0310009692743232	-1
ENSG00000065802	0.383743031880321	-1
ENSG00000065809	0.325072143142062	1
ENSG00000065833	0.00960757772996818	1
ENSG00000065882	0.628639676707513	-1
ENSG00000065883	0.0321166087957395	1
ENSG00000065911	6.84446525027723e-14	1
ENSG00000065923	1.69609460619585e-08	1
ENSG00000065970	0.485364617721914	-1
ENSG00000065978	0.807952493648041	1
ENSG00000065989	0.709761343746896	-1
ENSG00000066027	9.61349306119223e-06	-1
ENSG00000066032	0.00789421820647219	1
ENSG00000066044	0.000148938514840334	1
ENSG00000066056	9.87027818745482e-22	-1
ENSG00000066084	0.00736776342343805	1
ENSG00000066117	0.00231738568209906	1
ENSG00000066135	0.184534329880237	1
ENSG00000066136	0.0175005801474328	1
ENSG00000066185	0.359584745804267	-1
ENSG00000066230	0.0116254984510912	1
ENSG00000066248	3.71106515416612e-10	1
ENSG00000066279	5.16076029264435e-33	1
ENSG00000066294	0.108159255451751	1
ENSG00000066322	0.48580966546924	1
ENSG00000066336	4.82829049770498e-08	-1
ENSG00000066382	0.698369737027616	1
ENSG00000066405	9.84376647177413e-05	-1
ENSG00000066422	0.232635324841235	1
ENSG00000066455	7.17010521661573e-07	1
ENSG00000066468	1.29714894274054e-05	-1
ENSG00000066557	0.25542178063197	1
ENSG00000066583	0.898460292487553	1
ENSG00000066629	2.34673343945122e-07	-1
ENSG00000066651	0.23933608095919	1
ENSG00000066654	0.207760671700535	1
ENSG00000066697	0.0184712407324605	1
ENSG00000066735	0.1008580602581	-1
ENSG00000066739	0.453043690747315	-1
ENSG00000066777	8.43497758484496e-05	1
ENSG00000066827	0.0133667709516556	1
ENSG00000066855	4.63694723214983e-12	1
ENSG00000066923	1.76106011697939e-07	1
ENSG00000066926	0.00653184125917597	1
ENSG00000066933	0.00242816681574965	-1
ENSG00000067048	0.561589914218291	-1
ENSG00000067057	2.71494230337954e-17	1
ENSG00000067064	1.44431378866566e-08	-1
ENSG00000067066	0.0177935201489287	-1
ENSG00000067082	1.08428005642786e-11	-1
ENSG00000067113	0.149122791416893	-1
ENSG00000067141	0.718998127553559	1
ENSG00000067167	0.43393805725534	1
ENSG00000067177	3.54707196266415e-22	1
ENSG00000067182	0.731713669880091	1
ENSG00000067191	0.768223555961476	-1
ENSG00000067208	0.00416190866036966	-1
ENSG00000067221	0.95271779736754	1
ENSG00000067225	5.53287437934072e-08	1
ENSG00000067248	0.00231460155294809	1
ENSG00000067334	0.0922987314462345	1
ENSG00000067365	0.377612680928525	1
ENSG00000067369	0.000770403109250301	1
ENSG00000067445	0.0173255190257503	1
ENSG00000067533	0.0106257637634607	1
ENSG00000067560	0.00145357728047921	-1
ENSG00000067596	2.52489810106325e-07	1
ENSG00000067601	0.345127060121369	-1
ENSG00000067606	2.84055624146458e-08	-1
ENSG00000067646	0.902647402163102	-1
ENSG00000067704	9.52964642485881e-13	1
ENSG00000067715	1.89762714293707e-08	1
ENSG00000067798	0.360226681594581	-1
ENSG00000067829	4.43990578019146e-05	1
ENSG00000067836	0.321442002548068	-1
ENSG00000067840	0.800948242573605	-1
ENSG00000067842	0.266406487302522	1
ENSG00000067900	0.610415371094718	-1
ENSG00000067955	2.21842566498191e-07	1
ENSG00000067992	0.0440277226512716	1
ENSG00000068024	0.266134285193213	-1
ENSG00000068078	0.817719302725223	1
ENSG00000068079	0.418493895450211	1
ENSG00000068097	0.000151400956493095	1
ENSG00000068120	1.04898887744788e-10	1
ENSG00000068137	0.159395599507164	1
ENSG00000068305	1.85056136846011e-06	-1
ENSG00000068308	0.371298866014561	1
ENSG00000068323	0.862830217335496	-1
ENSG00000068354	0.998219307215339	-1
ENSG00000068366	0.00233538557127987	-1
ENSG00000068383	1.85711895408212e-05	-1
ENSG00000068394	0.00492142482187097	1
ENSG00000068400	0.0712761961811706	1
ENSG00000068438	2.18164792153603e-07	1
ENSG00000068489	1.83603274932153e-13	1
ENSG00000068615	1.61498823049163e-05	-1
ENSG00000068650	0.897429703329787	-1
ENSG00000068654	3.93551281563096e-08	1
ENSG00000068697	0.336141306070401	-1
ENSG00000068724	0.00459842668061767	-1
ENSG00000068745	0.603227813917381	1
ENSG00000068781	0.0326776921242632	-1
ENSG00000068784	0.559352297748443	1
ENSG00000068793	0.469621897000914	1
ENSG00000068796	4.21497833068033e-09	1
ENSG00000068831	4.29932291657961e-06	-1
ENSG00000068878	8.01824502568986e-08	1
ENSG00000068903	0.164594454881331	-1
ENSG00000068912	0.148379462928379	1
ENSG00000068971	0.107495747304606	-1
ENSG00000068976	1.21897688213345e-05	-1
ENSG00000068985	1.69315020877745e-07	1
ENSG00000069011	2.25661047377789e-15	1
ENSG00000069020	0.747578747459707	-1
ENSG00000069122	0.12682880087428	-1
ENSG00000069188	0.00153679903310683	1
ENSG00000069248	3.6567843534856e-05	1
ENSG00000069275	0.000165432727154299	1
ENSG00000069329	0.000230374686204989	1
ENSG00000069345	0.482622551263649	1
ENSG00000069399	0.296330429358565	1
ENSG00000069424	0.00171628004890982	-1
ENSG00000069431	0.0183046078047564	1
ENSG00000069482	7.32386854714686e-12	1
ENSG00000069493	0.0505181495170076	1
ENSG00000069509	8.51164654318377e-06	1
ENSG00000069535	2.3597809655187e-05	-1
ENSG00000069667	2.81381912678352e-06	-1
ENSG00000069702	3.77755372835819e-13	-1
ENSG00000069712	0.248483062345681	1
ENSG00000069764	0.00143624191559538	1
ENSG00000069812	0.914106455211444	-1
ENSG00000069849	0.00426221173893574	-1
ENSG00000069869	0.378551222226249	-1
ENSG00000069943	0.458711707922748	1
ENSG00000069956	1.65658172650043e-05	1
ENSG00000069966	0.00091322698360308	1
ENSG00000069974	0.511467567428085	1
ENSG00000069998	0.000398101552137568	1
ENSG00000070010	0.0031231829720682	1
ENSG00000070018	0.373896602620176	-1
ENSG00000070019	3.46745595442173e-11	1
ENSG00000070047	0.0626524980969161	1
ENSG00000070061	0.0924186370594825	1
ENSG00000070081	0.000658899014565313	1
ENSG00000070087	1.02405703499078e-06	1
ENSG00000070159	0.391563255633021	1
ENSG00000070182	7.86981265565312e-14	1
ENSG00000070190	0.127319008691309	1
ENSG00000070193	0.211068949768824	-1
ENSG00000070214	9.05615300023391e-07	1
ENSG00000070269	0.137206204417307	1
ENSG00000070366	0.38695034327824	-1
ENSG00000070367	0.667880570615087	1
ENSG00000070371	0.11935069171977	1
ENSG00000070404	9.97428580485945e-06	-1
ENSG00000070413	0.77546892965786	1
ENSG00000070423	0.0360880227017335	1
ENSG00000070444	0.0751676572222501	1
ENSG00000070476	0.862950576575619	-1
ENSG00000070495	0.166352490140846	1
ENSG00000070501	6.93519315871946e-09	1
ENSG00000070526	1.15840094162616e-06	1
ENSG00000070540	0.00947549676978765	1
ENSG00000070601	0.000735952166268805	-1
ENSG00000070610	0.702846167596467	-1
ENSG00000070614	7.69265428122195e-15	-1
ENSG00000070669	1.16449776138284e-11	1
ENSG00000070718	0.0100508787072993	1
ENSG00000070729	0.00560505991136968	1
ENSG00000070731	0.00105063453411405	-1
ENSG00000070756	8.0596078476238e-09	1
ENSG00000070759	0.0952064838883475	-1
ENSG00000070761	0.86842199979417	1
ENSG00000070770	0.607433207847796	1
ENSG00000070778	7.61229961610024e-29	-1
ENSG00000070785	0.0660944316136572	1
ENSG00000070808	0.000276043401097454	-1
ENSG00000070814	1.54309194656282e-09	1
ENSG00000070831	0.279209743435533	-1
ENSG00000070882	0.00024720959992237	1
ENSG00000070886	1.04303518745591e-10	1
ENSG00000070915	0.552912355090982	1
ENSG00000070950	0.016843639478566	1
ENSG00000070961	0.266598974573535	-1
ENSG00000070985	2.1298334314978e-05	1
ENSG00000071051	0.111709735117917	1
ENSG00000071054	0.00218065560100091	1
ENSG00000071073	0.293864200077415	-1
ENSG00000071082	0.954949668133343	-1
ENSG00000071127	0.214177696457622	1
ENSG00000071189	0.16701123167446	1
ENSG00000071205	0.400634757699272	-1
ENSG00000071242	0.00249097997519121	-1
ENSG00000071243	0.0567336124580175	-1
ENSG00000071246	9.62427904220287e-07	-1
ENSG00000071282	4.04478143222452e-11	-1
ENSG00000071462	6.87226324189969e-09	1
ENSG00000071537	0.0831555455449193	1
ENSG00000071539	4.937736971743e-14	1
ENSG00000071553	0.729938154544203	1
ENSG00000071564	2.68072916796849e-11	1
ENSG00000071575	0.0868122535266945	1
ENSG00000071626	0.00141505912638804	1
ENSG00000071655	0.298624004754586	-1
ENSG00000071794	6.3643069946653e-09	1
ENSG00000071859	0.000753697667237474	1
ENSG00000071889	0.0627599100151806	1
ENSG00000071909	6.68494097441009e-07	1
ENSG00000071967	7.20989170359545e-15	-1
ENSG00000071991	0.00174441693467075	-1
ENSG00000071994	0.0932715092623994	1
ENSG00000072041	1.68788659420459e-09	1
ENSG00000072042	0.236878113988376	-1
ENSG00000072062	0.453543620635472	-1
ENSG00000072071	0.711128581798258	1
ENSG00000072080	7.27121580261036e-14	1
ENSG00000072110	0.18729351329047	1
ENSG00000072121	0.176336396387265	-1
ENSG00000072133	0.000355633293784359	1
ENSG00000072134	0.519728800603402	-1
ENSG00000072135	0.801351506702157	1
ENSG00000072163	7.93559225810449e-48	-1
ENSG00000072195	0.523788969367379	-1
ENSG00000072201	0.00155538214430994	1
ENSG00000072210	0.531002474403971	-1
ENSG00000072274	9.25982526514442e-05	-1
ENSG00000072310	0.169677391412061	1
ENSG00000072364	0.229631848757677	1
ENSG00000072401	0.00769835769042785	1
ENSG00000072415	0.00692430690843317	-1
ENSG00000072422	0.125142043566509	1
ENSG00000072501	2.69513961145498e-06	1
ENSG00000072506	4.05595554398305e-05	1
ENSG00000072518	1.45307965577107e-08	1
ENSG00000072571	2.93361262902426e-28	1
ENSG00000072609	0.0842332045262737	1
ENSG00000072657	3.19397984686457e-12	-1
ENSG00000072682	0.263763865748856	1
ENSG00000072694	0.193727166631985	1
ENSG00000072736	0.991550220427518	1
ENSG00000072756	0.435383651240458	1
ENSG00000072778	0.858633199201611	-1
ENSG00000072786	0.00959741850028789	-1
ENSG00000072803	0.4484071713781	1
ENSG00000072818	0.2286567665716	1
ENSG00000072832	0.0302040550227762	1
ENSG00000072840	0.0865472775101925	-1
ENSG00000072849	0.0202483739265886	1
ENSG00000072858	0.000958883248690653	1
ENSG00000072864	2.64210920769377e-06	1
ENSG00000072952	0.380535665169379	-1
ENSG00000072954	0.268327973102103	1
ENSG00000072958	0.0110754092502233	-1
ENSG00000073008	0.912646536975634	1
ENSG00000073009	0.867380950107996	-1
ENSG00000073050	0.0392978018738582	1
ENSG00000073060	0.156669071963832	1
ENSG00000073067	0.00562955050989603	1
ENSG00000073111	3.22407421697914e-19	1
ENSG00000073146	0.0220330365984544	1
ENSG00000073150	1.86232918726255e-14	1
ENSG00000073169	0.883964996840512	1
ENSG00000073282	0.00233221591256186	1
ENSG00000073331	0.176679619971029	-1
ENSG00000073350	0.17968521112041	1
ENSG00000073417	0.20690973814605	-1
ENSG00000073464	0.0388326587716286	-1
ENSG00000073536	2.37261446814428e-09	1
ENSG00000073578	2.67938194346899e-08	1
ENSG00000073584	0.0127699468651555	1
ENSG00000073598	0.0130227668058132	1
ENSG00000073605	3.44340446352954e-07	1
ENSG00000073614	0.0516803178773921	1
ENSG00000073670	7.35982277814581e-05	1
ENSG00000073711	0.00126091505974477	1
ENSG00000073712	3.58550603733494e-15	-1
ENSG00000073737	0.00312332771135266	1
ENSG00000073754	2.65969660947564e-14	-1
ENSG00000073756	0.371050449711671	1
ENSG00000073792	0.0161083691738757	1
ENSG00000073803	0.000446138817339575	1
ENSG00000073849	0.0179682754572819	1
ENSG00000073861	0.0439999045956794	-1
ENSG00000073905	2.05973510227085e-07	1
ENSG00000073910	1.92601446449248e-12	-1
ENSG00000073921	0.324632781930254	1
ENSG00000073969	1.6426331467055e-16	1
ENSG00000074047	0.0541224592552782	1
ENSG00000074054	0.0109101937991872	1
ENSG00000074071	6.20319513438085e-07	1
ENSG00000074181	1.44219896307801e-06	1
ENSG00000074201	1.43870002838001e-08	1
ENSG00000074211	1.98351407015243e-15	1
ENSG00000074219	0.0953447243078703	1
ENSG00000074266	1.78609897446524e-05	1
ENSG00000074276	4.53379345602207e-11	1
ENSG00000074319	0.234917104219711	1
ENSG00000074356	0.429427092059495	1
ENSG00000074370	0.000325165074361941	1
ENSG00000074410	0.000266442666066132	1
ENSG00000074416	0.00262063752785943	-1
ENSG00000074527	7.20389942977543e-12	-1
ENSG00000074582	0.000758980896728549	1
ENSG00000074590	0.577194302482983	1
ENSG00000074603	0.398604334721955	1
ENSG00000074621	0.68389953101417	-1
ENSG00000074657	6.09691010511473e-05	1
ENSG00000074660	4.37066276962739e-13	-1
ENSG00000074695	6.76705852021542e-08	1
ENSG00000074696	0.00275108447843506	1
ENSG00000074706	8.54352895635279e-08	1
ENSG00000074755	0.101301477354672	-1
ENSG00000074800	4.29916075178782e-12	1
ENSG00000074842	0.000368370728628341	1
ENSG00000074855	0.027323081694112	1
ENSG00000074935	0.0346123736020584	-1
ENSG00000074964	0.746412793729089	1
ENSG00000074966	0.382958921638634	-1
ENSG00000075035	0.929525087117971	1
ENSG00000075043	4.24872820355076e-09	1
ENSG00000075073	0.435444653849239	1
ENSG00000075089	0.193378098818162	1
ENSG00000075131	0.00215085252063992	1
ENSG00000075142	0.0768322353971497	1
ENSG00000075151	8.16458479435574e-08	1
ENSG00000075188	0.00142242257770507	1
ENSG00000075213	1.96708938116536e-08	1
ENSG00000075218	1.64869149391368e-19	1
ENSG00000075223	0.0571312139599434	1
ENSG00000075234	0.0867013417668428	1
ENSG00000075239	1.03943788928505e-05	-1
ENSG00000075240	0.303546427250569	1
ENSG00000075275	0.692688569768185	1
ENSG00000075292	0.00502557130538575	1
ENSG00000075303	0.0172335763317822	1
ENSG00000075336	0.0878274111108331	1
ENSG00000075340	0.007614370710887	1
ENSG00000075391	0.000174227503825891	-1
ENSG00000075399	0.264291201972734	1
ENSG00000075407	0.732337699603339	1
ENSG00000075413	0.620429842992799	-1
ENSG00000075415	0.998745562258083	-1
ENSG00000075420	0.00161408973564979	1
ENSG00000075426	0.748529905188419	-1
ENSG00000075461	0.0812139941817365	-1
ENSG00000075539	0.37758791365233	-1
ENSG00000075568	1.1073884165461e-05	1
ENSG00000075618	2.54554022861954e-05	1
ENSG00000075643	0.000236880217913773	1
ENSG00000075651	0.165163209217078	1
ENSG00000075673	0.596022016194976	1
ENSG00000075702	6.42312019251874e-09	1
ENSG00000075711	0.802692170403914	1
ENSG00000075785	0.597980146622505	-1
ENSG00000075790	0.00163641174082399	-1
ENSG00000075826	0.802240863112925	-1
ENSG00000075856	0.02173495035857	1
ENSG00000075884	0.0884131696806222	-1
ENSG00000075914	0.561120135851364	-1
ENSG00000075945	0.095829230096494	1
ENSG00000075975	0.245981049653074	-1
ENSG00000076003	7.15701594600582e-18	1
ENSG00000076043	0.499481476757316	1
ENSG00000076053	0.650358893357324	-1
ENSG00000076067	2.20490915166411e-08	-1
ENSG00000076108	0.00312962514881581	1
ENSG00000076201	0.317505472181658	1
ENSG00000076242	0.292543072241844	-1
ENSG00000076248	6.94023872972478e-08	1
ENSG00000076258	0.20553407019698	-1
ENSG00000076321	0.883337439015382	1
ENSG00000076344	0.299983167536173	-1
ENSG00000076351	0.134202646207965	1
ENSG00000076356	0.495428071656056	-1
ENSG00000076382	2.85239616844629e-29	1
ENSG00000076513	0.137602301302353	-1
ENSG00000076554	1.18780728486167e-08	1
ENSG00000076555	6.3197872500224e-07	-1
ENSG00000076604	2.06275634575038e-15	1
ENSG00000076641	0.448107868029671	-1
ENSG00000076650	0.0135094529125364	1
ENSG00000076662	0.420638274342439	1
ENSG00000076685	0.00243830911418319	1
ENSG00000076706	0.00241426139212336	-1
ENSG00000076716	0.113144308876146	1
ENSG00000076770	0.53483501792718	1
ENSG00000076826	0.0624545980150054	1
ENSG00000076864	0.184340459062483	1
ENSG00000076924	0.650998536289624	-1
ENSG00000076928	0.497792061743353	-1
ENSG00000076944	0.0543482290749771	-1
ENSG00000076984	0.426178092792331	-1
ENSG00000077044	0.661348233914132	-1
ENSG00000077063	0.288060571999389	-1
ENSG00000077092	0.442077176363117	-1
ENSG00000077097	0.185741831718451	1
ENSG00000077147	3.75869595962116e-06	1
ENSG00000077150	0.0910673306285185	1
ENSG00000077152	4.1510151827087e-29	1
ENSG00000077157	0.00656895258197284	-1
ENSG00000077232	2.55228721821795e-11	1
ENSG00000077235	1.66851211512389e-05	1
ENSG00000077238	0.214722164427889	-1
ENSG00000077254	0.984107178830615	-1
ENSG00000077264	5.69094346576281e-05	1
ENSG00000077274	0.0300102718513632	1
ENSG00000077279	0.45938375255213	-1
ENSG00000077312	1.66484135403827e-06	1
ENSG00000077327	0.434852185910836	-1
ENSG00000077348	3.77066689044217e-09	1
ENSG00000077380	0.171537608035624	1
ENSG00000077420	0.28465498953016	-1
ENSG00000077454	0.20870157777413	1
ENSG00000077458	0.434405833300653	1
ENSG00000077463	0.0768979571175029	1
ENSG00000077514	0.00610696228290464	1
ENSG00000077522	3.85225181255982e-16	-1
ENSG00000077549	0.137672089291663	1
ENSG00000077585	0.52119159467333	1
ENSG00000077616	0.173797767073618	-1
ENSG00000077684	0.130426618932322	-1
ENSG00000077713	0.143972993968248	1
ENSG00000077721	0.0774955403759745	1
ENSG00000077782	0.720117711602499	-1
ENSG00000077800	0.420811627275067	-1
ENSG00000077809	0.00593507441180659	1
ENSG00000077935	6.34580763244609e-18	1
ENSG00000077942	0.39934463468896	-1
ENSG00000077943	2.83831524846344e-06	-1
ENSG00000077984	0.0486472709335618	-1
ENSG00000078018	0.730411341696436	-1
ENSG00000078043	0.155593405227537	1
ENSG00000078053	2.98594105675879e-05	1
ENSG00000078061	0.718275458363049	1
ENSG00000078070	0.462727578038508	-1
ENSG00000078081	9.40324515022437e-18	-1
ENSG00000078098	4.39398863485943e-14	1
ENSG00000078114	5.01031857217841e-15	-1
ENSG00000078140	5.71433685967633e-05	1
ENSG00000078142	0.835107737984581	1
ENSG00000078177	0.00471621245479244	1
ENSG00000078237	0.94264461320089	-1
ENSG00000078246	0.016290599792794	1
ENSG00000078269	1.00919151147249e-17	1
ENSG00000078295	0.665231409637076	1
ENSG00000078304	0.874332219191877	1
ENSG00000078369	0.0498372758670972	1
ENSG00000078399	4.46763525632481e-09	1
ENSG00000078401	3.63296403301961e-07	-1
ENSG00000078403	0.163383415477774	-1
ENSG00000078487	0.655825724170053	1
ENSG00000078589	0.0807150687433133	1
ENSG00000078596	1.11021674411753e-14	-1
ENSG00000078618	3.15122875263573e-06	1
ENSG00000078668	7.98861534249855e-05	1
ENSG00000078674	0.285818074428668	1
ENSG00000078687	0.669180868499005	1
ENSG00000078699	0.0128981581073158	1
ENSG00000078725	0.736966998601562	1
ENSG00000078747	0.00996560540167972	1
ENSG00000078795	0.114439321849982	-1
ENSG00000078804	0.422490378554277	-1
ENSG00000078808	0.000376921626699819	1
ENSG00000078814	0.670382982854425	-1
ENSG00000078898	0.161011140125107	1
ENSG00000078900	0.0361554312873389	1
ENSG00000078902	0.100467714760827	-1
ENSG00000078967	0.907348823312384	1
ENSG00000079101	0.469939593604959	-1
ENSG00000079102	0.0201830597055723	-1
ENSG00000079112	1.69255070752352e-12	1
ENSG00000079134	0.00816176480133203	1
ENSG00000079150	0.351547810184823	1
ENSG00000079156	0.0876092260189154	-1
ENSG00000079215	0.455236945041348	1
ENSG00000079246	3.87474169115843e-06	1
ENSG00000079257	0.654955547571991	-1
ENSG00000079263	0.108605013207752	1
ENSG00000079277	0.0309484848235113	-1
ENSG00000079308	2.31079560303993e-16	-1
ENSG00000079313	0.306382700802586	1
ENSG00000079332	0.0142260508832005	-1
ENSG00000079335	0.00602173960978972	-1
ENSG00000079337	4.2899770201653e-06	-1
ENSG00000079385	7.53717941037879e-19	1
ENSG00000079387	3.31406482121346e-05	1
ENSG00000079393	6.00374061978394e-11	1
ENSG00000079432	0.0308518186598451	1
ENSG00000079435	0.229322636731133	1
ENSG00000079459	0.172111128850849	-1
ENSG00000079462	6.02766568237791e-27	1
ENSG00000079482	5.71906683402783e-05	1
ENSG00000079616	2.4212945456275e-08	1
ENSG00000079689	0.124509468350949	1
ENSG00000079691	0.106264428633914	-1
ENSG00000079739	0.000904729854981162	-1
ENSG00000079785	0.0019168158490767	1
ENSG00000079805	0.547422233744727	-1
ENSG00000079819	5.29212027710665e-08	-1
ENSG00000079841	0.693873966259543	1
ENSG00000079931	0.0860267778543281	1
ENSG00000079950	5.0938197229743e-06	-1
ENSG00000079974	0.260819427522629	-1
ENSG00000079999	0.178733499645471	1
ENSG00000080007	0.0009355013801297	-1
ENSG00000080031	1.21279351202425e-21	1
ENSG00000080189	0.0880802945850117	1
ENSG00000080224	3.04800642996493e-07	1
ENSG00000080293	0.228097228428247	-1
ENSG00000080298	0.661131284072565	1
ENSG00000080345	2.35823959629194e-06	1
ENSG00000080371	0.6029436175618	-1
ENSG00000080493	0.386114619511646	-1
ENSG00000080503	0.021040565252834	-1
ENSG00000080546	9.34918810796613e-11	-1
ENSG00000080561	0.320217384151099	-1
ENSG00000080572	0.0514922116881945	-1
ENSG00000080573	0.00506879458840742	1
ENSG00000080603	0.0068658008000652	1
ENSG00000080608	0.000323740584274037	1
ENSG00000080618	2.47993046869807e-11	-1
ENSG00000080644	0.49489382937574	1
ENSG00000080709	0.666119290791925	-1
ENSG00000080802	0.287085594041638	1
ENSG00000080815	0.51487493208865	1
ENSG00000080819	5.21536210893887e-06	1
ENSG00000080822	0.706810635900289	1
ENSG00000080823	0.57518171191175	-1
ENSG00000080824	0.00237105629960621	1
ENSG00000080839	0.000232101542747747	1
ENSG00000080845	0.0116560070511388	1
ENSG00000080854	0.00125646906559222	1
ENSG00000080947	0.664341634958535	-1
ENSG00000080986	2.4523648019882e-22	1
ENSG00000081014	0.966277049096869	1
ENSG00000081019	0.225723644262648	-1
ENSG00000081026	7.02512684847807e-08	-1
ENSG00000081041	5.09509444686241e-09	-1
ENSG00000081052	1.28739541988959e-08	-1
ENSG00000081059	0.0579807967891264	1
ENSG00000081087	1.14232007941591e-05	-1
ENSG00000081138	0.0266287477728082	1
ENSG00000081154	0.123429558965205	-1
ENSG00000081177	0.839111880703499	-1
ENSG00000081181	0.0164508135355661	1
ENSG00000081189	0.116937914759046	-1
ENSG00000081248	2.42788402470071e-12	-1
ENSG00000081277	3.29617838804791e-07	1
ENSG00000081307	0.389061651781724	1
ENSG00000081320	0.394789566868166	-1
ENSG00000081377	0.802743341310724	1
ENSG00000081386	0.593521464974094	1
ENSG00000081479	0.0810347380672078	-1
ENSG00000081665	0.234991651869491	-1
ENSG00000081692	9.71284147954328e-07	1
ENSG00000081721	0.000168413108366421	1
ENSG00000081760	5.3262273031789e-05	1
ENSG00000081791	0.0718971620574299	-1
ENSG00000081800	0.760070372775697	-1
ENSG00000081803	0.0015046989031507	1
ENSG00000081818	0.297689885428902	-1
ENSG00000081842	0.741543471259308	-1
ENSG00000081853	0.640145617467151	-1
ENSG00000081870	0.175021650688512	1
ENSG00000081913	0.0103521932225831	1
ENSG00000081923	1.82072754199854e-06	1
ENSG00000081985	4.7241358147733e-05	1
ENSG00000082014	0.0170240370248231	-1
ENSG00000082068	9.78354163612457e-05	1
ENSG00000082074	0.46894360796413	1
ENSG00000082126	0.673534524548365	-1
ENSG00000082146	0.408521695802885	1
ENSG00000082153	6.46317776676487e-06	1
ENSG00000082175	0.00412494557360265	-1
ENSG00000082196	5.85031603184901e-05	1
ENSG00000082212	0.00299500205771632	1
ENSG00000082213	4.72566591985991e-10	1
ENSG00000082258	0.0524704305682813	1
ENSG00000082269	0.218108294519915	1
ENSG00000082293	2.74921738684979e-05	1
ENSG00000082397	0.0549610948533183	-1
ENSG00000082438	0.00432502923869971	-1
ENSG00000082458	2.30415213392531e-10	1
ENSG00000082482	0.0356244000907735	1
ENSG00000082497	0.00327085676910896	1
ENSG00000082512	5.06827542850062e-07	1
ENSG00000082515	0.0169039205760693	1
ENSG00000082516	1.19161837389081e-05	1
ENSG00000082556	0.0020162694990125	1
ENSG00000082641	0.35249608547082	1
ENSG00000082684	0.0854430720702032	1
ENSG00000082701	0.672400687776484	1
ENSG00000082781	0.00148396834373637	1
ENSG00000082805	0.978941920118384	-1
ENSG00000082898	2.63075260092836e-06	1
ENSG00000082996	1.4217189328702e-08	-1
ENSG00000083067	0.67278397961354	-1
ENSG00000083093	2.21757200905277e-07	1
ENSG00000083097	0.494014978535636	-1
ENSG00000083099	0.0991573247652966	-1
ENSG00000083123	0.675754436292381	-1
ENSG00000083168	0.117158648663382	1
ENSG00000083223	0.402479771507323	1
ENSG00000083290	3.2470524430501e-05	-1
ENSG00000083307	1.44512181571374e-07	1
ENSG00000083312	7.68589962720767e-05	1
ENSG00000083444	1.27120817367302e-09	1
ENSG00000083457	0.000194259454864974	-1
ENSG00000083520	0.649669810675185	1
ENSG00000083535	0.338699849951175	1
ENSG00000083544	0.00208684895965417	-1
ENSG00000083635	0.0176886409003526	1
ENSG00000083642	0.17733845221417	-1
ENSG00000083720	0.000520673279014566	1
ENSG00000083750	0.00302382572767942	-1
ENSG00000083782	4.9886420705415e-12	1
ENSG00000083799	0.319857176903951	-1
ENSG00000083807	0.728339369157158	1
ENSG00000083812	0.798215413147172	-1
ENSG00000083814	0.241215510455788	-1
ENSG00000083817	0.657797030441697	1
ENSG00000083828	0.473105960307583	1
ENSG00000083838	0.217633026575097	1
ENSG00000083844	0.689412869729585	-1
ENSG00000083845	0.343903479579033	1
ENSG00000083857	7.83326957567672e-13	1
ENSG00000083937	0.793993042271356	1
ENSG00000084070	0.319857176903951	1
ENSG00000084072	0.0121770096576011	1
ENSG00000084073	0.000333670048442312	1
ENSG00000084090	0.0016409709987533	-1
ENSG00000084092	0.00201664989872857	1
ENSG00000084093	0.116183360039603	1
ENSG00000084110	1.647305832874e-07	1
ENSG00000084112	0.849260958341571	-1
ENSG00000084207	0.0255648854664045	1
ENSG00000084234	0.021665064819251	-1
ENSG00000084444	0.455328771804712	-1
ENSG00000084453	1.7193511069759e-06	-1
ENSG00000084463	0.556748159884964	1
ENSG00000084623	1.48618161961047e-05	1
ENSG00000084628	8.42293001962238e-15	1
ENSG00000084636	0.00105728201251298	1
ENSG00000084652	0.00146966829190856	1
ENSG00000084674	3.60018780243683e-06	1
ENSG00000084676	0.14479213106349	-1
ENSG00000084693	0.0351269372431723	1
ENSG00000084710	0.0914481146718207	-1
ENSG00000084731	8.91203013973772e-07	1
ENSG00000084733	0.000205987907587404	1
ENSG00000084754	0.878728478625392	1
ENSG00000084764	0.662004457519519	-1
ENSG00000084774	4.99406338599601e-13	1
ENSG00000085063	0.00135937880249294	-1
ENSG00000085117	0.971402260219546	-1
ENSG00000085185	9.89936614136064e-06	1
ENSG00000085224	0.0596770886775724	1
ENSG00000085231	0.00627663322347139	1
ENSG00000085265	6.39833467477056e-05	-1
ENSG00000085274	0.753471968944949	1
ENSG00000085276	0.492798486812029	-1
ENSG00000085365	0.0535394150805319	1
ENSG00000085377	0.280216911848634	1
ENSG00000085382	0.886463978162655	-1
ENSG00000085415	0.000926546656891749	1
ENSG00000085433	0.0889253641687883	-1
ENSG00000085449	0.169389346323767	1
ENSG00000085465	0.00113441493365618	1
ENSG00000085491	0.110979461459289	-1
ENSG00000085511	0.240535214871731	-1
ENSG00000085514	6.38801220052695e-06	-1
ENSG00000085552	3.670506722124e-22	1
ENSG00000085563	1.50297147644017e-05	-1
ENSG00000085644	3.12365985265899e-05	1
ENSG00000085662	0.737306584431397	-1
ENSG00000085719	0.959635588576204	-1
ENSG00000085721	1.37317355788871e-05	1
ENSG00000085733	3.68041363427596e-05	1
ENSG00000085741	0.448385259240544	-1
ENSG00000085760	3.52453206133377e-08	1
ENSG00000085788	0.0181226101937444	1
ENSG00000085831	0.000640114894001461	1
ENSG00000085832	0.0317876541121276	-1
ENSG00000085840	2.82961933022437e-15	1
ENSG00000085871	0.553378576386737	1
ENSG00000085872	0.00247336968820284	1
ENSG00000085978	7.29112247031856e-05	1
ENSG00000085982	0.746550683950885	1
ENSG00000085998	0.0360940614129149	1
ENSG00000085999	2.63859885724465e-21	1
ENSG00000086015	1.47489432834902e-11	1
ENSG00000086061	0.717999095347589	1
ENSG00000086062	0.0021129848322529	1
ENSG00000086065	0.64250922366718	-1
ENSG00000086102	0.531752475356747	1
ENSG00000086159	0.777972231385288	1
ENSG00000086189	0.225580890956178	1
ENSG00000086200	0.205190441900012	1
ENSG00000086205	0.00220314432838816	1
ENSG00000086232	7.36197537064539e-13	1
ENSG00000086289	0.504180837322559	-1
ENSG00000086300	0.00346653723616556	-1
ENSG00000086475	0.0021664627997572	1
ENSG00000086504	0.00274840169769401	1
ENSG00000086544	0.00652476970592343	-1
ENSG00000086548	1.27470897470098e-06	1
ENSG00000086570	0.000210774196755486	1
ENSG00000086589	0.787617062799156	1
ENSG00000086598	9.8251435656265e-07	1
ENSG00000086619	0.0105806783280634	1
ENSG00000086666	0.78013931365068	1
ENSG00000086696	0.00033630847463611	1
ENSG00000086712	0.0423376430559029	1
ENSG00000086717	8.19221838274482e-06	1
ENSG00000086730	8.66971738871814e-05	-1
ENSG00000086758	6.18692639976762e-06	1
ENSG00000086827	4.09240948782664e-05	1
ENSG00000086848	0.208305194853423	1
ENSG00000086967	3.32709274591533e-08	1
ENSG00000086991	0.00539797714218342	1
ENSG00000087008	0.860301587057887	1
ENSG00000087053	0.068641398750375	1
ENSG00000087074	1.79313286529312e-12	-1
ENSG00000087076	0.433778084664529	-1
ENSG00000087077	0.0283134467575906	1
ENSG00000087085	4.49507814269504e-10	1
ENSG00000087086	0.0268563118253347	-1
ENSG00000087087	2.09431057791843e-06	1
ENSG00000087088	0.148887646856377	1
ENSG00000087095	0.149263468700554	1
ENSG00000087111	0.0256471711595692	1
ENSG00000087116	0.0266321821212685	1
ENSG00000087152	6.34633941761068e-10	1
ENSG00000087157	0.0783706574990126	-1
ENSG00000087191	0.000387456479336839	1
ENSG00000087206	0.886400440721689	1
ENSG00000087237	0.00781442229108695	-1
ENSG00000087245	0.00217598604455723	1
ENSG00000087250	0.0863981996434129	1
ENSG00000087253	0.402738199180872	-1
ENSG00000087258	0.000165437472283442	1
ENSG00000087263	0.00716334058685306	1
ENSG00000087266	0.1754404751756	-1
ENSG00000087269	1.80577285461481e-06	1
ENSG00000087274	0.00594550705609186	-1
ENSG00000087299	3.18988143507801e-05	1
ENSG00000087301	0.667098469893365	1
ENSG00000087302	3.98046509864216e-05	1
ENSG00000087303	0.000667762348912156	1
ENSG00000087338	4.94956328072043e-05	1
ENSG00000087365	0.00836515188592211	1
ENSG00000087448	0.387060045791861	1
ENSG00000087460	0.00121106094503086	1
ENSG00000087470	3.33317220797716e-05	1
ENSG00000087494	2.59991947574123e-09	1
ENSG00000087495	0.00642673961689635	1
ENSG00000087502	3.26987321996271e-07	1
ENSG00000087510	2.30814773027951e-07	1
ENSG00000087586	6.99406033549929e-23	1
ENSG00000087589	3.21188519966226e-07	-1
ENSG00000087842	0.000359419383268112	1
ENSG00000087884	0.00193848887891722	-1
ENSG00000087903	0.00133866043162205	-1
ENSG00000087916	0.0058371735357256	1
ENSG00000087995	1.15339798046919e-05	1
ENSG00000088002	0.00273078839910582	-1
ENSG00000088035	3.32118110476744e-05	1
ENSG00000088038	0.000259138097750992	1
ENSG00000088053	0.215502056657823	-1
ENSG00000088179	0.987456276654496	1
ENSG00000088205	0.000850063956032883	1
ENSG00000088247	0.000582376071537455	1
ENSG00000088256	0.0987140334664794	-1
ENSG00000088280	0.0182863335972143	-1
ENSG00000088298	0.820660654690397	1
ENSG00000088305	8.06386554754322e-08	1
ENSG00000088320	1.23256862271102e-07	-1
ENSG00000088325	6.85656312928712e-35	1
ENSG00000088356	0.000352184819373678	1
ENSG00000088367	0.574528031877134	1
ENSG00000088386	6.21033024399564e-05	1
ENSG00000088387	9.23091558686253e-05	-1
ENSG00000088448	0.940427665726511	1
ENSG00000088451	0.0456587027158233	1
ENSG00000088543	0.165136853750343	-1
ENSG00000088682	0.00375864889392509	1
ENSG00000088726	0.115844076616942	1
ENSG00000088727	0.124513092829414	-1
ENSG00000088756	0.0230317129634837	-1
ENSG00000088766	0.3230861836724	-1
ENSG00000088808	0.122117284413567	-1
ENSG00000088812	0.0392325749887431	1
ENSG00000088826	7.40224856740378e-09	1
ENSG00000088827	0.00175294589125264	-1
ENSG00000088832	0.0749420272492675	-1
ENSG00000088833	0.0127992464773939	1
ENSG00000088836	0.000270455632464762	1
ENSG00000088854	1.35719608038198e-08	-1
ENSG00000088876	0.225537262828899	1
ENSG00000088881	0.216112064997678	1
ENSG00000088882	1.36171553152098e-09	1
ENSG00000088888	0.508261059003756	-1
ENSG00000088899	0.011641391289919	1
ENSG00000088926	4.37279204559319e-08	-1
ENSG00000088930	0.0191350179635959	1
ENSG00000088986	0.464364236242053	1
ENSG00000088992	5.62237617638702e-14	1
ENSG00000089006	0.17144900255078	-1
ENSG00000089009	0.490413259322715	1
ENSG00000089012	7.87908364958005e-06	1
ENSG00000089022	0.0605952993348334	1
ENSG00000089041	0.125948304528468	-1
ENSG00000089048	0.00958895657571655	1
ENSG00000089050	0.480391285281475	1
ENSG00000089053	0.0527053645533518	1
ENSG00000089057	0.248483062345681	-1
ENSG00000089060	0.632647004855094	1
ENSG00000089063	0.729420536080398	1
ENSG00000089091	0.829243251843551	-1
ENSG00000089094	0.499481476757316	1
ENSG00000089101	0.239040080212475	-1
ENSG00000089116	2.63909955424995e-07	1
ENSG00000089123	0.668952995610737	1
ENSG00000089127	5.0449931328438e-06	1
ENSG00000089154	7.47096658562257e-05	1
ENSG00000089157	0.0380598005414277	1
ENSG00000089159	0.00551111966706578	-1
ENSG00000089163	0.665633255661781	-1
ENSG00000089169	6.33063934417251e-07	-1
ENSG00000089177	0.356756926536737	1
ENSG00000089195	2.06183016118499e-07	1
ENSG00000089199	6.5792965116723e-09	1
ENSG00000089220	0.00498294055604428	-1
ENSG00000089225	6.95311294741066e-07	-1
ENSG00000089234	0.0271961586713663	1
ENSG00000089248	0.972862544212562	1
ENSG00000089250	0.0411799893203924	-1
ENSG00000089280	0.00338397668218099	1
ENSG00000089289	0.0316583264096441	1
ENSG00000089327	0.383495604774135	1
ENSG00000089335	0.28907051779167	-1
ENSG00000089351	0.00137430425836313	1
ENSG00000089356	0.93181430987166	-1
ENSG00000089472	0.163898380911355	1
ENSG00000089486	0.942143808550488	-1
ENSG00000089505	0.00614158872330327	1
ENSG00000089558	0.000523069815122926	1
ENSG00000089597	3.03660591888543e-06	1
ENSG00000089639	0.763938136665962	1
ENSG00000089682	0.0506366696647959	1
ENSG00000089685	1.28950754056292e-30	1
ENSG00000089692	6.98165456215201e-06	1
ENSG00000089693	0.0115581254900707	1
ENSG00000089723	4.74023859875275e-07	1
ENSG00000089737	0.747578747459707	-1
ENSG00000089775	0.257750796794011	1
ENSG00000089818	0.510282875382544	1
ENSG00000089820	0.905659257527423	-1
ENSG00000089847	0.7538840830451	-1
ENSG00000089876	0.00740523900100353	1
ENSG00000089902	0.361145293652867	-1
ENSG00000089916	0.671775024032008	1
ENSG00000090006	4.76424309379595e-11	-1
ENSG00000090013	0.549038745513514	1
ENSG00000090020	0.223716785012199	1
ENSG00000090054	0.408457803851949	1
ENSG00000090060	4.12576434423822e-05	1
ENSG00000090061	0.00284309683301652	1
ENSG00000090097	0.575627092700205	1
ENSG00000090104	0.0153262590429142	1
ENSG00000090238	0.924266495819428	1
ENSG00000090263	3.47958731838839e-05	1
ENSG00000090266	0.818644905773616	1
ENSG00000090273	0.0149864648736496	1
ENSG00000090316	0.0139660806703423	1
ENSG00000090339	0.0303307460938327	-1
ENSG00000090372	0.00135764312675666	1
ENSG00000090376	0.0458748104674298	-1
ENSG00000090382	0.562264484956719	1
ENSG00000090432	0.250685900919751	-1
ENSG00000090447	8.0427214771304e-07	1
ENSG00000090470	0.715211523206521	-1
ENSG00000090487	0.889281095148477	1
ENSG00000090520	2.63940513235876e-11	1
ENSG00000090530	6.70519649155864e-13	-1
ENSG00000090534	9.42348040743446e-08	1
ENSG00000090539	0.00571620874149281	1
ENSG00000090554	0.159776389029434	-1
ENSG00000090565	0.139547242198533	-1
ENSG00000090581	0.369761291605979	1
ENSG00000090612	0.0227196316757283	1
ENSG00000090615	3.13349354290401e-05	1
ENSG00000090621	3.51702943946783e-06	1
ENSG00000090659	0.00984434356647823	1
ENSG00000090661	0.0228379283692094	-1
ENSG00000090674	2.90917956589212e-06	-1
ENSG00000090686	0.00149578519303083	1
ENSG00000090776	0.269823592569968	-1
ENSG00000090857	0.256451681734077	1
ENSG00000090861	2.41742917660918e-07	1
ENSG00000090889	3.01029284197683e-34	1
ENSG00000090905	0.185314036200823	1
ENSG00000090920	2.21048592535858e-05	1
ENSG00000090924	6.15943347199261e-06	1
ENSG00000090932	4.19258279818558e-18	1
ENSG00000090971	0.462557532500512	1
ENSG00000090975	0.000105466186948516	-1
ENSG00000090989	0.324765288062853	1
ENSG00000091009	6.02843432882297e-05	1
ENSG00000091039	0.556725091280632	1
ENSG00000091073	3.79486677374022e-10	1
ENSG00000091106	3.15003965855413e-15	-1
ENSG00000091127	8.05807318375796e-18	1
ENSG00000091129	8.51890498952458e-05	1
ENSG00000091136	0.929357249956862	1
ENSG00000091137	0.0613218334378592	1
ENSG00000091140	0.0196581989977547	1
ENSG00000091157	0.761936291015012	-1
ENSG00000091164	0.0717120337527866	1
ENSG00000091181	0.192435027384289	-1
ENSG00000091262	2.24046749620068e-05	-1
ENSG00000091317	0.673767676732003	-1
ENSG00000091409	0.966883519712287	1
ENSG00000091428	6.19931730289862e-12	-1
ENSG00000091436	2.21650587704918e-05	-1
ENSG00000091483	3.08980536439184e-08	1
ENSG00000091490	4.9854413354787e-07	1
ENSG00000091513	3.71453268254824e-06	1
ENSG00000091527	0.606423502811908	-1
ENSG00000091536	0.0806799377039339	-1
ENSG00000091542	0.431847774313744	1
ENSG00000091583	0.642373000118111	-1
ENSG00000091592	0.0154787531517086	-1
ENSG00000091622	0.4712937425171	-1
ENSG00000091640	0.193860065544162	-1
ENSG00000091651	4.86212506863387e-07	1
ENSG00000091656	6.85040082106773e-05	1
ENSG00000091732	0.000154891391883272	1
ENSG00000091831	4.57519225338895e-05	1
ENSG00000091844	1.64249199094725e-15	1
ENSG00000091879	0.317865328426085	1
ENSG00000091947	0.288477777850755	1
ENSG00000091972	0.228028630120025	-1
ENSG00000091986	0.199193152158478	1
ENSG00000092009	0.178450385932056	-1
ENSG00000092010	0.97854822166101	-1
ENSG00000092020	0.382296402278664	-1
ENSG00000092036	0.0688197709621563	1
ENSG00000092051	1.07421563754921e-17	-1
ENSG00000092068	0.427688287092578	-1
ENSG00000092094	0.83288931477805	1
ENSG00000092096	0.120174240121456	1
ENSG00000092098	0.0319134505791151	1
ENSG00000092108	0.0084549566961315	1
ENSG00000092140	6.03587778140152e-05	1
ENSG00000092148	0.0675606463052232	1
ENSG00000092199	2.48647801911292e-05	1
ENSG00000092200	0.541658631889041	1
ENSG00000092201	2.37693862124516e-06	1
ENSG00000092203	0.171835742530307	1
ENSG00000092208	0.00305933075305171	1
ENSG00000092295	2.03517580499088e-20	-1
ENSG00000092330	0.00180759355464938	-1
ENSG00000092421	2.60740634105973e-20	-1
ENSG00000092439	0.536485817768341	-1
ENSG00000092445	0.0064210899688625	1
ENSG00000092470	6.67903137428958e-08	1
ENSG00000092529	2.49685806361145e-10	-1
ENSG00000092531	0.0250559761834755	-1
ENSG00000092607	2.18536455969907e-13	1
ENSG00000092621	0.00172708541565108	1
ENSG00000092758	1.13192846474778e-08	1
ENSG00000092820	0.811372210790183	1
ENSG00000092841	0.0015835397673068	-1
ENSG00000092847	0.0185600269962683	1
ENSG00000092850	0.0791548978390788	-1
ENSG00000092853	3.88711110855744e-20	1
ENSG00000092871	1.01214084759084e-05	1
ENSG00000092929	3.52796902170342e-08	-1
ENSG00000092931	0.137626524931923	1
ENSG00000092964	1.57229233356636e-11	-1
ENSG00000092969	0.0252865408166914	-1
ENSG00000092978	5.6071039365823e-07	1
ENSG00000093000	0.000540318383413682	1
ENSG00000093009	3.19782189712784e-19	1
ENSG00000093010	0.0158653960201657	-1
ENSG00000093072	0.044417681034668	-1
ENSG00000093144	2.64168273397007e-08	-1
ENSG00000093167	0.0254782898099943	-1
ENSG00000093183	1.39558390695781e-08	-1
ENSG00000093217	1.47827156966243e-10	1
ENSG00000094631	0.359314559404584	1
ENSG00000094755	5.60382853464806e-12	1
ENSG00000094804	1.14553239425813e-28	1
ENSG00000094841	0.395032402754426	-1
ENSG00000094880	0.149983503673796	1
ENSG00000094914	0.0373421809757438	1
ENSG00000094916	0.000420770758765751	1
ENSG00000094963	1.31498105127503e-24	-1
ENSG00000094975	3.48061722734782e-08	1
ENSG00000095002	2.23308241881238e-09	1
ENSG00000095015	0.0945791051473764	1
ENSG00000095059	0.917237129442964	1
ENSG00000095066	0.708113534030194	1
ENSG00000095139	4.63125433852596e-06	1
ENSG00000095203	0.0454691997986148	1
ENSG00000095209	0.12440504517938	1
ENSG00000095261	0.00307200534865687	1
ENSG00000095303	0.202120700175187	-1
ENSG00000095319	0.000818456526610802	1
ENSG00000095321	0.00171672108771579	1
ENSG00000095370	7.92374381775165e-24	-1
ENSG00000095380	0.00013664127813556	1
ENSG00000095383	1.30977402088849e-08	-1
ENSG00000095397	0.00709527474234493	1
ENSG00000095485	0.479185342427959	1
ENSG00000095539	0.00308713238424933	1
ENSG00000095564	0.253351624216977	1
ENSG00000095574	0.102063510694228	-1
ENSG00000095587	1.42058463356302e-09	1
ENSG00000095596	1.67530478932978e-07	1
ENSG00000095627	1.54674147836882e-05	1
ENSG00000095637	9.50436211141198e-13	-1
ENSG00000095713	2.73446789262378e-18	-1
ENSG00000095739	0.00261466235245838	1
ENSG00000095752	0.00623380810390688	1
ENSG00000095777	0.0456587027158233	1
ENSG00000095787	0.125329847456694	1
ENSG00000095794	0.268053571209603	-1
ENSG00000095906	0.0297800629122646	1
ENSG00000095917	0.222505138957507	-1
ENSG00000095932	8.24009169981011e-13	1
ENSG00000095951	0.73107541426026	1
ENSG00000095970	0.0423889114138312	-1
ENSG00000096006	0.626712080335393	-1
ENSG00000096060	0.600055778316506	-1
ENSG00000096063	6.165561395983e-30	1
ENSG00000096070	3.67014298735977e-08	1
ENSG00000096080	0.000219311944167404	1
ENSG00000096088	0.696391366724961	1
ENSG00000096092	2.27659870436815e-05	1
ENSG00000096093	0.209984554869774	-1
ENSG00000096150	0.0805562267517308	1
ENSG00000096384	2.12430207725977e-06	1
ENSG00000096401	1.74005118564528e-05	1
ENSG00000096433	0.0306529092621008	1
ENSG00000096654	0.00854859477101201	1
ENSG00000096696	2.26213999008963e-18	1
ENSG00000096717	0.389380840178171	1
ENSG00000096746	0.40763204561652	1
ENSG00000096872	0.944592456330785	1
ENSG00000096968	0.000881577249531545	-1
ENSG00000096996	0.0388326587716286	-1
ENSG00000097007	0.0052930478012574	1
ENSG00000097021	0.040527382973871	1
ENSG00000097033	0.104395785563911	-1
ENSG00000097046	1.46048343254568e-08	1
ENSG00000097096	4.94210537048784e-06	-1
ENSG00000099139	0.0468739154709255	-1
ENSG00000099194	9.31462444455139e-05	-1
ENSG00000099203	0.342772500497741	1
ENSG00000099204	0.00554971254929039	-1
ENSG00000099219	0.970761984850746	1
ENSG00000099246	0.183311036757623	1
ENSG00000099250	0.554340330456376	-1
ENSG00000099251	0.346342541171385	-1
ENSG00000099256	8.53229884458804e-07	1
ENSG00000099260	8.06175688705884e-11	-1
ENSG00000099282	0.0201329803656704	1
ENSG00000099284	0.000219785645894426	1
ENSG00000099290	0.294992796054789	-1
ENSG00000099308	0.165283170771157	-1
ENSG00000099326	0.274872247713819	-1
ENSG00000099330	0.33353494528407	-1
ENSG00000099331	0.52891966649546	-1
ENSG00000099337	0.00582982564520997	1
ENSG00000099338	0.439660874227592	-1
ENSG00000099341	0.000325611374647323	1
ENSG00000099364	2.11716432776167e-09	1
ENSG00000099365	0.899976007147227	1
ENSG00000099377	0.00319365765811787	1
ENSG00000099381	0.00045394381178993	1
ENSG00000099385	0.124096834908676	1
ENSG00000099399	9.3282857522818e-06	1
ENSG00000099617	2.06879637621499e-11	1
ENSG00000099622	0.000341383510770088	-1
ENSG00000099624	0.317486852961441	1
ENSG00000099625	3.03419382230322e-06	1
ENSG00000099715	0.506777732963276	-1
ENSG00000099725	0.302924238344359	-1
ENSG00000099769	0.0186935471179576	1
ENSG00000099783	0.0352313076488194	1
ENSG00000099785	0.0019155005414432	-1
ENSG00000099795	0.486489631496093	-1
ENSG00000099797	0.541516319395959	1
ENSG00000099800	0.253351624216977	1
[truncated: 14,520 more rows]
