# Supplementary material for: Kiwi: a tool for integration and visualization of network topology and gene-set analysis
Source: BMC Bioinformatics. 2014 Dec 11;15(1):408. doi: 10.1186/s12859-014-0408-9 (PMC4269931; doi:10.1186/s12859-014-0408-9)
Supplement: Additional file 1: — Case study demo files. [file 12859_2014_408_MOESM1_ESM.zip › case_studies/case_study 1/GSC_LUAD.txt]

ethanol[c]	ENSG00000147576
ethanol[c]	ENSG00000172955
ethanol[c]	ENSG00000180011
ethanol[c]	ENSG00000187758
ethanol[c]	ENSG00000196344
ethanol[c]	ENSG00000196616
ethanol[c]	ENSG00000197894
ethanol[c]	ENSG00000198099
ethanol[c]	ENSG00000248144
ethanol[c]	ENSG00000117448
ethanol[c]	ENSG00000130649
NAD+[c]	ENSG00000147576
NAD+[c]	ENSG00000172955
NAD+[c]	ENSG00000180011
NAD+[c]	ENSG00000187758
NAD+[c]	ENSG00000196344
NAD+[c]	ENSG00000196616
NAD+[c]	ENSG00000197894
NAD+[c]	ENSG00000198099
NAD+[c]	ENSG00000248144
NAD+[c]	ENSG00000111716
NAD+[c]	ENSG00000151116
NAD+[c]	ENSG00000166796
NAD+[c]	ENSG00000111640
NAD+[c]	ENSG00000109814
NAD+[c]	ENSG00000140263
NAD+[c]	ENSG00000104522
NAD+[c]	ENSG00000115425
NAD+[c]	ENSG00000116353
NAD+[c]	ENSG00000006534
NAD+[c]	ENSG00000108602
NAD+[c]	ENSG00000132746
NAD+[c]	ENSG00000184254
NAD+[c]	ENSG00000085662
NAD+[c]	ENSG00000198074
NAD+[c]	ENSG00000072210
NAD+[c]	ENSG00000143149
NAD+[c]	ENSG00000164904
NAD+[c]	ENSG00000111275
NAD+[c]	ENSG00000137124
NAD+[c]	ENSG00000166816
NAD+[c]	ENSG00000092621
NAD+[c]	ENSG00000106348
NAD+[c]	ENSG00000178035
NAD+[c]	ENSG00000158125
NAD+[c]	ENSG00000188641
NAD+[c]	ENSG00000104524
NAD+[c]	ENSG00000143811
NAD+[c]	ENSG00000183010
NAD+[c]	ENSG00000243709
NAD+[c]	ENSG00000064763
NAD+[c]	ENSG00000118514
NAD+[c]	ENSG00000197601
NAD+[c]	ENSG00000095059
NAD+[c]	ENSG00000134882
NAD+[c]	ENSG00000137106
NAD+[c]	ENSG00000016391
NAD+[c]	ENSG00000138356
NAD+[c]	ENSG00000087076
NAD+[c]	ENSG00000099377
NAD+[c]	ENSG00000100867
NAD+[c]	ENSG00000109854
NAD+[c]	ENSG00000121039
NAD+[c]	ENSG00000138400
NAD+[c]	ENSG00000139988
NAD+[c]	ENSG00000145439
NAD+[c]	ENSG00000159692
NAD+[c]	ENSG00000160439
NAD+[c]	ENSG00000164039
NAD+[c]	ENSG00000167733
NAD+[c]	ENSG00000170786
NAD+[c]	ENSG00000176387
NAD+[c]	ENSG00000184860
NAD+[c]	ENSG00000186153
NAD+[c]	ENSG00000187134
NAD+[c]	ENSG00000198189
NAD+[c]	ENSG00000227471
NAD+[c]	ENSG00000232357
NAD+[c]	ENSG00000240857
NAD+[c]	ENSG00000014641
NAD+[c]	ENSG00000104687
NAD+[c]	ENSG00000091140
NAD+[c]	ENSG00000134824
NAD+[c]	ENSG00000149485
NAD+[c]	ENSG00000221968
NAD+[c]	ENSG00000060971
NAD+[c]	ENSG00000072506
NAD+[c]	ENSG00000084754
NAD+[c]	ENSG00000087008
NAD+[c]	ENSG00000097021
NAD+[c]	ENSG00000101473
NAD+[c]	ENSG00000119673
NAD+[c]	ENSG00000127884
NAD+[c]	ENSG00000130304
NAD+[c]	ENSG00000133835
NAD+[c]	ENSG00000136881
NAD+[c]	ENSG00000138029
NAD+[c]	ENSG00000138796
NAD+[c]	ENSG00000140284
NAD+[c]	ENSG00000143554
NAD+[c]	ENSG00000157426
NAD+[c]	ENSG00000161533
NAD+[c]	ENSG00000167107
NAD+[c]	ENSG00000167114
NAD+[c]	ENSG00000167315
NAD+[c]	ENSG00000176715
NAD+[c]	ENSG00000177465
NAD+[c]	ENSG00000184227
NAD+[c]	ENSG00000205794
NAD+[c]	ENSG00000242110
NAD+[c]	ENSG00000106853
NAD+[c]	ENSG00000149084
NAD+[c]	ENSG00000164120
NAD+[c]	ENSG00000157326
NAD+[c]	ENSG00000159228
NAD+[c]	ENSG00000159231
NAD+[c]	ENSG00000181019
NAD+[c]	ENSG00000203859
NAD+[c]	ENSG00000147383
NAD+[c]	ENSG00000109929
NAD+[c]	ENSG00000135929
NAD+[c]	ENSG00000152642
NAD+[c]	ENSG00000167588
NAD+[c]	ENSG00000065615
NAD+[c]	ENSG00000100243
NAD+[c]	ENSG00000159348
NAD+[c]	ENSG00000166394
NAD+[c]	ENSG00000215883
NAD+[c]	ENSG00000172890
NAD+[c]	ENSG00000112874
NAD+[c]	ENSG00000008130
NAD+[c]	ENSG00000152620
NAD+[c]	ENSG00000014257
NAD+[c]	ENSG00000102575
NAD+[c]	ENSG00000143727
NAD+[c]	ENSG00000155893
NAD+[c]	ENSG00000162836
NAD+[c]	ENSG00000183760
NAD+[c]	ENSG00000004468
NAD+[c]	ENSG00000109743
NAD+[c]	ENSG00000077463
NAD+[c]	ENSG00000111339
NAD+[c]	ENSG00000156219
NAD+[c]	ENSG00000167311
NAD+[c]	ENSG00000151552
NAD+[c]	ENSG00000178700
NAD+[c]	ENSG00000228716
NAD+[c]	ENSG00000177000
NAD+[c]	ENSG00000100714
NAD+[c]	ENSG00000136010
NAD+[c]	ENSG00000144908
NAD+[c]	ENSG00000090013
NAD+[c]	ENSG00000106605
NAD+[c]	ENSG00000025423
NAD+[c]	ENSG00000135437
NAD+[c]	ENSG00000139547
NAD+[c]	ENSG00000187630
NAD+[c]	ENSG00000128918
NAD+[c]	ENSG00000165092
NAD+[c]	ENSG00000119723
NAD+[c]	ENSG00000130649
NAD+[c]	ENSG00000145476
NAD+[c]	ENSG00000019186
NAD+[c]	ENSG00000041880
NAD+[c]	ENSG00000059378
NAD+[c]	ENSG00000102699
NAD+[c]	ENSG00000105939
NAD+[c]	ENSG00000107854
NAD+[c]	ENSG00000111224
NAD+[c]	ENSG00000129484
NAD+[c]	ENSG00000137817
NAD+[c]	ENSG00000138496
NAD+[c]	ENSG00000138617
NAD+[c]	ENSG00000143799
NAD+[c]	ENSG00000151883
NAD+[c]	ENSG00000163659
NAD+[c]	ENSG00000173193
NAD+[c]	ENSG00000173200
NAD+[c]	ENSG00000173273
NAD+[c]	ENSG00000124588
acetaldehyde[c]	ENSG00000147576
acetaldehyde[c]	ENSG00000172955
acetaldehyde[c]	ENSG00000180011
acetaldehyde[c]	ENSG00000187758
acetaldehyde[c]	ENSG00000196344
acetaldehyde[c]	ENSG00000196616
acetaldehyde[c]	ENSG00000197894
acetaldehyde[c]	ENSG00000198099
acetaldehyde[c]	ENSG00000248144
acetaldehyde[c]	ENSG00000117448
acetaldehyde[c]	ENSG00000006534
acetaldehyde[c]	ENSG00000108602
acetaldehyde[c]	ENSG00000132746
acetaldehyde[c]	ENSG00000184254
acetaldehyde[c]	ENSG00000130649
acetaldehyde[c]	ENSG00000023697
acetaldehyde[c]	ENSG00000148795
acetaldehyde[c]	ENSG00000164089
H+[c]	ENSG00000147576
H+[c]	ENSG00000172955
H+[c]	ENSG00000180011
H+[c]	ENSG00000187758
H+[c]	ENSG00000196344
H+[c]	ENSG00000196616
H+[c]	ENSG00000197894
H+[c]	ENSG00000198099
H+[c]	ENSG00000248144
H+[c]	ENSG00000117448
H+[c]	ENSG00000111716
H+[c]	ENSG00000151116
H+[c]	ENSG00000166796
H+[c]	ENSG00000006534
H+[c]	ENSG00000108602
H+[c]	ENSG00000132746
H+[c]	ENSG00000184254
H+[c]	ENSG00000111640
H+[c]	ENSG00000130649
H+[c]	ENSG00000109814
H+[c]	ENSG00000085662
H+[c]	ENSG00000198074
H+[c]	ENSG00000140263
H+[c]	ENSG00000104522
H+[c]	ENSG00000169738
H+[c]	ENSG00000115425
H+[c]	ENSG00000116353
H+[c]	ENSG00000104808
H+[c]	ENSG00000053371
H+[c]	ENSG00000166816
H+[c]	ENSG00000182224
H+[c]	ENSG00000013392
H+[c]	ENSG00000065833
H+[c]	ENSG00000137106
H+[c]	ENSG00000072210
H+[c]	ENSG00000143149
H+[c]	ENSG00000164904
H+[c]	ENSG00000111275
H+[c]	ENSG00000137124
H+[c]	ENSG00000092621
H+[c]	ENSG00000160211
H+[c]	ENSG00000142657
H+[c]	ENSG00000106348
H+[c]	ENSG00000178035
H+[c]	ENSG00000100938
H+[c]	ENSG00000137198
H+[c]	ENSG00000158125
H+[c]	ENSG00000184470
H+[c]	ENSG00000197763
H+[c]	ENSG00000198431
H+[c]	ENSG00000084774
H+[c]	ENSG00000188641
H+[c]	ENSG00000125877
H+[c]	ENSG00000125458
H+[c]	ENSG00000104687
H+[c]	ENSG00000104524
H+[c]	ENSG00000143811
H+[c]	ENSG00000183010
H+[c]	ENSG00000243709
H+[c]	ENSG00000007171
H+[c]	ENSG00000089250
H+[c]	ENSG00000164867
H+[c]	ENSG00000123505
H+[c]	ENSG00000116649
H+[c]	ENSG00000102172
H+[c]	ENSG00000064763
H+[c]	ENSG00000118514
H+[c]	ENSG00000197601
H+[c]	ENSG00000095059
H+[c]	ENSG00000134882
H+[c]	ENSG00000104879
H+[c]	ENSG00000131730
H+[c]	ENSG00000166165
H+[c]	ENSG00000237289
H+[c]	ENSG00000016391
H+[c]	ENSG00000090857
H+[c]	ENSG00000132837
H+[c]	ENSG00000068903
H+[c]	ENSG00000077463
H+[c]	ENSG00000096717
H+[c]	ENSG00000124523
H+[c]	ENSG00000124596
H+[c]	ENSG00000132744
H+[c]	ENSG00000133315
H+[c]	ENSG00000138744
H+[c]	ENSG00000142082
H+[c]	ENSG00000156795
H+[c]	ENSG00000157045
H+[c]	ENSG00000172264
H+[c]	ENSG00000187531
H+[c]	ENSG00000005483
H+[c]	ENSG00000055609
H+[c]	ENSG00000099381
H+[c]	ENSG00000101945
H+[c]	ENSG00000104885
H+[c]	ENSG00000109685
H+[c]	ENSG00000110066
H+[c]	ENSG00000116539
H+[c]	ENSG00000118058
H+[c]	ENSG00000133247
H+[c]	ENSG00000136169
H+[c]	ENSG00000139718
H+[c]	ENSG00000143379
H+[c]	ENSG00000145391
H+[c]	ENSG00000147548
H+[c]	ENSG00000152455
H+[c]	ENSG00000165671
H+[c]	ENSG00000167548
H+[c]	ENSG00000170364
H+[c]	ENSG00000181090
H+[c]	ENSG00000181555
H+[c]	ENSG00000183955
H+[c]	ENSG00000185420
H+[c]	ENSG00000114902
H+[c]	ENSG00000118363
H+[c]	ENSG00000129128
H+[c]	ENSG00000140612
H+[c]	ENSG00000166562
H+[c]	ENSG00000182199
H+[c]	ENSG00000083444
H+[c]	ENSG00000106397
H+[c]	ENSG00000152952
H+[c]	ENSG00000167123
H+[c]	ENSG00000138061
H+[c]	ENSG00000140465
H+[c]	ENSG00000140505
H+[c]	ENSG00000165841
H+[c]	ENSG00000138356
H+[c]	ENSG00000137857
H+[c]	ENSG00000140279
H+[c]	ENSG00000087076
H+[c]	ENSG00000099377
H+[c]	ENSG00000100867
H+[c]	ENSG00000109854
H+[c]	ENSG00000121039
H+[c]	ENSG00000138400
H+[c]	ENSG00000139988
H+[c]	ENSG00000145439
H+[c]	ENSG00000159692
H+[c]	ENSG00000160439
H+[c]	ENSG00000164039
H+[c]	ENSG00000167733
H+[c]	ENSG00000170786
H+[c]	ENSG00000176387
H+[c]	ENSG00000184860
H+[c]	ENSG00000186153
H+[c]	ENSG00000187134
H+[c]	ENSG00000198189
H+[c]	ENSG00000227471
H+[c]	ENSG00000232357
H+[c]	ENSG00000240857
H+[c]	ENSG00000117009
H+[c]	ENSG00000121691
H+[c]	ENSG00000132437
H+[c]	ENSG00000005381
H+[c]	ENSG00000117592
H+[c]	ENSG00000167419
H+[c]	ENSG00000116791
H+[c]	ENSG00000181652
H+[c]	ENSG00000088305
H+[c]	ENSG00000107614
H+[c]	ENSG00000119772
H+[c]	ENSG00000130816
H+[c]	ENSG00000014641
H+[c]	ENSG00000007933
H+[c]	ENSG00000010932
H+[c]	ENSG00000076258
H+[c]	ENSG00000094963
H+[c]	ENSG00000131781
H+[c]	ENSG00000038274
H+[c]	ENSG00000151224
H+[c]	ENSG00000168906
H+[c]	ENSG00000138413
H+[c]	ENSG00000182054
H+[c]	ENSG00000014919
H+[c]	ENSG00000111775
H+[c]	ENSG00000112695
H+[c]	ENSG00000115944
H+[c]	ENSG00000126267
H+[c]	ENSG00000127184
H+[c]	ENSG00000131055
H+[c]	ENSG00000131143
H+[c]	ENSG00000131174
H+[c]	ENSG00000135940
H+[c]	ENSG00000138495
H+[c]	ENSG00000160471
H+[c]	ENSG00000161281
H+[c]	ENSG00000164919
H+[c]	ENSG00000170516
H+[c]	ENSG00000176340
H+[c]	ENSG00000178741
H+[c]	ENSG00000001626
H+[c]	ENSG00000004700
H+[c]	ENSG00000013573
H+[c]	ENSG00000017260
H+[c]	ENSG00000018625
H+[c]	ENSG00000021574
H+[c]	ENSG00000033627
H+[c]	ENSG00000039123
H+[c]	ENSG00000047249
H+[c]	ENSG00000054179
H+[c]	ENSG00000054793
H+[c]	ENSG00000058063
H+[c]	ENSG00000058668
H+[c]	ENSG00000064270
H+[c]	ENSG00000064703
H+[c]	ENSG00000067048
H+[c]	ENSG00000067596
H+[c]	ENSG00000067842
H+[c]	ENSG00000068650
H+[c]	ENSG00000069849
H+[c]	ENSG00000070961
H+[c]	ENSG00000071553
H+[c]	ENSG00000073111
H+[c]	ENSG00000073146
H+[c]	ENSG00000073969
H+[c]	ENSG00000074370
H+[c]	ENSG00000075673
H+[c]	ENSG00000076003
H+[c]	ENSG00000079785
H+[c]	ENSG00000080007
H+[c]	ENSG00000081923
H+[c]	ENSG00000085224
H+[c]	ENSG00000088205
H+[c]	ENSG00000089737
H+[c]	ENSG00000099624
H+[c]	ENSG00000100201
H+[c]	ENSG00000100297
H+[c]	ENSG00000100554
H+[c]	ENSG00000100888
H+[c]	ENSG00000101350
H+[c]	ENSG00000101452
H+[c]	ENSG00000101892
H+[c]	ENSG00000101974
H+[c]	ENSG00000102781
H+[c]	ENSG00000104043
H+[c]	ENSG00000104738
H+[c]	ENSG00000104884
H+[c]	ENSG00000105409
H+[c]	ENSG00000105671
H+[c]	ENSG00000105929
H+[c]	ENSG00000107625
H+[c]	ENSG00000108469
H+[c]	ENSG00000109606
H+[c]	ENSG00000110367
H+[c]	ENSG00000110719
H+[c]	ENSG00000110955
H+[c]	ENSG00000111364
H+[c]	ENSG00000111642
H+[c]	ENSG00000111877
H+[c]	ENSG00000112118
H+[c]	ENSG00000113732
H+[c]	ENSG00000114573
H+[c]	ENSG00000115267
H+[c]	ENSG00000116039
H+[c]	ENSG00000116254
H+[c]	ENSG00000116459
H+[c]	ENSG00000117410
H+[c]	ENSG00000118322
H+[c]	ENSG00000123064
H+[c]	ENSG00000123136
H+[c]	ENSG00000123472
H+[c]	ENSG00000124172
H+[c]	ENSG00000124177
H+[c]	ENSG00000124228
H+[c]	ENSG00000124406
H+[c]	ENSG00000125375
H+[c]	ENSG00000125485
H+[c]	ENSG00000125885
H+[c]	ENSG00000127311
H+[c]	ENSG00000128524
H+[c]	ENSG00000128908
H+[c]	ENSG00000129244
H+[c]	ENSG00000130270
H+[c]	ENSG00000131100
H+[c]	ENSG00000132153
H+[c]	ENSG00000132681
H+[c]	ENSG00000132932
H+[c]	ENSG00000134452
H+[c]	ENSG00000135390
H+[c]	ENSG00000135829
H+[c]	ENSG00000136271
H+[c]	ENSG00000136492
H+[c]	ENSG00000136888
H+[c]	ENSG00000138185
H+[c]	ENSG00000138346
H+[c]	ENSG00000138375
H+[c]	ENSG00000140451
H+[c]	ENSG00000140829
H+[c]	ENSG00000141141
H+[c]	ENSG00000141543
H+[c]	ENSG00000143153
H+[c]	ENSG00000143515
H+[c]	ENSG00000143882
H+[c]	ENSG00000144028
H+[c]	ENSG00000144045
H+[c]	ENSG00000145246
H+[c]	ENSG00000145833
H+[c]	ENSG00000147416
H+[c]	ENSG00000147614
H+[c]	ENSG00000150990
H+[c]	ENSG00000152234
H+[c]	ENSG00000153922
H+[c]	ENSG00000154518
H+[c]	ENSG00000154723
H+[c]	ENSG00000155097
H+[c]	ENSG00000156802
H+[c]	ENSG00000156976
H+[c]	ENSG00000159199
H+[c]	ENSG00000159720
H+[c]	ENSG00000160957
H+[c]	ENSG00000162669
H+[c]	ENSG00000163104
H+[c]	ENSG00000163161
H+[c]	ENSG00000163214
H+[c]	ENSG00000163399
H+[c]	ENSG00000165392
H+[c]	ENSG00000165629
H+[c]	ENSG00000165732
H+[c]	ENSG00000166377
H+[c]	ENSG00000166508
H+[c]	ENSG00000166833
H+[c]	ENSG00000167216
H+[c]	ENSG00000167283
H+[c]	ENSG00000167863
H+[c]	ENSG00000168032
H+[c]	ENSG00000169020
H+[c]	ENSG00000170004
H+[c]	ENSG00000171130
H+[c]	ENSG00000171302
H+[c]	ENSG00000171316
H+[c]	ENSG00000171953
H+[c]	ENSG00000173575
H+[c]	ENSG00000174243
H+[c]	ENSG00000174437
H+[c]	ENSG00000174953
H+[c]	ENSG00000177200
H+[c]	ENSG00000178105
H+[c]	ENSG00000183207
H+[c]	ENSG00000183258
H+[c]	ENSG00000185163
H+[c]	ENSG00000185344
H+[c]	ENSG00000185883
H+[c]	ENSG00000186625
H+[c]	ENSG00000187240
H+[c]	ENSG00000188342
H+[c]	ENSG00000188833
H+[c]	ENSG00000196296
H+[c]	ENSG00000197299
H+[c]	ENSG00000198231
H+[c]	ENSG00000206190
H+[c]	ENSG00000213782
H+[c]	ENSG00000215301
H+[c]	ENSG00000241468
H+[c]	ENSG00000241837
H+[c]	ENSG00000250565
H+[c]	ENSG00000258366
H+[c]	ENSG00000010256
H+[c]	ENSG00000140740
H+[c]	ENSG00000156467
H+[c]	ENSG00000164405
H+[c]	ENSG00000169021
H+[c]	ENSG00000173660
H+[c]	ENSG00000179091
H+[c]	ENSG00000184076
H+[c]	ENSG00000004779
H+[c]	ENSG00000023228
H+[c]	ENSG00000065518
H+[c]	ENSG00000090266
H+[c]	ENSG00000099795
H+[c]	ENSG00000103356
H+[c]	ENSG00000109390
H+[c]	ENSG00000110717
H+[c]	ENSG00000113141
H+[c]	ENSG00000115286
H+[c]	ENSG00000119013
H+[c]	ENSG00000119421
H+[c]	ENSG00000125356
H+[c]	ENSG00000128609
H+[c]	ENSG00000130414
H+[c]	ENSG00000131495
H+[c]	ENSG00000136521
H+[c]	ENSG00000139180
H+[c]	ENSG00000140990
H+[c]	ENSG00000145494
H+[c]	ENSG00000147123
H+[c]	ENSG00000147684
H+[c]	ENSG00000151366
H+[c]	ENSG00000158864
H+[c]	ENSG00000160194
H+[c]	ENSG00000164258
H+[c]	ENSG00000165264
H+[c]	ENSG00000167774
H+[c]	ENSG00000167792
H+[c]	ENSG00000168653
H+[c]	ENSG00000170906
H+[c]	ENSG00000174886
H+[c]	ENSG00000178127
H+[c]	ENSG00000183648
H+[c]	ENSG00000184752
H+[c]	ENSG00000184983
H+[c]	ENSG00000185633
H+[c]	ENSG00000186010
H+[c]	ENSG00000189043
H+[c]	ENSG00000213619
H+[c]	ENSG00000109610
H+[c]	ENSG00000112096
H+[c]	ENSG00000142168
H+[c]	ENSG00000169710
H+[c]	ENSG00000076555
H+[c]	ENSG00000132142
H+[c]	ENSG00000149084
H+[c]	ENSG00000099797
H+[c]	ENSG00000099194
H+[c]	ENSG00000145284
H+[c]	ENSG00000172782
H+[c]	ENSG00000134824
H+[c]	ENSG00000149485
H+[c]	ENSG00000221968
H+[c]	ENSG00000073756
H+[c]	ENSG00000095303
H+[c]	ENSG00000116157
H+[c]	ENSG00000164294
H+[c]	ENSG00000167468
H+[c]	ENSG00000176153
H+[c]	ENSG00000211445
H+[c]	ENSG00000233276
H+[c]	ENSG00000100197
H+[c]	ENSG00000106258
H+[c]	ENSG00000108242
H+[c]	ENSG00000134716
H+[c]	ENSG00000138109
H+[c]	ENSG00000138115
H+[c]	ENSG00000142973
H+[c]	ENSG00000155016
H+[c]	ENSG00000160870
H+[c]	ENSG00000167600
H+[c]	ENSG00000171903
H+[c]	ENSG00000186160
H+[c]	ENSG00000186204
H+[c]	ENSG00000186377
H+[c]	ENSG00000197408
H+[c]	ENSG00000197446
H+[c]	ENSG00000197838
H+[c]	ENSG00000255974
H+[c]	ENSG00000091140
H+[c]	ENSG00000121897
H+[c]	ENSG00000175536
H+[c]	ENSG00000157326
H+[c]	ENSG00000159228
H+[c]	ENSG00000159231
H+[c]	ENSG00000120915
H+[c]	ENSG00000143819
H+[c]	ENSG00000105254
H+[c]	ENSG00000108839
H+[c]	ENSG00000171954
H+[c]	ENSG00000186529
H+[c]	ENSG00000012779
H+[c]	ENSG00000060971
H+[c]	ENSG00000072506
H+[c]	ENSG00000084754
H+[c]	ENSG00000087008
H+[c]	ENSG00000097021
H+[c]	ENSG00000101473
H+[c]	ENSG00000119673
H+[c]	ENSG00000127884
H+[c]	ENSG00000130304
H+[c]	ENSG00000133835
H+[c]	ENSG00000136881
H+[c]	ENSG00000138029
H+[c]	ENSG00000138796
H+[c]	ENSG00000140284
H+[c]	ENSG00000143554
H+[c]	ENSG00000157426
H+[c]	ENSG00000161533
H+[c]	ENSG00000167107
H+[c]	ENSG00000167114
H+[c]	ENSG00000167315
H+[c]	ENSG00000176715
H+[c]	ENSG00000177465
H+[c]	ENSG00000184227
H+[c]	ENSG00000205794
H+[c]	ENSG00000242110
H+[c]	ENSG00000106853
H+[c]	ENSG00000117480
H+[c]	ENSG00000164120
H+[c]	ENSG00000181019
H+[c]	ENSG00000140459
H+[c]	ENSG00000148795
H+[c]	ENSG00000203859
H+[c]	ENSG00000172817
H+[c]	ENSG00000025423
H+[c]	ENSG00000086696
H+[c]	ENSG00000099251
H+[c]	ENSG00000108786
H+[c]	ENSG00000132196
H+[c]	ENSG00000197580
H+[c]	ENSG00000128039
H+[c]	ENSG00000145545
H+[c]	ENSG00000122787
H+[c]	ENSG00000113161
H+[c]	ENSG00000079459
H+[c]	ENSG00000104549
H+[c]	ENSG00000001630
H+[c]	ENSG00000143815
H+[c]	ENSG00000149809
H+[c]	ENSG00000052802
H+[c]	ENSG00000170271
H+[c]	ENSG00000147383
H+[c]	ENSG00000183305
H+[c]	ENSG00000109929
H+[c]	ENSG00000172893
H+[c]	ENSG00000116133
H+[c]	ENSG00000135929
H+[c]	ENSG00000168350
H+[c]	ENSG00000119537
H+[c]	ENSG00000143753
H+[c]	ENSG00000111666
H+[c]	ENSG00000134255
H+[c]	ENSG00000167588
H+[c]	ENSG00000152642
H+[c]	ENSG00000102230
H+[c]	ENSG00000161217
H+[c]	ENSG00000133027
H+[c]	ENSG00000117594
H+[c]	ENSG00000116906
H+[c]	ENSG00000105398
H+[c]	ENSG00000101846
H+[c]	ENSG00000036530
H+[c]	ENSG00000146233
H+[c]	ENSG00000180432
H+[c]	ENSG00000083807
H+[c]	ENSG00000138135
H+[c]	ENSG00000065615
H+[c]	ENSG00000100243
H+[c]	ENSG00000159348
H+[c]	ENSG00000166394
H+[c]	ENSG00000215883
H+[c]	ENSG00000103485
H+[c]	ENSG00000147813
H+[c]	ENSG00000112874
H+[c]	ENSG00000014257
H+[c]	ENSG00000076685
H+[c]	ENSG00000122643
H+[c]	ENSG00000135318
H+[c]	ENSG00000185013
H+[c]	ENSG00000205309
H+[c]	ENSG00000106733
H+[c]	ENSG00000112992
H+[c]	ENSG00000198805
H+[c]	ENSG00000004468
H+[c]	ENSG00000109743
H+[c]	ENSG00000111339
H+[c]	ENSG00000156219
H+[c]	ENSG00000167311
H+[c]	ENSG00000166741
H+[c]	ENSG00000151552
H+[c]	ENSG00000178700
H+[c]	ENSG00000228716
H+[c]	ENSG00000136010
H+[c]	ENSG00000144908
H+[c]	ENSG00000177000
H+[c]	ENSG00000100714
H+[c]	ENSG00000116096
H+[c]	ENSG00000023572
H+[c]	ENSG00000173221
H+[c]	ENSG00000066926
H+[c]	ENSG00000090013
H+[c]	ENSG00000106605
H+[c]	ENSG00000072042
H+[c]	ENSG00000073737
H+[c]	ENSG00000162496
H+[c]	ENSG00000135437
H+[c]	ENSG00000095596
H+[c]	ENSG00000139547
H+[c]	ENSG00000187630
H+[c]	ENSG00000003137
H+[c]	ENSG00000128918
H+[c]	ENSG00000165092
H+[c]	ENSG00000070614
H+[c]	ENSG00000111962
H+[c]	ENSG00000115526
H+[c]	ENSG00000124302
H+[c]	ENSG00000130540
H+[c]	ENSG00000135702
H+[c]	ENSG00000136720
H+[c]	ENSG00000140835
H+[c]	ENSG00000147119
H+[c]	ENSG00000153936
H+[c]	ENSG00000154080
H+[c]	ENSG00000164100
H+[c]	ENSG00000171004
H+[c]	ENSG00000173597
H+[c]	ENSG00000175040
H+[c]	ENSG00000183196
H+[c]	ENSG00000185352
H+[c]	ENSG00000197093
H+[c]	ENSG00000198075
H+[c]	ENSG00000198203
H+[c]	ENSG00000139428
H+[c]	ENSG00000151611
H+[c]	ENSG00000081479
H+[c]	ENSG00000107611
H+[c]	ENSG00000111012
H+[c]	ENSG00000119723
H+[c]	ENSG00000145476
H+[c]	ENSG00000019186
H+[c]	ENSG00000130508
H+[c]	ENSG00000147485
H+[c]	ENSG00000074410
H+[c]	ENSG00000104267
H+[c]	ENSG00000107159
H+[c]	ENSG00000118298
H+[c]	ENSG00000133742
H+[c]	ENSG00000159593
H+[c]	ENSG00000164879
H+[c]	ENSG00000167434
H+[c]	ENSG00000169239
H+[c]	ENSG00000178538
H+[c]	ENSG00000185015
H+[c]	ENSG00000092009
H+[c]	ENSG00000041880
H+[c]	ENSG00000059378
H+[c]	ENSG00000102699
H+[c]	ENSG00000105939
H+[c]	ENSG00000107854
H+[c]	ENSG00000111224
H+[c]	ENSG00000129484
H+[c]	ENSG00000137817
H+[c]	ENSG00000138496
H+[c]	ENSG00000138617
H+[c]	ENSG00000143799
H+[c]	ENSG00000151883
H+[c]	ENSG00000163659
H+[c]	ENSG00000173193
H+[c]	ENSG00000173200
H+[c]	ENSG00000173273
H+[c]	ENSG00000127948
H+[c]	ENSG00000085377
H+[c]	ENSG00000101654
H+[c]	ENSG00000214435
H+[c]	ENSG00000124588
H+[c]	ENSG00000124275
H+[c]	ENSG00000002726
H+[c]	ENSG00000131471
H+[c]	ENSG00000131480
H+[c]	ENSG00000142494
H+[c]	ENSG00000110628
H+[c]	ENSG00000100156
H+[c]	ENSG00000118596
H+[c]	ENSG00000141526
H+[c]	ENSG00000155380
H+[c]	ENSG00000168679
H+[c]	ENSG00000170190
H+[c]	ENSG00000079215
H+[c]	ENSG00000105143
H+[c]	ENSG00000106688
H+[c]	ENSG00000110436
H+[c]	ENSG00000162383
H+[c]	ENSG00000017483
H+[c]	ENSG00000144136
H+[c]	ENSG00000168575
H+[c]	ENSG00000066230
H+[c]	ENSG00000090020
H+[c]	ENSG00000115616
H+[c]	ENSG00000135740
H+[c]	ENSG00000180251
H+[c]	ENSG00000181804
H+[c]	ENSG00000018280
H+[c]	ENSG00000110911
H+[c]	ENSG00000138449
H+[c]	ENSG00000103064
H+[c]	ENSG00000104635
H+[c]	ENSG00000138821
H+[c]	ENSG00000139540
H+[c]	ENSG00000141424
H+[c]	ENSG00000141873
H+[c]	ENSG00000143570
H+[c]	ENSG00000196950
H+[c]	ENSG00000117479
H+[c]	ENSG00000135917
H+[c]	ENSG00000123643
H+[c]	ENSG00000180773
H+[c]	ENSG00000186334
H+[c]	ENSG00000186335
H+[c]	ENSG00000087916
H+[c]	ENSG00000111371
H+[c]	ENSG00000134294
H+[c]	ENSG00000139209
H+[c]	ENSG00000003989
H+[c]	ENSG00000139514
H+[c]	ENSG00000165349
H+[c]	ENSG00000088386
H+[c]	ENSG00000163406
H+[c]	ENSG00000145217
H+[c]	ENSG00000155850
H+[c]	ENSG00000151229
H+[c]	ENSG00000175592
H+[c]	ENSG00000004864
H+[c]	ENSG00000115840
H+[c]	ENSG00000060762
H+[c]	ENSG00000143158
H+[c]	ENSG00000100075
H+[c]	ENSG00000075415
H+[c]	ENSG00000102743
H+[c]	ENSG00000177542
H+[c]	ENSG00000182902
H+[c]	ENSG00000102078
H+[c]	ENSG00000153291
H+[c]	ENSG00000175564
H+[c]	ENSG00000175567
H+[c]	ENSG00000155368
H+[c]	ENSG00000164638
H+[c]	ENSG00000119899
H+[c]	ENSG00000065923
H+[c]	ENSG00000197818
H+[c]	ENSG00000025800
H+[c]	ENSG00000130227
H+[c]	ENSG00000169180
H+[c]	ENSG00000104888
NADH[c]	ENSG00000147576
NADH[c]	ENSG00000172955
NADH[c]	ENSG00000180011
NADH[c]	ENSG00000187758
NADH[c]	ENSG00000196344
NADH[c]	ENSG00000196616
NADH[c]	ENSG00000197894
NADH[c]	ENSG00000198099
NADH[c]	ENSG00000248144
NADH[c]	ENSG00000111716
NADH[c]	ENSG00000151116
NADH[c]	ENSG00000166796
NADH[c]	ENSG00000111640
NADH[c]	ENSG00000109814
NADH[c]	ENSG00000140263
NADH[c]	ENSG00000104522
NADH[c]	ENSG00000115425
NADH[c]	ENSG00000116353
NADH[c]	ENSG00000006534
NADH[c]	ENSG00000108602
NADH[c]	ENSG00000132746
NADH[c]	ENSG00000184254
NADH[c]	ENSG00000085662
NADH[c]	ENSG00000198074
NADH[c]	ENSG00000072210
NADH[c]	ENSG00000143149
NADH[c]	ENSG00000164904
NADH[c]	ENSG00000111275
NADH[c]	ENSG00000137124
NADH[c]	ENSG00000166816
NADH[c]	ENSG00000092621
NADH[c]	ENSG00000106348
NADH[c]	ENSG00000178035
NADH[c]	ENSG00000158125
NADH[c]	ENSG00000188641
NADH[c]	ENSG00000104524
NADH[c]	ENSG00000143811
NADH[c]	ENSG00000183010
NADH[c]	ENSG00000243709
NADH[c]	ENSG00000064763
NADH[c]	ENSG00000118514
NADH[c]	ENSG00000197601
NADH[c]	ENSG00000095059
NADH[c]	ENSG00000134882
NADH[c]	ENSG00000137106
NADH[c]	ENSG00000016391
NADH[c]	ENSG00000138356
NADH[c]	ENSG00000087076
NADH[c]	ENSG00000099377
NADH[c]	ENSG00000100867
NADH[c]	ENSG00000109854
NADH[c]	ENSG00000121039
NADH[c]	ENSG00000138400
NADH[c]	ENSG00000139988
NADH[c]	ENSG00000145439
NADH[c]	ENSG00000159692
NADH[c]	ENSG00000160439
NADH[c]	ENSG00000164039
NADH[c]	ENSG00000167733
NADH[c]	ENSG00000170786
NADH[c]	ENSG00000176387
NADH[c]	ENSG00000184860
NADH[c]	ENSG00000186153
NADH[c]	ENSG00000187134
NADH[c]	ENSG00000198189
NADH[c]	ENSG00000227471
NADH[c]	ENSG00000232357
NADH[c]	ENSG00000240857
NADH[c]	ENSG00000014641
NADH[c]	ENSG00000104687
NADH[c]	ENSG00000091140
NADH[c]	ENSG00000134824
NADH[c]	ENSG00000149485
NADH[c]	ENSG00000221968
NADH[c]	ENSG00000060971
NADH[c]	ENSG00000072506
NADH[c]	ENSG00000084754
NADH[c]	ENSG00000087008
NADH[c]	ENSG00000097021
NADH[c]	ENSG00000101473
NADH[c]	ENSG00000119673
NADH[c]	ENSG00000127884
NADH[c]	ENSG00000130304
NADH[c]	ENSG00000133835
NADH[c]	ENSG00000136881
NADH[c]	ENSG00000138029
NADH[c]	ENSG00000138796
NADH[c]	ENSG00000140284
NADH[c]	ENSG00000143554
NADH[c]	ENSG00000157426
NADH[c]	ENSG00000161533
NADH[c]	ENSG00000167107
NADH[c]	ENSG00000167114
NADH[c]	ENSG00000167315
NADH[c]	ENSG00000176715
NADH[c]	ENSG00000177465
NADH[c]	ENSG00000184227
NADH[c]	ENSG00000205794
NADH[c]	ENSG00000242110
NADH[c]	ENSG00000106853
NADH[c]	ENSG00000149084
NADH[c]	ENSG00000164120
NADH[c]	ENSG00000157326
NADH[c]	ENSG00000159228
NADH[c]	ENSG00000159231
NADH[c]	ENSG00000181019
NADH[c]	ENSG00000203859
NADH[c]	ENSG00000147383
NADH[c]	ENSG00000109929
NADH[c]	ENSG00000135929
NADH[c]	ENSG00000152642
NADH[c]	ENSG00000167588
NADH[c]	ENSG00000065615
NADH[c]	ENSG00000100243
NADH[c]	ENSG00000159348
NADH[c]	ENSG00000166394
NADH[c]	ENSG00000215883
NADH[c]	ENSG00000151552
NADH[c]	ENSG00000178700
NADH[c]	ENSG00000228716
NADH[c]	ENSG00000177000
NADH[c]	ENSG00000100714
NADH[c]	ENSG00000136010
NADH[c]	ENSG00000144908
NADH[c]	ENSG00000090013
NADH[c]	ENSG00000106605
NADH[c]	ENSG00000025423
NADH[c]	ENSG00000135437
NADH[c]	ENSG00000139547
NADH[c]	ENSG00000187630
NADH[c]	ENSG00000128918
NADH[c]	ENSG00000165092
NADH[c]	ENSG00000119723
NADH[c]	ENSG00000130649
NADH[c]	ENSG00000145476
NADH[c]	ENSG00000019186
NADH[c]	ENSG00000124588
NADP+[c]	ENSG00000117448
NADP+[c]	ENSG00000006534
NADP+[c]	ENSG00000108602
NADP+[c]	ENSG00000132746
NADP+[c]	ENSG00000184254
NADP+[c]	ENSG00000180011
NADP+[c]	ENSG00000130649
NADP+[c]	ENSG00000085662
NADP+[c]	ENSG00000198074
NADP+[c]	ENSG00000104522
NADP+[c]	ENSG00000169738
NADP+[c]	ENSG00000104808
NADP+[c]	ENSG00000053371
NADP+[c]	ENSG00000013392
NADP+[c]	ENSG00000065833
NADP+[c]	ENSG00000137106
NADP+[c]	ENSG00000160211
NADP+[c]	ENSG00000142657
NADP+[c]	ENSG00000100938
NADP+[c]	ENSG00000137198
NADP+[c]	ENSG00000184470
NADP+[c]	ENSG00000197763
NADP+[c]	ENSG00000198431
NADP+[c]	ENSG00000188641
NADP+[c]	ENSG00000104687
NADP+[c]	ENSG00000104524
NADP+[c]	ENSG00000143811
NADP+[c]	ENSG00000183010
NADP+[c]	ENSG00000243709
NADP+[c]	ENSG00000007171
NADP+[c]	ENSG00000089250
NADP+[c]	ENSG00000164867
NADP+[c]	ENSG00000164904
NADP+[c]	ENSG00000090857
NADP+[c]	ENSG00000132837
NADP+[c]	ENSG00000138061
NADP+[c]	ENSG00000140465
NADP+[c]	ENSG00000140505
NADP+[c]	ENSG00000165841
NADP+[c]	ENSG00000137857
NADP+[c]	ENSG00000140279
NADP+[c]	ENSG00000117009
NADP+[c]	ENSG00000116791
NADP+[c]	ENSG00000197406
NADP+[c]	ENSG00000211448
NADP+[c]	ENSG00000211452
NADP+[c]	ENSG00000181652
NADP+[c]	ENSG00000072210
NADP+[c]	ENSG00000111275
NADP+[c]	ENSG00000137124
NADP+[c]	ENSG00000143149
NADP+[c]	ENSG00000007933
NADP+[c]	ENSG00000010932
NADP+[c]	ENSG00000076258
NADP+[c]	ENSG00000094963
NADP+[c]	ENSG00000131781
NADP+[c]	ENSG00000138413
NADP+[c]	ENSG00000182054
NADP+[c]	ENSG00000169710
NADP+[c]	ENSG00000115425
NADP+[c]	ENSG00000116353
NADP+[c]	ENSG00000149084
NADP+[c]	ENSG00000099797
NADP+[c]	ENSG00000099194
NADP+[c]	ENSG00000145284
NADP+[c]	ENSG00000172782
NADP+[c]	ENSG00000134824
NADP+[c]	ENSG00000149485
NADP+[c]	ENSG00000221968
NADP+[c]	ENSG00000073756
NADP+[c]	ENSG00000095303
NADP+[c]	ENSG00000116157
NADP+[c]	ENSG00000117592
NADP+[c]	ENSG00000164294
NADP+[c]	ENSG00000167468
NADP+[c]	ENSG00000176153
NADP+[c]	ENSG00000211445
NADP+[c]	ENSG00000233276
NADP+[c]	ENSG00000100197
NADP+[c]	ENSG00000106258
NADP+[c]	ENSG00000108242
NADP+[c]	ENSG00000134716
NADP+[c]	ENSG00000138109
NADP+[c]	ENSG00000138115
NADP+[c]	ENSG00000142973
NADP+[c]	ENSG00000155016
NADP+[c]	ENSG00000160870
NADP+[c]	ENSG00000167600
NADP+[c]	ENSG00000171903
NADP+[c]	ENSG00000186160
NADP+[c]	ENSG00000186204
NADP+[c]	ENSG00000186377
NADP+[c]	ENSG00000197408
NADP+[c]	ENSG00000197446
NADP+[c]	ENSG00000197838
NADP+[c]	ENSG00000255974
NADP+[c]	ENSG00000157326
NADP+[c]	ENSG00000159228
NADP+[c]	ENSG00000159231
NADP+[c]	ENSG00000171954
NADP+[c]	ENSG00000186529
NADP+[c]	ENSG00000105254
NADP+[c]	ENSG00000012779
NADP+[c]	ENSG00000108839
NADP+[c]	ENSG00000087076
NADP+[c]	ENSG00000099377
NADP+[c]	ENSG00000100867
NADP+[c]	ENSG00000109854
NADP+[c]	ENSG00000121039
NADP+[c]	ENSG00000138400
NADP+[c]	ENSG00000139988
NADP+[c]	ENSG00000145439
NADP+[c]	ENSG00000159692
NADP+[c]	ENSG00000160439
NADP+[c]	ENSG00000164039
NADP+[c]	ENSG00000167733
NADP+[c]	ENSG00000170786
NADP+[c]	ENSG00000176387
NADP+[c]	ENSG00000184860
NADP+[c]	ENSG00000186153
NADP+[c]	ENSG00000187134
NADP+[c]	ENSG00000197894
NADP+[c]	ENSG00000198189
NADP+[c]	ENSG00000227471
NADP+[c]	ENSG00000232357
NADP+[c]	ENSG00000240857
NADP+[c]	ENSG00000164120
NADP+[c]	ENSG00000148795
NADP+[c]	ENSG00000172817
NADP+[c]	ENSG00000197580
NADP+[c]	ENSG00000025423
NADP+[c]	ENSG00000086696
NADP+[c]	ENSG00000099251
NADP+[c]	ENSG00000108786
NADP+[c]	ENSG00000132196
NADP+[c]	ENSG00000128039
NADP+[c]	ENSG00000145545
NADP+[c]	ENSG00000122787
NADP+[c]	ENSG00000113161
NADP+[c]	ENSG00000079459
NADP+[c]	ENSG00000104549
NADP+[c]	ENSG00000001630
NADP+[c]	ENSG00000143815
NADP+[c]	ENSG00000149809
NADP+[c]	ENSG00000052802
NADP+[c]	ENSG00000170271
NADP+[c]	ENSG00000147383
NADP+[c]	ENSG00000183305
NADP+[c]	ENSG00000109929
NADP+[c]	ENSG00000172893
NADP+[c]	ENSG00000116133
NADP+[c]	ENSG00000168350
NADP+[c]	ENSG00000119537
NADP+[c]	ENSG00000143753
NADP+[c]	ENSG00000172955
NADP+[c]	ENSG00000187758
NADP+[c]	ENSG00000196344
NADP+[c]	ENSG00000196616
NADP+[c]	ENSG00000198099
NADP+[c]	ENSG00000248144
NADP+[c]	ENSG00000167588
NADP+[c]	ENSG00000117594
NADP+[c]	ENSG00000116906
NADP+[c]	ENSG00000135929
NADP+[c]	ENSG00000036530
NADP+[c]	ENSG00000146233
NADP+[c]	ENSG00000180432
NADP+[c]	ENSG00000138135
NADP+[c]	ENSG00000008130
NADP+[c]	ENSG00000152620
NADP+[c]	ENSG00000014257
NADP+[c]	ENSG00000102575
NADP+[c]	ENSG00000143727
NADP+[c]	ENSG00000155893
NADP+[c]	ENSG00000162836
NADP+[c]	ENSG00000183760
NADP+[c]	ENSG00000004468
NADP+[c]	ENSG00000109743
NADP+[c]	ENSG00000178700
NADP+[c]	ENSG00000228716
NADP+[c]	ENSG00000136010
NADP+[c]	ENSG00000144908
NADP+[c]	ENSG00000100714
NADP+[c]	ENSG00000177000
NADP+[c]	ENSG00000116096
NADP+[c]	ENSG00000151552
NADP+[c]	ENSG00000023572
NADP+[c]	ENSG00000173221
NADP+[c]	ENSG00000090013
NADP+[c]	ENSG00000106605
NADP+[c]	ENSG00000072042
NADP+[c]	ENSG00000073737
NADP+[c]	ENSG00000162496
NADP+[c]	ENSG00000095596
NADP+[c]	ENSG00000003137
NADP+[c]	ENSG00000135437
NADP+[c]	ENSG00000139547
NADP+[c]	ENSG00000187630
NADP+[c]	ENSG00000147576
NADP+[c]	ENSG00000081479
NADP+[c]	ENSG00000107611
NADP+[c]	ENSG00000111012
NADP+[c]	ENSG00000119723
NADP+[c]	ENSG00000145476
NADP+[c]	ENSG00000019186
NADP+[c]	ENSG00000127948
NADP+[c]	ENSG00000124275
NADPH[c]	ENSG00000117448
NADPH[c]	ENSG00000006534
NADPH[c]	ENSG00000108602
NADPH[c]	ENSG00000132746
NADPH[c]	ENSG00000184254
NADPH[c]	ENSG00000180011
NADPH[c]	ENSG00000130649
NADPH[c]	ENSG00000085662
NADPH[c]	ENSG00000198074
NADPH[c]	ENSG00000104522
NADPH[c]	ENSG00000169738
NADPH[c]	ENSG00000104808
NADPH[c]	ENSG00000053371
NADPH[c]	ENSG00000013392
NADPH[c]	ENSG00000065833
NADPH[c]	ENSG00000137106
NADPH[c]	ENSG00000160211
NADPH[c]	ENSG00000142657
NADPH[c]	ENSG00000100938
NADPH[c]	ENSG00000137198
NADPH[c]	ENSG00000184470
NADPH[c]	ENSG00000197763
NADPH[c]	ENSG00000198431
NADPH[c]	ENSG00000188641
NADPH[c]	ENSG00000104687
NADPH[c]	ENSG00000104524
NADPH[c]	ENSG00000143811
NADPH[c]	ENSG00000183010
NADPH[c]	ENSG00000243709
NADPH[c]	ENSG00000007171
NADPH[c]	ENSG00000089250
NADPH[c]	ENSG00000164867
NADPH[c]	ENSG00000164904
NADPH[c]	ENSG00000090857
NADPH[c]	ENSG00000132837
NADPH[c]	ENSG00000138061
NADPH[c]	ENSG00000140465
NADPH[c]	ENSG00000140505
NADPH[c]	ENSG00000165841
NADPH[c]	ENSG00000137857
NADPH[c]	ENSG00000140279
NADPH[c]	ENSG00000117009
NADPH[c]	ENSG00000116791
NADPH[c]	ENSG00000197406
NADPH[c]	ENSG00000211448
NADPH[c]	ENSG00000211452
NADPH[c]	ENSG00000181652
NADPH[c]	ENSG00000072210
NADPH[c]	ENSG00000111275
NADPH[c]	ENSG00000137124
NADPH[c]	ENSG00000143149
NADPH[c]	ENSG00000007933
NADPH[c]	ENSG00000010932
NADPH[c]	ENSG00000076258
NADPH[c]	ENSG00000094963
NADPH[c]	ENSG00000131781
NADPH[c]	ENSG00000138413
NADPH[c]	ENSG00000182054
NADPH[c]	ENSG00000169710
NADPH[c]	ENSG00000115425
NADPH[c]	ENSG00000116353
NADPH[c]	ENSG00000149084
NADPH[c]	ENSG00000099797
NADPH[c]	ENSG00000099194
NADPH[c]	ENSG00000145284
NADPH[c]	ENSG00000172782
NADPH[c]	ENSG00000134824
NADPH[c]	ENSG00000149485
NADPH[c]	ENSG00000221968
NADPH[c]	ENSG00000073756
NADPH[c]	ENSG00000095303
NADPH[c]	ENSG00000116157
NADPH[c]	ENSG00000117592
NADPH[c]	ENSG00000164294
NADPH[c]	ENSG00000167468
NADPH[c]	ENSG00000176153
NADPH[c]	ENSG00000211445
NADPH[c]	ENSG00000233276
NADPH[c]	ENSG00000100197
NADPH[c]	ENSG00000106258
NADPH[c]	ENSG00000108242
NADPH[c]	ENSG00000134716
NADPH[c]	ENSG00000138109
NADPH[c]	ENSG00000138115
NADPH[c]	ENSG00000142973
NADPH[c]	ENSG00000155016
NADPH[c]	ENSG00000160870
NADPH[c]	ENSG00000167600
NADPH[c]	ENSG00000171903
NADPH[c]	ENSG00000186160
NADPH[c]	ENSG00000186204
NADPH[c]	ENSG00000186377
NADPH[c]	ENSG00000197408
NADPH[c]	ENSG00000197446
NADPH[c]	ENSG00000197838
NADPH[c]	ENSG00000255974
NADPH[c]	ENSG00000157326
NADPH[c]	ENSG00000159228
NADPH[c]	ENSG00000159231
NADPH[c]	ENSG00000171954
NADPH[c]	ENSG00000186529
NADPH[c]	ENSG00000105254
NADPH[c]	ENSG00000012779
NADPH[c]	ENSG00000108839
NADPH[c]	ENSG00000087076
NADPH[c]	ENSG00000099377
NADPH[c]	ENSG00000100867
NADPH[c]	ENSG00000109854
NADPH[c]	ENSG00000121039
NADPH[c]	ENSG00000138400
NADPH[c]	ENSG00000139988
NADPH[c]	ENSG00000145439
NADPH[c]	ENSG00000159692
NADPH[c]	ENSG00000160439
NADPH[c]	ENSG00000164039
NADPH[c]	ENSG00000167733
NADPH[c]	ENSG00000170786
NADPH[c]	ENSG00000176387
NADPH[c]	ENSG00000184860
NADPH[c]	ENSG00000186153
NADPH[c]	ENSG00000187134
NADPH[c]	ENSG00000197894
NADPH[c]	ENSG00000198189
NADPH[c]	ENSG00000227471
NADPH[c]	ENSG00000232357
NADPH[c]	ENSG00000240857
NADPH[c]	ENSG00000164120
NADPH[c]	ENSG00000148795
NADPH[c]	ENSG00000172817
NADPH[c]	ENSG00000197580
NADPH[c]	ENSG00000025423
NADPH[c]	ENSG00000086696
NADPH[c]	ENSG00000099251
NADPH[c]	ENSG00000108786
NADPH[c]	ENSG00000132196
NADPH[c]	ENSG00000128039
NADPH[c]	ENSG00000145545
NADPH[c]	ENSG00000122787
NADPH[c]	ENSG00000113161
NADPH[c]	ENSG00000079459
NADPH[c]	ENSG00000104549
NADPH[c]	ENSG00000001630
NADPH[c]	ENSG00000143815
NADPH[c]	ENSG00000149809
NADPH[c]	ENSG00000052802
NADPH[c]	ENSG00000170271
NADPH[c]	ENSG00000147383
NADPH[c]	ENSG00000183305
NADPH[c]	ENSG00000109929
NADPH[c]	ENSG00000172893
NADPH[c]	ENSG00000116133
NADPH[c]	ENSG00000168350
NADPH[c]	ENSG00000119537
NADPH[c]	ENSG00000143753
NADPH[c]	ENSG00000172955
NADPH[c]	ENSG00000187758
NADPH[c]	ENSG00000196344
NADPH[c]	ENSG00000196616
NADPH[c]	ENSG00000198099
NADPH[c]	ENSG00000248144
NADPH[c]	ENSG00000167588
NADPH[c]	ENSG00000117594
NADPH[c]	ENSG00000116906
NADPH[c]	ENSG00000135929
NADPH[c]	ENSG00000036530
NADPH[c]	ENSG00000146233
NADPH[c]	ENSG00000180432
NADPH[c]	ENSG00000138135
NADPH[c]	ENSG00000178700
NADPH[c]	ENSG00000228716
NADPH[c]	ENSG00000136010
NADPH[c]	ENSG00000144908
NADPH[c]	ENSG00000100714
NADPH[c]	ENSG00000177000
NADPH[c]	ENSG00000116096
NADPH[c]	ENSG00000151552
NADPH[c]	ENSG00000023572
NADPH[c]	ENSG00000173221
NADPH[c]	ENSG00000090013
NADPH[c]	ENSG00000106605
NADPH[c]	ENSG00000072042
NADPH[c]	ENSG00000073737
NADPH[c]	ENSG00000162496
NADPH[c]	ENSG00000095596
NADPH[c]	ENSG00000003137
NADPH[c]	ENSG00000135437
NADPH[c]	ENSG00000139547
NADPH[c]	ENSG00000187630
NADPH[c]	ENSG00000147576
NADPH[c]	ENSG00000081479
NADPH[c]	ENSG00000107611
NADPH[c]	ENSG00000111012
NADPH[c]	ENSG00000119723
NADPH[c]	ENSG00000145476
NADPH[c]	ENSG00000019186
NADPH[c]	ENSG00000127948
NADPH[c]	ENSG00000124275
acetate[c]	ENSG00000131069
acetate[c]	ENSG00000006534
acetate[c]	ENSG00000108602
acetate[c]	ENSG00000132746
acetate[c]	ENSG00000184254
acetate[c]	ENSG00000108381
acetate[c]	ENSG00000132744
acetate[c]	ENSG00000243989
acetate[c]	ENSG00000068903
acetate[c]	ENSG00000077463
acetate[c]	ENSG00000096717
acetate[c]	ENSG00000124523
acetate[c]	ENSG00000124596
acetate[c]	ENSG00000133315
acetate[c]	ENSG00000138744
acetate[c]	ENSG00000142082
acetate[c]	ENSG00000156795
acetate[c]	ENSG00000157045
acetate[c]	ENSG00000172264
acetate[c]	ENSG00000187531
acetate[c]	ENSG00000162066
acetate[c]	ENSG00000148795
acetate[c]	ENSG00000197580
acetate[c]	ENSG00000087085
acetate[c]	ENSG00000114200
acetate[c]	ENSG00000007168
acetate[c]	ENSG00000079462
acetate[c]	ENSG00000158006
acetate[c]	ENSG00000166183
acetate[c]	ENSG00000168092
acetate[c]	ENSG00000108474
acetate[c]	ENSG00000110013
acetate[c]	ENSG00000100156
acetate[c]	ENSG00000118596
acetate[c]	ENSG00000141526
acetate[c]	ENSG00000155380
acetate[c]	ENSG00000168679
acetate[c]	ENSG00000170190
acetate[c]	ENSG00000152779
acetate[c]	ENSG00000165449
acetate[c]	ENSG00000174327
ATP[c]	ENSG00000131069
ATP[c]	ENSG00000067057
ATP[c]	ENSG00000141959
ATP[c]	ENSG00000152556
ATP[c]	ENSG00000160226
ATP[c]	ENSG00000067225
ATP[c]	ENSG00000121900
ATP[c]	ENSG00000096006
ATP[c]	ENSG00000102144
ATP[c]	ENSG00000154305
ATP[c]	ENSG00000106633
ATP[c]	ENSG00000156510
ATP[c]	ENSG00000156515
ATP[c]	ENSG00000159322
ATP[c]	ENSG00000159399
ATP[c]	ENSG00000160883
ATP[c]	ENSG00000108479
ATP[c]	ENSG00000156958
ATP[c]	ENSG00000166262
ATP[c]	ENSG00000138030
ATP[c]	ENSG00000114268
ATP[c]	ENSG00000123836
ATP[c]	ENSG00000170525
ATP[c]	ENSG00000116199
ATP[c]	ENSG00000141560
ATP[c]	ENSG00000162408
ATP[c]	ENSG00000167363
ATP[c]	ENSG00000172456
ATP[c]	ENSG00000157353
ATP[c]	ENSG00000093217
ATP[c]	ENSG00000171174
ATP[c]	ENSG00000111058
ATP[c]	ENSG00000154930
ATP[c]	ENSG00000081760
ATP[c]	ENSG00000101911
ATP[c]	ENSG00000147224
ATP[c]	ENSG00000158019
ATP[c]	ENSG00000130066
ATP[c]	ENSG00000141504
ATP[c]	ENSG00000061918
ATP[c]	ENSG00000070019
ATP[c]	ENSG00000078295
ATP[c]	ENSG00000121281
ATP[c]	ENSG00000123201
ATP[c]	ENSG00000129467
ATP[c]	ENSG00000132518
ATP[c]	ENSG00000138031
ATP[c]	ENSG00000152402
ATP[c]	ENSG00000155897
ATP[c]	ENSG00000159899
ATP[c]	ENSG00000162104
ATP[c]	ENSG00000164116
ATP[c]	ENSG00000164742
ATP[c]	ENSG00000169418
ATP[c]	ENSG00000173175
ATP[c]	ENSG00000174233
ATP[c]	ENSG00000085231
ATP[c]	ENSG00000106992
ATP[c]	ENSG00000140057
ATP[c]	ENSG00000147853
ATP[c]	ENSG00000154027
ATP[c]	ENSG00000155085
ATP[c]	ENSG00000162433
ATP[c]	ENSG00000165695
ATP[c]	ENSG00000156110
ATP[c]	ENSG00000156136
ATP[c]	ENSG00000143774
ATP[c]	ENSG00000163655
ATP[c]	ENSG00000072778
ATP[c]	ENSG00000087008
ATP[c]	ENSG00000117054
ATP[c]	ENSG00000151498
ATP[c]	ENSG00000177646
ATP[c]	ENSG00000114956
ATP[c]	ENSG00000048392
ATP[c]	ENSG00000136810
ATP[c]	ENSG00000167325
ATP[c]	ENSG00000171848
ATP[c]	ENSG00000159131
ATP[c]	ENSG00000178921
ATP[c]	ENSG00000128050
ATP[c]	ENSG00000103024
ATP[c]	ENSG00000103202
ATP[c]	ENSG00000112981
ATP[c]	ENSG00000143156
ATP[c]	ENSG00000172113
ATP[c]	ENSG00000239672
ATP[c]	ENSG00000243678
ATP[c]	ENSG00000162368
ATP[c]	ENSG00000047230
ATP[c]	ENSG00000171793
ATP[c]	ENSG00000084774
ATP[c]	ENSG00000168393
ATP[c]	ENSG00000130717
ATP[c]	ENSG00000143179
ATP[c]	ENSG00000198276
ATP[c]	ENSG00000167900
ATP[c]	ENSG00000138801
ATP[c]	ENSG00000198682
ATP[c]	ENSG00000196839
ATP[c]	ENSG00000005075
ATP[c]	ENSG00000013503
ATP[c]	ENSG00000039523
ATP[c]	ENSG00000047315
ATP[c]	ENSG00000058600
ATP[c]	ENSG00000068654
ATP[c]	ENSG00000083223
ATP[c]	ENSG00000090060
ATP[c]	ENSG00000099817
ATP[c]	ENSG00000099821
ATP[c]	ENSG00000100142
ATP[c]	ENSG00000102978
ATP[c]	ENSG00000105258
ATP[c]	ENSG00000107951
ATP[c]	ENSG00000113356
ATP[c]	ENSG00000115421
ATP[c]	ENSG00000121851
ATP[c]	ENSG00000125630
ATP[c]	ENSG00000132664
ATP[c]	ENSG00000134744
ATP[c]	ENSG00000137054
ATP[c]	ENSG00000144231
ATP[c]	ENSG00000147669
ATP[c]	ENSG00000148606
ATP[c]	ENSG00000149016
ATP[c]	ENSG00000161980
ATP[c]	ENSG00000163882
ATP[c]	ENSG00000164329
ATP[c]	ENSG00000168002
ATP[c]	ENSG00000168495
ATP[c]	ENSG00000171453
ATP[c]	ENSG00000177700
ATP[c]	ENSG00000181019
ATP[c]	ENSG00000181222
ATP[c]	ENSG00000186141
ATP[c]	ENSG00000186184
ATP[c]	ENSG00000130707
ATP[c]	ENSG00000135821
ATP[c]	ENSG00000146166
ATP[c]	ENSG00000070669
ATP[c]	ENSG00000172508
ATP[c]	ENSG00000168237
ATP[c]	ENSG00000104879
ATP[c]	ENSG00000131730
ATP[c]	ENSG00000166165
ATP[c]	ENSG00000237289
ATP[c]	ENSG00000136877
ATP[c]	ENSG00000038274
ATP[c]	ENSG00000151224
ATP[c]	ENSG00000168906
ATP[c]	ENSG00000178814
ATP[c]	ENSG00000001084
ATP[c]	ENSG00000023909
ATP[c]	ENSG00000100983
ATP[c]	ENSG00000086475
ATP[c]	ENSG00000179918
ATP[c]	ENSG00000166986
ATP[c]	ENSG00000247626
ATP[c]	ENSG00000124357
ATP[c]	ENSG00000159921
ATP[c]	ENSG00000134684
ATP[c]	ENSG00000139131
ATP[c]	ENSG00000090861
ATP[c]	ENSG00000124608
ATP[c]	ENSG00000113643
ATP[c]	ENSG00000146282
ATP[c]	ENSG00000134440
ATP[c]	ENSG00000137513
ATP[c]	ENSG00000115866
ATP[c]	ENSG00000117593
ATP[c]	ENSG00000110619
ATP[c]	ENSG00000134905
ATP[c]	ENSG00000172053
ATP[c]	ENSG00000103356
ATP[c]	ENSG00000136628
ATP[c]	ENSG00000106105
ATP[c]	ENSG00000112855
ATP[c]	ENSG00000170445
ATP[c]	ENSG00000067704
ATP[c]	ENSG00000196305
ATP[c]	ENSG00000011376
ATP[c]	ENSG00000133706
ATP[c]	ENSG00000065427
ATP[c]	ENSG00000116120
ATP[c]	ENSG00000145982
ATP[c]	ENSG00000179115
ATP[c]	ENSG00000162396
ATP[c]	ENSG00000031698
ATP[c]	ENSG00000104835
ATP[c]	ENSG00000113407
ATP[c]	ENSG00000143374
ATP[c]	ENSG00000185418
ATP[c]	ENSG00000116874
ATP[c]	ENSG00000140105
ATP[c]	ENSG00000168487
ATP[c]	ENSG00000000938
ATP[c]	ENSG00000007264
ATP[c]	ENSG00000010219
ATP[c]	ENSG00000010671
ATP[c]	ENSG00000010810
ATP[c]	ENSG00000013441
ATP[c]	ENSG00000030304
ATP[c]	ENSG00000034152
ATP[c]	ENSG00000037280
ATP[c]	ENSG00000044524
ATP[c]	ENSG00000047936
ATP[c]	ENSG00000060140
ATP[c]	ENSG00000061938
ATP[c]	ENSG00000062524
ATP[c]	ENSG00000065361
ATP[c]	ENSG00000065559
ATP[c]	ENSG00000066056
ATP[c]	ENSG00000066468
ATP[c]	ENSG00000068078
ATP[c]	ENSG00000070759
ATP[c]	ENSG00000070886
ATP[c]	ENSG00000074966
ATP[c]	ENSG00000076984
ATP[c]	ENSG00000077782
ATP[c]	ENSG00000080224
ATP[c]	ENSG00000092445
ATP[c]	ENSG00000096968
ATP[c]	ENSG00000097007
ATP[c]	ENSG00000101213
ATP[c]	ENSG00000101336
ATP[c]	ENSG00000102010
ATP[c]	ENSG00000102755
ATP[c]	ENSG00000103653
ATP[c]	ENSG00000105204
ATP[c]	ENSG00000105397
ATP[c]	ENSG00000105639
ATP[c]	ENSG00000105976
ATP[c]	ENSG00000107140
ATP[c]	ENSG00000108984
ATP[c]	ENSG00000111816
ATP[c]	ENSG00000112655
ATP[c]	ENSG00000112742
ATP[c]	ENSG00000113240
ATP[c]	ENSG00000113263
ATP[c]	ENSG00000113721
ATP[c]	ENSG00000115085
ATP[c]	ENSG00000116106
ATP[c]	ENSG00000120156
ATP[c]	ENSG00000120899
ATP[c]	ENSG00000122025
ATP[c]	ENSG00000125508
ATP[c]	ENSG00000126934
ATP[c]	ENSG00000127334
ATP[c]	ENSG00000128052
ATP[c]	ENSG00000133216
ATP[c]	ENSG00000134853
ATP[c]	ENSG00000135333
ATP[c]	ENSG00000135605
ATP[c]	ENSG00000136573
ATP[c]	ENSG00000137764
ATP[c]	ENSG00000140443
ATP[c]	ENSG00000140538
ATP[c]	ENSG00000141736
ATP[c]	ENSG00000142235
ATP[c]	ENSG00000142627
ATP[c]	ENSG00000143322
ATP[c]	ENSG00000143479
ATP[c]	ENSG00000146648
ATP[c]	ENSG00000146904
ATP[c]	ENSG00000148053
ATP[c]	ENSG00000151422
ATP[c]	ENSG00000153208
ATP[c]	ENSG00000154928
ATP[c]	ENSG00000157404
ATP[c]	ENSG00000157540
ATP[c]	ENSG00000160867
ATP[c]	ENSG00000162434
ATP[c]	ENSG00000162733
ATP[c]	ENSG00000163785
ATP[c]	ENSG00000164078
ATP[c]	ENSG00000164715
ATP[c]	ENSG00000165025
ATP[c]	ENSG00000165731
ATP[c]	ENSG00000167601
ATP[c]	ENSG00000167778
ATP[c]	ENSG00000168078
ATP[c]	ENSG00000169032
ATP[c]	ENSG00000169071
ATP[c]	ENSG00000169398
ATP[c]	ENSG00000171094
ATP[c]	ENSG00000171105
ATP[c]	ENSG00000173517
ATP[c]	ENSG00000174292
ATP[c]	ENSG00000176105
ATP[c]	ENSG00000178568
ATP[c]	ENSG00000179335
ATP[c]	ENSG00000182319
ATP[c]	ENSG00000182511
ATP[c]	ENSG00000182578
ATP[c]	ENSG00000182580
ATP[c]	ENSG00000182866
ATP[c]	ENSG00000183317
ATP[c]	ENSG00000185483
ATP[c]	ENSG00000196411
ATP[c]	ENSG00000197122
ATP[c]	ENSG00000198400
ATP[c]	ENSG00000254087
ATP[c]	ENSG00000206527
ATP[c]	ENSG00000005187
ATP[c]	ENSG00000166743
ATP[c]	ENSG00000183549
ATP[c]	ENSG00000068366
ATP[c]	ENSG00000103740
ATP[c]	ENSG00000123983
ATP[c]	ENSG00000140284
ATP[c]	ENSG00000151726
ATP[c]	ENSG00000164398
ATP[c]	ENSG00000197142
ATP[c]	ENSG00000119673
ATP[c]	ENSG00000177465
ATP[c]	ENSG00000076555
ATP[c]	ENSG00000132142
ATP[c]	ENSG00000144182
ATP[c]	ENSG00000060971
ATP[c]	ENSG00000072506
ATP[c]	ENSG00000084754
ATP[c]	ENSG00000097021
ATP[c]	ENSG00000101473
ATP[c]	ENSG00000127884
ATP[c]	ENSG00000130304
ATP[c]	ENSG00000133835
ATP[c]	ENSG00000136881
ATP[c]	ENSG00000138029
ATP[c]	ENSG00000138796
ATP[c]	ENSG00000143554
ATP[c]	ENSG00000157426
ATP[c]	ENSG00000161533
ATP[c]	ENSG00000167107
ATP[c]	ENSG00000167114
ATP[c]	ENSG00000167315
ATP[c]	ENSG00000176715
ATP[c]	ENSG00000184227
ATP[c]	ENSG00000205794
ATP[c]	ENSG00000242110
ATP[c]	ENSG00000058866
ATP[c]	ENSG00000065357
ATP[c]	ENSG00000077044
ATP[c]	ENSG00000102780
ATP[c]	ENSG00000136267
ATP[c]	ENSG00000145214
ATP[c]	ENSG00000149091
ATP[c]	ENSG00000153933
ATP[c]	ENSG00000110921
ATP[c]	ENSG00000163344
ATP[c]	ENSG00000167508
ATP[c]	ENSG00000063176
ATP[c]	ENSG00000105516
ATP[c]	ENSG00000176170
ATP[c]	ENSG00000100422
ATP[c]	ENSG00000006530
ATP[c]	ENSG00000198814
ATP[c]	ENSG00000229894
ATP[c]	ENSG00000100288
ATP[c]	ENSG00000110721
ATP[c]	ENSG00000139163
ATP[c]	ENSG00000143845
ATP[c]	ENSG00000083807
ATP[c]	ENSG00000067829
ATP[c]	ENSG00000067840
ATP[c]	ENSG00000101986
ATP[c]	ENSG00000130821
ATP[c]	ENSG00000130822
ATP[c]	ENSG00000130829
ATP[c]	ENSG00000180879
ATP[c]	ENSG00000184343
ATP[c]	ENSG00000185825
ATP[c]	ENSG00000198753
ATP[c]	ENSG00000198910
ATP[c]	ENSG00000108846
ATP[c]	ENSG00000023839
ATP[c]	ENSG00000103222
ATP[c]	ENSG00000125257
ATP[c]	ENSG00000163959
ATP[c]	ENSG00000186198
ATP[c]	ENSG00000157064
ATP[c]	ENSG00000163864
ATP[c]	ENSG00000173614
ATP[c]	ENSG00000172890
ATP[c]	ENSG00000106733
ATP[c]	ENSG00000008130
ATP[c]	ENSG00000152620
ATP[c]	ENSG00000068120
ATP[c]	ENSG00000120137
ATP[c]	ENSG00000125779
ATP[c]	ENSG00000152782
ATP[c]	ENSG00000157881
ATP[c]	ENSG00000078142
ATP[c]	ENSG00000115020
ATP[c]	ENSG00000038210
ATP[c]	ENSG00000143393
ATP[c]	ENSG00000155252
ATP[c]	ENSG00000241973
ATP[c]	ENSG00000011405
ATP[c]	ENSG00000133056
ATP[c]	ENSG00000139144
ATP[c]	ENSG00000141506
ATP[c]	ENSG00000107242
ATP[c]	ENSG00000143398
ATP[c]	ENSG00000167103
ATP[c]	ENSG00000186111
ATP[c]	ENSG00000141720
ATP[c]	ENSG00000150867
ATP[c]	ENSG00000166908
ATP[c]	ENSG00000051382
ATP[c]	ENSG00000105647
ATP[c]	ENSG00000105851
ATP[c]	ENSG00000117461
ATP[c]	ENSG00000121879
ATP[c]	ENSG00000126264
ATP[c]	ENSG00000145675
ATP[c]	ENSG00000171608
ATP[c]	ENSG00000174083
ATP[c]	ENSG00000086544
ATP[c]	ENSG00000137825
ATP[c]	ENSG00000143772
ATP[c]	ENSG00000100605
ATP[c]	ENSG00000151151
ATP[c]	ENSG00000127080
ATP[c]	ENSG00000068745
ATP[c]	ENSG00000161896
ATP[c]	ENSG00000168781
ATP[c]	ENSG00000176095
ATP[c]	ENSG00000100714
ATP[c]	ENSG00000171723
ATP[c]	ENSG00000159267
ATP[c]	ENSG00000135002
ATP[c]	ENSG00000160688
ATP[c]	ENSG00000196511
ATP[c]	ENSG00000160209
ATP[c]	ENSG00000044446
ATP[c]	ENSG00000067177
ATP[c]	ENSG00000102893
ATP[c]	ENSG00000156873
ATP[c]	ENSG00000002746
ATP[c]	ENSG00000005810
ATP[c]	ENSG00000007944
ATP[c]	ENSG00000009335
ATP[c]	ENSG00000011275
ATP[c]	ENSG00000012963
ATP[c]	ENSG00000013561
ATP[c]	ENSG00000024048
ATP[c]	ENSG00000033178
ATP[c]	ENSG00000034677
ATP[c]	ENSG00000049759
ATP[c]	ENSG00000069869
ATP[c]	ENSG00000070423
ATP[c]	ENSG00000070950
ATP[c]	ENSG00000071794
ATP[c]	ENSG00000072401
ATP[c]	ENSG00000072609
ATP[c]	ENSG00000075975
ATP[c]	ENSG00000077152
ATP[c]	ENSG00000077721
ATP[c]	ENSG00000078140
ATP[c]	ENSG00000078747
ATP[c]	ENSG00000078967
ATP[c]	ENSG00000080802
ATP[c]	ENSG00000082996
ATP[c]	ENSG00000085382
ATP[c]	ENSG00000086758
ATP[c]	ENSG00000089234
ATP[c]	ENSG00000090432
ATP[c]	ENSG00000092098
ATP[c]	ENSG00000092148
ATP[c]	ENSG00000099785
ATP[c]	ENSG00000099804
ATP[c]	ENSG00000100814
ATP[c]	ENSG00000101695
ATP[c]	ENSG00000101752
ATP[c]	ENSG00000101871
ATP[c]	ENSG00000102858
ATP[c]	ENSG00000103266
ATP[c]	ENSG00000103275
ATP[c]	ENSG00000103549
ATP[c]	ENSG00000103657
ATP[c]	ENSG00000104343
ATP[c]	ENSG00000104517
ATP[c]	ENSG00000105879
ATP[c]	ENSG00000106459
ATP[c]	ENSG00000107341
ATP[c]	ENSG00000107954
ATP[c]	ENSG00000108106
ATP[c]	ENSG00000108523
ATP[c]	ENSG00000108854
ATP[c]	ENSG00000109332
ATP[c]	ENSG00000110107
ATP[c]	ENSG00000110344
ATP[c]	ENSG00000110395
ATP[c]	ENSG00000112130
ATP[c]	ENSG00000113269
ATP[c]	ENSG00000114062
ATP[c]	ENSG00000114423
ATP[c]	ENSG00000115392
ATP[c]	ENSG00000115760
ATP[c]	ENSG00000116514
[truncated: 26,338 more rows]
