# Supplementary material for: Kiwi: a tool for integration and visualization of network topology and gene-set analysis
Source: BMC Bioinformatics. 2014 Dec 11;15(1):408. doi: 10.1186/s12859-014-0408-9 (PMC4269931; doi:10.1186/s12859-014-0408-9)
Supplement: Additional file 1: — Case study demo files. [file 12859_2014_408_MOESM1_ESM.zip › case_studies/case_study 1/GSN.txt]

ethanol[c]	acetaldehyde[c]
ethanol[c]	H+[c]
ethanol[c]	NADH[c]
NAD+[c]	acetaldehyde[c]
NAD+[c]	H+[c]
NAD+[c]	NADH[c]
ethanol[c]	acetaldehyde[c]
ethanol[c]	H+[c]
ethanol[c]	NADPH[c]
NADP+[c]	acetaldehyde[c]
NADP+[c]	H+[c]
NADP+[c]	NADPH[c]
acetate[c]	acetyl-CoA[c]
acetate[c]	AMP[c]
acetate[c]	PPi[c]
ATP[c]	acetyl-CoA[c]
ATP[c]	AMP[c]
ATP[c]	PPi[c]
CoA[c]	acetyl-CoA[c]
CoA[c]	AMP[c]
CoA[c]	PPi[c]
acetate[m]	acetyl-CoA[m]
acetate[m]	AMP[m]
acetate[m]	PPi[m]
ATP[m]	acetyl-CoA[m]
ATP[m]	AMP[m]
ATP[m]	PPi[m]
CoA[m]	acetyl-CoA[m]
CoA[m]	AMP[m]
CoA[m]	PPi[m]
acetyl adenylate[c]	acetyl-CoA[c]
acetyl adenylate[c]	AMP[c]
CoA[c]	acetyl-CoA[c]
CoA[c]	AMP[c]
acetate[c]	acetyl adenylate[c]
acetate[c]	PPi[c]
ATP[c]	acetyl adenylate[c]
ATP[c]	PPi[c]
CoA[m]	acetyl-CoA[m]
CoA[m]	CO2[m]
CoA[m]	H+[m]
CoA[m]	NADH[m]
NAD+[m]	acetyl-CoA[m]
NAD+[m]	CO2[m]
NAD+[m]	H+[m]
NAD+[m]	NADH[m]
pyruvate[m]	acetyl-CoA[m]
pyruvate[m]	CO2[m]
pyruvate[m]	H+[m]
pyruvate[m]	NADH[m]
H+[p]	L-lactate[p]
H+[p]	NAD+[p]
NADH[p]	L-lactate[p]
NADH[p]	NAD+[p]
pyruvate[p]	L-lactate[p]
pyruvate[p]	NAD+[p]
H+[c]	L-lactate[c]
H+[c]	NAD+[c]
NADH[c]	L-lactate[c]
NADH[c]	NAD+[c]
pyruvate[c]	L-lactate[c]
pyruvate[c]	NAD+[c]
acetaldehyde[c]	acetate[c]
acetaldehyde[c]	H+[c]
acetaldehyde[c]	NADPH[c]
H2O[c]	acetate[c]
H2O[c]	H+[c]
H2O[c]	NADPH[c]
NADP+[c]	acetate[c]
NADP+[c]	H+[c]
NADP+[c]	NADPH[c]
acetaldehyde[m]	acetate[m]
acetaldehyde[m]	H+[m]
acetaldehyde[m]	NADH[m]
H2O[m]	acetate[m]
H2O[m]	H+[m]
H2O[m]	NADH[m]
NAD+[m]	acetate[m]
NAD+[m]	H+[m]
NAD+[m]	NADH[m]
ATP[c]	ADP[c]
ATP[c]	fructose-1,6-bisphosphate[c]
fructose-6-phosphate[c]	ADP[c]
fructose-6-phosphate[c]	fructose-1,6-bisphosphate[c]
fructose-6-phosphate[c]	fructose-1,6-bisphosphate[c]
fructose-6-phosphate[c]	UDP[c]
UTP[c]	fructose-1,6-bisphosphate[c]
UTP[c]	UDP[c]
DHAP[c]	sedoheptulose-1,7-bisphosphate[c]
erythrose-4-phosphate[c]	sedoheptulose-1,7-bisphosphate[c]
ADP[c]	ATP[c]
ADP[c]	pyruvate[c]
PEP[c]	ATP[c]
PEP[c]	pyruvate[c]
H2O[c]	H+[c]
H2O[c]	NADPH[c]
H2O[c]	pyruvate[c]
methylglyoxal[c]	H+[c]
methylglyoxal[c]	NADPH[c]
methylglyoxal[c]	pyruvate[c]
NADP+[c]	H+[c]
NADP+[c]	NADPH[c]
NADP+[c]	pyruvate[c]
ATP[c]	AMP[c]
ATP[c]	PEP[c]
ATP[c]	Pi[c]
H2O[c]	AMP[c]
H2O[c]	PEP[c]
H2O[c]	Pi[c]
pyruvate[c]	AMP[c]
pyruvate[c]	PEP[c]
pyruvate[c]	Pi[c]
2-phospho-D-glycerate[c]	H2O[c]
2-phospho-D-glycerate[c]	PEP[c]
2-phospho-D-glycerate[c]	3-phospho-D-glycerate[c]
1,3-bisphospho-D-glycerate[c]	3-phospho-D-glycerate[c]
1,3-bisphospho-D-glycerate[c]	ATP[c]
ADP[c]	3-phospho-D-glycerate[c]
ADP[c]	ATP[c]
1,3-bisphospho-D-glycerate[c]	3-phospho-D-glycerate[c]
1,3-bisphospho-D-glycerate[c]	Pi[c]
H2O[c]	3-phospho-D-glycerate[c]
H2O[c]	Pi[c]
1,3-bisphospho-D-glycerate[c]	2,3-bisphospho-D-glycerate[c]
2,3-bisphospho-D-glycerate[c]	3-phospho-D-glycerate[c]
2,3-bisphospho-D-glycerate[c]	Pi[c]
H2O[c]	3-phospho-D-glycerate[c]
H2O[c]	Pi[c]
1,3-bisphospho-D-glycerate[c]	GAP[c]
1,3-bisphospho-D-glycerate[c]	NAD+[c]
1,3-bisphospho-D-glycerate[c]	Pi[c]
H+[c]	GAP[c]
H+[c]	NAD+[c]
H+[c]	Pi[c]
NADH[c]	GAP[c]
NADH[c]	NAD+[c]
NADH[c]	Pi[c]
DHAP[c]	fructose-1,6-bisphosphate[c]
GAP[c]	fructose-1,6-bisphosphate[c]
fructose-1,6-bisphosphate[c]	fructose-6-phosphate[c]
fructose-1,6-bisphosphate[c]	Pi[c]
H2O[c]	fructose-6-phosphate[c]
H2O[c]	Pi[c]
fructose-6-phosphate[c]	glucose-6-phosphate[c]
DHAP[c]	GAP[c]
ATP[c]	ADP[c]
ATP[c]	glucose-6-phosphate[c]
glucose[c]	ADP[c]
glucose[c]	glucose-6-phosphate[c]
glucose-1-phosphate[c]	glucose-6-phosphate[c]
glucose-6-phosphate[r]	glucose[r]
glucose-6-phosphate[r]	Pi[r]
H2O[r]	glucose[r]
H2O[r]	Pi[r]
lipoamide[m]	CO2[m]
lipoamide[m]	S-acetyldihydrolipoamide[m]
pyruvate[m]	CO2[m]
pyruvate[m]	S-acetyldihydrolipoamide[m]
CoA[m]	acetyl-CoA[m]
CoA[m]	dihydrolipoamide[m]
S-acetyldihydrolipoamide[m]	acetyl-CoA[m]
S-acetyldihydrolipoamide[m]	dihydrolipoamide[m]
beta-D-glucose[c]	glucose[c]
ATP[c]	ADP[c]
ATP[c]	beta-D-glucose-6-phosphate[c]
beta-D-glucose[c]	ADP[c]
beta-D-glucose[c]	beta-D-glucose-6-phosphate[c]
ADP[c]	AMP[c]
ADP[c]	beta-D-glucose-6-phosphate[c]
beta-D-glucose[c]	AMP[c]
beta-D-glucose[c]	beta-D-glucose-6-phosphate[c]
beta-D-glucose-6-phosphate[c]	glucose-6-phosphate[c]
beta-D-glucose-6-phosphate[c]	fructose-6-phosphate[c]
ethanol[p]	acetaldehyde[p]
ethanol[p]	H2O[p]
H2O2[p]	acetaldehyde[p]
H2O2[p]	H2O[p]
carbamoyl-phosphate[r]	CO2[r]
carbamoyl-phosphate[r]	glucose-6-phosphate[r]
carbamoyl-phosphate[r]	NH3[r]
glucose[r]	CO2[r]
glucose[r]	glucose-6-phosphate[r]
glucose[r]	NH3[r]
ethanol[c]	acetaldehyde[c]
ethanol[c]	H2O[c]
ethanol[c]	NADP+[c]
H+[c]	acetaldehyde[c]
H+[c]	H2O[c]
H+[c]	NADP+[c]
NADPH[c]	acetaldehyde[c]
NADPH[c]	H2O[c]
NADPH[c]	NADP+[c]
O2[c]	acetaldehyde[c]
O2[c]	H2O[c]
O2[c]	NADP+[c]
H2O[s]	glucose[s]
maltose[s]	glucose[s]
H2O[c]	H+[c]
H2O[c]	NADH[c]
H2O[c]	UDP-glucuronate[c]
NAD+[c]	H+[c]
NAD+[c]	NADH[c]
NAD+[c]	UDP-glucuronate[c]
UDP-glucose[c]	H+[c]
UDP-glucose[c]	NADH[c]
UDP-glucose[c]	UDP-glucuronate[c]
H2O[s]	glucose[s]
trehalose[s]	glucose[s]
glycogenin[c]	glycogenin G8[c]
glycogenin[c]	UDP[c]
UDP-glucose[c]	glycogenin G8[c]
UDP-glucose[c]	UDP[c]
glycogenin G8[c]	glycogenin G11[c]
glycogenin G8[c]	UDP[c]
UDP-glucose[c]	glycogenin G11[c]
UDP-glucose[c]	UDP[c]
UDP-glucose[c]	UDP[c]
UDP-glucose[c]	glycogen[c]
glycogenin G11[c]	glycogenin G4G7[c]
glycogenin G4G7[c]	glucose-1-phosphate[c]
glycogenin G4G7[c]	glycogenin G4G4[c]
Pi[c]	glucose-1-phosphate[c]
Pi[c]	glycogenin G4G4[c]
glycogenin G4G4[c]	glycogenin G7G1[c]
glycogenin G7G1[c]	glucose[c]
glycogenin G7G1[c]	glycogenin G7[c]
H2O[c]	glucose[c]
H2O[c]	glycogenin G7[c]
glycogenin G7[c]	glucose-1-phosphate[c]
glycogenin G7[c]	glycogenin[c]
Pi[c]	glucose-1-phosphate[c]
Pi[c]	glycogenin[c]
H2O[c]	fructose[c]
H2O[c]	maltononaose[c]
maltodecaose[c]	fructose[c]
maltodecaose[c]	maltononaose[c]
H2O[s]	glucose[s]
H2O[s]	maltononaose[s]
maltodecaose[s]	glucose[s]
maltodecaose[s]	maltononaose[s]
H2O[c]	fructose[c]
H2O[c]	maltoheptaose[c]
maltononaose[c]	fructose[c]
maltononaose[c]	maltoheptaose[c]
H2O[s]	glucose[s]
H2O[s]	maltoheptaose[s]
maltononaose[s]	glucose[s]
maltononaose[s]	maltoheptaose[s]
H2O[c]	fructose[c]
H2O[c]	maltohexaose[c]
maltoheptaose[c]	fructose[c]
maltoheptaose[c]	maltohexaose[c]
H2O[s]	glucose[s]
H2O[s]	maltohexaose[s]
maltoheptaose[s]	glucose[s]
maltoheptaose[s]	maltohexaose[s]
H2O[c]	fructose[c]
H2O[c]	maltopentaose[c]
maltohexaose[c]	fructose[c]
maltohexaose[c]	maltopentaose[c]
H2O[s]	glucose[s]
H2O[s]	maltopentaose[s]
maltohexaose[s]	glucose[s]
maltohexaose[s]	maltopentaose[s]
H2O[c]	fructose[c]
H2O[c]	maltotetraose[c]
maltopentaose[c]	fructose[c]
maltopentaose[c]	maltotetraose[c]
H2O[s]	glucose[s]
H2O[s]	maltotetraose[s]
maltopentaose[s]	glucose[s]
maltopentaose[s]	maltotetraose[s]
H2O[c]	fructose[c]
H2O[c]	maltotriose[c]
maltotetraose[c]	fructose[c]
maltotetraose[c]	maltotriose[c]
H2O[s]	glucose[s]
H2O[s]	maltotriose[s]
maltotetraose[s]	glucose[s]
maltotetraose[s]	maltotriose[s]
H2O[s]	glucose[s]
H2O[s]	maltose[s]
maltotriose[s]	glucose[s]
maltotriose[s]	maltose[s]
H2O[c]	glucose[c]
H2O[c]	maltose[c]
maltotriose[c]	glucose[c]
maltotriose[c]	maltose[c]
H2O[l]	glucose[l]
H2O[l]	maltose[l]
maltotriose[l]	glucose[l]
maltotriose[l]	maltose[l]
H2O[c]	fructose[c]
H2O[c]	maltose[c]
maltotriose[c]	fructose[c]
maltotriose[c]	maltose[c]
H2O[c]	fructose[c]
maltose[c]	fructose[c]
H2O[c]	glucose[c]
maltose[c]	glucose[c]
H2O[l]	glucose[l]
maltose[l]	glucose[l]
H2O[s]	glucose[s]
H2O[s]	starch structure 2[s]
starch structure 1[s]	glucose[s]
starch structure 1[s]	starch structure 2[s]
H2O[s]	glucose[s]
H2O[s]	maltose[s]
starch structure 2[s]	glucose[s]
starch structure 2[s]	maltose[s]
1,3-bisphospho-D-glycerate[c]	3-phospho-D-glycerate[c]
1,3-bisphospho-D-glycerate[c]	glucose-1,6-bisphosphate[c]
glucose-1-phosphate[c]	3-phospho-D-glycerate[c]
glucose-1-phosphate[c]	glucose-1,6-bisphosphate[c]
glucose-1-phosphate[c]	PPi[c]
glucose-1-phosphate[c]	UDP-glucose[c]
UTP[c]	PPi[c]
UTP[c]	UDP-glucose[c]
UDP-galactose[c]	UDP-glucose[c]
ATP[c]	ADP[c]
ATP[c]	alpha-D-galactose-1-phosphate[c]
galactose[c]	ADP[c]
galactose[c]	alpha-D-galactose-1-phosphate[c]
glucose-1-phosphate[c]	alpha-D-galactose-1-phosphate[c]
glucose-1-phosphate[c]	UDP-glucose[c]
UDP-galactose[c]	alpha-D-galactose-1-phosphate[c]
UDP-galactose[c]	UDP-glucose[c]
galactose-1-phosphate[c]	glucose-1-phosphate[c]
galactose-1-phosphate[c]	UDP-galactose[c]
UDP-glucose[c]	glucose-1-phosphate[c]
UDP-glucose[c]	UDP-galactose[c]
H2O[s]	fructose[s]
H2O[s]	glucose[s]
sucrose[s]	fructose[s]
sucrose[s]	glucose[s]
ATP[c]	ADP[c]
ATP[c]	galactose-1-phosphate[c]
galactose[c]	ADP[c]
galactose[c]	galactose-1-phosphate[c]
H2O[s]	galactose[s]
H2O[s]	glucose[s]
lactose[s]	galactose[s]
lactose[s]	glucose[s]
galactosylglycerol[s]	galactose[s]
galactosylglycerol[s]	glycerol[s]
H2O[s]	galactose[s]
H2O[s]	glycerol[s]
CDP[c]	CTP[c]
CDP[c]	D-tagatose-6-phosphate[c]
tagatose-1,6-bisphosphate[c]	CTP[c]
tagatose-1,6-bisphosphate[c]	D-tagatose-6-phosphate[c]
D-tagatose-6-phosphate[c]	IDP[c]
D-tagatose-6-phosphate[c]	tagatose-1,6-bisphosphate[c]
ITP[c]	IDP[c]
ITP[c]	tagatose-1,6-bisphosphate[c]
lactose[s]	3-ketolactose[s]
lactose[s]	H+[s]
lactose[s]	NADH[s]
NAD+[s]	3-ketolactose[s]
NAD+[s]	H+[s]
NAD+[s]	NADH[s]
3-keto-beta-D-galactose[s]	3-ketolactose[s]
3-keto-beta-D-galactose[s]	H2O[s]
glucose[s]	3-ketolactose[s]
glucose[s]	H2O[s]
glucose[g]	lactose[g]
glucose[g]	UDP[g]
UDP-galactose[g]	lactose[g]
UDP-galactose[g]	UDP[g]
ATP[c]	ADP[c]
ATP[c]	D-tagatose-6-phosphate[c]
D-tagatose[c]	ADP[c]
D-tagatose[c]	D-tagatose-6-phosphate[c]
D-tagatose-6-phosphate[c]	DHAP[c]
D-tagatose-6-phosphate[c]	glyceraldehyde[c]
H2O[l]	galactose[l]
H2O[l]	glucose[l]
lactose[l]	galactose[l]
lactose[l]	glucose[l]
galactose[c]	galactitol[c]
galactose[c]	NADP+[c]
H+[c]	galactitol[c]
H+[c]	NADP+[c]
NADPH[c]	galactitol[c]
NADPH[c]	NADP+[c]
alpha-D-galactose-1-phosphate[c]	PPi[c]
alpha-D-galactose-1-phosphate[c]	UDP-galactose[c]
UTP[c]	PPi[c]
UTP[c]	UDP-galactose[c]
ATP[c]	ADP[c]
ATP[c]	GAP[c]
glyceraldehyde[c]	ADP[c]
glyceraldehyde[c]	GAP[c]
ATP[c]	ADP[c]
ATP[c]	fructose-2,6-bisphosphate[c]
fructose-6-phosphate[c]	ADP[c]
fructose-6-phosphate[c]	fructose-2,6-bisphosphate[c]
ATP[c]	ADP[c]
ATP[c]	fructose-1-phosphate[c]
fructose[c]	ADP[c]
fructose[c]	fructose-1-phosphate[c]
D-glucitol[c]	fructose[c]
D-glucitol[c]	H+[c]
D-glucitol[c]	NADH[c]
NAD+[c]	fructose[c]
NAD+[c]	H+[c]
NAD+[c]	NADH[c]
D-glucitol[c]	glucose[c]
D-glucitol[c]	H+[c]
D-glucitol[c]	NADPH[c]
NADP+[c]	glucose[c]
NADP+[c]	H+[c]
NADP+[c]	NADPH[c]
ATP[c]	ADP[c]
ATP[c]	sorbitol-3-phosphate[c]
D-glucitol[c]	ADP[c]
D-glucitol[c]	sorbitol-3-phosphate[c]
ATP[c]	ADP[c]
ATP[c]	fructose-3-phosphate[c]
fructose[c]	ADP[c]
fructose[c]	fructose-3-phosphate[c]
ATP[c]	ADP[c]
ATP[c]	fructose-6-phosphate[c]
fructose[c]	ADP[c]
fructose[c]	fructose-6-phosphate[c]
ATP[c]	ADP[c]
ATP[c]	D-mannose-1,6-bisphosphate[c]
mannose-1-phosphate[c]	ADP[c]
mannose-1-phosphate[c]	D-mannose-1,6-bisphosphate[c]
DHAP[c]	fructose-1-phosphate[c]
glyceraldehyde[c]	fructose-1-phosphate[c]
fructose-6-phosphate[c]	mannose-6-phosphate[c]
mannose-6-phosphate[c]	mannose-1-phosphate[c]
GDP[c]	GDP-mannose[c]
GDP[c]	Pi[c]
mannose-1-phosphate[c]	GDP-mannose[c]
mannose-1-phosphate[c]	Pi[c]
GTP[c]	GDP-mannose[c]
GTP[c]	PPi[c]
mannose-1-phosphate[c]	GDP-mannose[c]
mannose-1-phosphate[c]	PPi[c]
GDP-mannose[c]	GDP-4-dehydro-6-deoxy-D-mannose[c]
GDP-mannose[c]	H2O[c]
GDP-4-dehydro-6-deoxy-D-mannose[c]	GDP-L-fucose[c]
GDP-4-dehydro-6-deoxy-D-mannose[c]	NAD+[c]
H+[c]	GDP-L-fucose[c]
H+[c]	NAD+[c]
NADH[c]	GDP-L-fucose[c]
NADH[c]	NAD+[c]
GDP-L-fucose[c]	GTP[c]
GDP-L-fucose[c]	L-fucose-1-phosphate[c]
PPi[c]	GTP[c]
PPi[c]	L-fucose-1-phosphate[c]
6-deoxy-L-galactose[c]	ADP[c]
6-deoxy-L-galactose[c]	L-fucose-1-phosphate[c]
ATP[c]	ADP[c]
ATP[c]	L-fucose-1-phosphate[c]
6-deoxy-L-galactose[c]	L-fuculose[c]
ATP[c]	ADP[c]
ATP[c]	mannose-6-phosphate[c]
mannose[c]	ADP[c]
mannose[c]	mannose-6-phosphate[c]
fructose-2,6-bisphosphate[c]	fructose-6-phosphate[c]
fructose-2,6-bisphosphate[c]	Pi[c]
H2O[c]	fructose-6-phosphate[c]
H2O[c]	Pi[c]
GDP-4-dehydro-6-deoxy-D-mannose[c]	GDP-L-fucose[c]
GDP-4-dehydro-6-deoxy-D-mannose[c]	NADP+[c]
H+[c]	GDP-L-fucose[c]
H+[c]	NADP+[c]
NADPH[c]	GDP-L-fucose[c]
NADPH[c]	NADP+[c]
H+[c]	NADP+[c]
H+[c]	xylitol[c]
L-xylulose[c]	NADP+[c]
L-xylulose[c]	xylitol[c]
NADPH[c]	NADP+[c]
NADPH[c]	xylitol[c]
NAD+[c]	H+[c]
NAD+[c]	L-xylulose[c]
NAD+[c]	NADH[c]
xylitol[c]	H+[c]
xylitol[c]	L-xylulose[c]
xylitol[c]	NADH[c]
D-xylose[c]	NADP+[c]
D-xylose[c]	xylitol[c]
H+[c]	NADP+[c]
H+[c]	xylitol[c]
NADPH[c]	NADP+[c]
NADPH[c]	xylitol[c]
NAD+[c]	D-xylulose[c]
NAD+[c]	H+[c]
NAD+[c]	NADH[c]
xylitol[c]	D-xylulose[c]
xylitol[c]	H+[c]
xylitol[c]	NADH[c]
D-xylose[c]	D-xylonolactone[c]
D-xylose[c]	H+[c]
D-xylose[c]	NADPH[c]
NADP+[c]	D-xylonolactone[c]
NADP+[c]	H+[c]
NADP+[c]	NADPH[c]
ADP[c]	ATP[c]
ADP[c]	D-xylulose[c]
D-xylulose-5-phosphate[c]	ATP[c]
D-xylulose-5-phosphate[c]	D-xylulose[c]
H+[c]	L-arabitol[c]
H+[c]	NADP+[c]
L-arabinose[c]	L-arabitol[c]
L-arabinose[c]	NADP+[c]
NADPH[c]	L-arabitol[c]
NADPH[c]	NADP+[c]
H+[c]	L-arabitol[c]
H+[c]	NAD+[c]
L-xylulose[c]	L-arabitol[c]
L-xylulose[c]	NAD+[c]
NADH[c]	L-arabitol[c]
NADH[c]	NAD+[c]
glucuronate[r]	L-gulonate[r]
glucuronate[r]	NADP+[r]
H+[r]	L-gulonate[r]
H+[r]	NADP+[r]
NADPH[r]	L-gulonate[r]
NADPH[r]	NADP+[r]
3-dehydro-L-gulonate[c]	L-gulonate[c]
3-dehydro-L-gulonate[c]	NAD+[c]
H+[c]	L-gulonate[c]
H+[c]	NAD+[c]
NADH[c]	L-gulonate[c]
NADH[c]	NAD+[c]
3-dehydro-L-gulonate[c]	CO2[c]
3-dehydro-L-gulonate[c]	L-xylulose[c]
ATP[c]	ADP[c]
ATP[c]	ribulose-5-phosphate[c]
D-ribulose[c]	ADP[c]
D-ribulose[c]	ribulose-5-phosphate[c]
H2O[c]	D-glucuronate 1-phosphate[c]
H2O[c]	UMP[c]
UDP-glucuronate[c]	D-glucuronate 1-phosphate[c]
UDP-glucuronate[c]	UMP[c]
D-glucuronate 1-phosphate[c]	glucuronate[c]
D-glucuronate 1-phosphate[c]	Pi[c]
H2O[c]	glucuronate[c]
H2O[c]	Pi[c]
H2O[c]	glucuronate[c]
H2O[c]	UDP[c]
UDP-glucuronate[c]	glucuronate[c]
UDP-glucuronate[c]	UDP[c]
glucuronate[c]	L-gulonate[c]
glucuronate[c]	NADP+[c]
H+[c]	L-gulonate[c]
H+[c]	NADP+[c]
NADPH[c]	L-gulonate[c]
NADPH[c]	NADP+[c]
acetaldehyde[c]	acetate[c]
acetaldehyde[c]	H+[c]
acetaldehyde[c]	NADH[c]
H2O[c]	acetate[c]
H2O[c]	H+[c]
H2O[c]	NADH[c]
NAD+[c]	acetate[c]
NAD+[c]	H+[c]
NAD+[c]	NADH[c]
GSH[c]	(R)-S-lactoylglutathione[c]
methylglyoxal[c]	(R)-S-lactoylglutathione[c]
H+[c]	lactaldehyde[c]
H+[c]	NAD+[c]
methylglyoxal[c]	lactaldehyde[c]
methylglyoxal[c]	NAD+[c]
NADH[c]	lactaldehyde[c]
NADH[c]	NAD+[c]
H+[c]	NADP+[c]
H+[c]	propane-1,2-diol[c]
lactaldehyde[c]	NADP+[c]
lactaldehyde[c]	propane-1,2-diol[c]
NADPH[c]	NADP+[c]
NADPH[c]	propane-1,2-diol[c]
(R)-S-lactoylglutathione[c]	D-lactate[c]
(R)-S-lactoylglutathione[c]	GSH[c]
H2O[c]	D-lactate[c]
H2O[c]	GSH[c]
D-lactate[c]	ferrocytochrome C[m]
D-lactate[c]	H+[c]
D-lactate[c]	pyruvate[c]
ferricytochrome C[m]	ferrocytochrome C[m]
ferricytochrome C[m]	H+[c]
ferricytochrome C[m]	pyruvate[c]
malate[m]	CO2[m]
malate[m]	H+[m]
malate[m]	NADH[m]
malate[m]	pyruvate[m]
NAD+[m]	CO2[m]
NAD+[m]	H+[m]
NAD+[m]	NADH[m]
NAD+[m]	pyruvate[m]
malate[c]	CO2[c]
malate[c]	H+[c]
malate[c]	NADPH[c]
malate[c]	pyruvate[c]
NADP+[c]	CO2[c]
NADP+[c]	H+[c]
NADP+[c]	NADPH[c]
NADP+[c]	pyruvate[c]
malate[m]	CO2[m]
malate[m]	H+[m]
malate[m]	NADPH[m]
malate[m]	pyruvate[m]
NADP+[m]	CO2[m]
NADP+[m]	H+[m]
NADP+[m]	NADPH[m]
NADP+[m]	pyruvate[m]
acetyl-CoA[c]	acetate[c]
acetyl-CoA[c]	CoA[c]
H2O[c]	acetate[c]
H2O[c]	CoA[c]
acetyl-CoA[m]	acetate[m]
acetyl-CoA[m]	CoA[m]
H2O[m]	acetate[m]
H2O[m]	CoA[m]
GTP[c]	CO2[c]
GTP[c]	GDP[c]
GTP[c]	PEP[c]
OAA[c]	CO2[c]
OAA[c]	GDP[c]
OAA[c]	PEP[c]
GTP[m]	CO2[m]
GTP[m]	GDP[m]
GTP[m]	PEP[m]
OAA[m]	CO2[m]
OAA[m]	GDP[m]
OAA[m]	PEP[m]
ATP[m]	ADP[m]
ATP[m]	OAA[m]
ATP[m]	Pi[m]
H+[m]	ADP[m]
H+[m]	OAA[m]
H+[m]	Pi[m]
HCO3-[m]	ADP[m]
HCO3-[m]	OAA[m]
HCO3-[m]	Pi[m]
pyruvate[m]	ADP[m]
pyruvate[m]	OAA[m]
pyruvate[m]	Pi[m]
CDP[c]	CTP[c]
CDP[c]	pyruvate[c]
PEP[c]	CTP[c]
PEP[c]	pyruvate[c]
H+[c]	hydroxyacetone[c]
H+[c]	NADP+[c]
methylglyoxal[c]	hydroxyacetone[c]
methylglyoxal[c]	NADP+[c]
NADPH[c]	hydroxyacetone[c]
NADPH[c]	NADP+[c]
acetone[c]	H2O[c]
acetone[c]	hydroxyacetone[c]
acetone[c]	NADP+[c]
H+[c]	H2O[c]
H+[c]	hydroxyacetone[c]
H+[c]	NADP+[c]
NADPH[c]	H2O[c]
NADPH[c]	hydroxyacetone[c]
NADPH[c]	NADP+[c]
O2[c]	H2O[c]
O2[c]	hydroxyacetone[c]
O2[c]	NADP+[c]
H+[c]	H2O[c]
H+[c]	methylglyoxal[c]
H+[c]	NADP+[c]
hydroxyacetone[c]	H2O[c]
hydroxyacetone[c]	methylglyoxal[c]
hydroxyacetone[c]	NADP+[c]
NADPH[c]	H2O[c]
NADPH[c]	methylglyoxal[c]
NADPH[c]	NADP+[c]
O2[c]	H2O[c]
O2[c]	methylglyoxal[c]
O2[c]	NADP+[c]
H+[c]	NADP+[c]
H+[c]	propane-1,2-diol[c]
hydroxyacetone[c]	NADP+[c]
hydroxyacetone[c]	propane-1,2-diol[c]
NADPH[c]	NADP+[c]
NADPH[c]	propane-1,2-diol[c]
H+[c]	D-lactaldehyde[c]
H+[c]	NADP+[c]
methylglyoxal[c]	D-lactaldehyde[c]
methylglyoxal[c]	NADP+[c]
NADPH[c]	D-lactaldehyde[c]
NADPH[c]	NADP+[c]
(R)-S-lactoylglutathione[c]	D-lactaldehyde[c]
(R)-S-lactoylglutathione[c]	GSH[c]
(R)-S-lactoylglutathione[c]	NAD+[c]
H+[c]	D-lactaldehyde[c]
H+[c]	GSH[c]
H+[c]	NAD+[c]
NADH[c]	D-lactaldehyde[c]
NADH[c]	GSH[c]
NADH[c]	NAD+[c]
H2O[c]	H+[c]
H2O[c]	L-lactate[c]
H2O[c]	NADH[c]
lactaldehyde[c]	H+[c]
lactaldehyde[c]	L-lactate[c]
lactaldehyde[c]	NADH[c]
NAD+[c]	H+[c]
NAD+[c]	L-lactate[c]
NAD+[c]	NADH[c]
D-lactaldehyde[c]	D-lactate[c]
D-lactaldehyde[c]	H+[c]
D-lactaldehyde[c]	NADH[c]
H2O[c]	D-lactate[c]
H2O[c]	H+[c]
H2O[c]	NADH[c]
NAD+[c]	D-lactate[c]
NAD+[c]	H+[c]
NAD+[c]	NADH[c]
H2O[m]	H+[m]
H2O[m]	L-lactate[m]
H2O[m]	NADH[m]
lactaldehyde[m]	H+[m]
lactaldehyde[m]	L-lactate[m]
lactaldehyde[m]	NADH[m]
NAD+[m]	H+[m]
NAD+[m]	L-lactate[m]
NAD+[m]	NADH[m]
NAD+[c]	D-lactaldehyde[c]
NAD+[c]	H+[c]
NAD+[c]	NADH[c]
propane-1,2-diol[c]	D-lactaldehyde[c]
propane-1,2-diol[c]	H+[c]
propane-1,2-diol[c]	NADH[c]
NAD+[c]	H+[c]
NAD+[c]	lactaldehyde[c]
NAD+[c]	NADH[c]
propane-1,2-diol[c]	H+[c]
propane-1,2-diol[c]	lactaldehyde[c]
propane-1,2-diol[c]	NADH[c]
D-lactaldehyde[c]	NADP+[c]
D-lactaldehyde[c]	propane-1,2-diol[c]
H+[c]	NADP+[c]
H+[c]	propane-1,2-diol[c]
NADPH[c]	NADP+[c]
NADPH[c]	propane-1,2-diol[c]
(R)-S-lactoylglutathione[m]	D-lactate[m]
(R)-S-lactoylglutathione[m]	GSH[m]
H2O[m]	D-lactate[m]
H2O[m]	GSH[m]
D-lactate[c]	H+[c]
D-lactate[c]	NADH[c]
D-lactate[c]	pyruvate[c]
NAD+[c]	H+[c]
NAD+[c]	NADH[c]
NAD+[c]	pyruvate[c]
ferricytochrome C[m]	ferrocytochrome C[m]
ferricytochrome C[m]	H+[c]
ferricytochrome C[m]	pyruvate[c]
L-lactate[c]	ferrocytochrome C[m]
L-lactate[c]	H+[c]
L-lactate[c]	pyruvate[c]
DHAP[c]	methylglyoxal[c]
DHAP[c]	Pi[c]
GAP[c]	methylglyoxal[c]
GAP[c]	Pi[c]
H+[m]	L-lactate[m]
H+[m]	NAD+[m]
NADH[m]	L-lactate[m]
NADH[m]	NAD+[m]
pyruvate[m]	L-lactate[m]
pyruvate[m]	NAD+[m]
AMP[c]	ATP[c]
AMP[c]	CoA[c]
AMP[c]	propanoate[c]
PPi[c]	ATP[c]
PPi[c]	CoA[c]
PPi[c]	propanoate[c]
propanoyl-CoA[c]	ATP[c]
propanoyl-CoA[c]	CoA[c]
propanoyl-CoA[c]	propanoate[c]
FAD[m]	acrylyl-CoA[m]
FAD[m]	FADH2[m]
propanoyl-CoA[m]	acrylyl-CoA[m]
propanoyl-CoA[m]	FADH2[m]
AMP[m]	ATP[m]
AMP[m]	CoA[m]
AMP[m]	propanoate[m]
PPi[m]	ATP[m]
PPi[m]	CoA[m]
PPi[m]	propanoate[m]
propanoyl-CoA[m]	ATP[m]
propanoyl-CoA[m]	CoA[m]
propanoyl-CoA[m]	propanoate[m]
2-oxobutyrate[m]	CO2[m]
2-oxobutyrate[m]	H+[m]
2-oxobutyrate[m]	NADH[m]
2-oxobutyrate[m]	propanoyl-CoA[m]
CoA[m]	CO2[m]
CoA[m]	H+[m]
CoA[m]	NADH[m]
CoA[m]	propanoyl-CoA[m]
NAD+[m]	CO2[m]
NAD+[m]	H+[m]
NAD+[m]	NADH[m]
NAD+[m]	propanoyl-CoA[m]
malonyl-CoA[c]	acetyl-CoA[c]
malonyl-CoA[c]	CO2[c]
malonyl-CoA[m]	acetyl-CoA[m]
malonyl-CoA[m]	CO2[m]
malonyl-CoA[p]	acetyl-CoA[p]
malonyl-CoA[p]	CO2[p]
3-oxopropanoate[m]	acetyl-CoA[m]
3-oxopropanoate[m]	CO2[m]
3-oxopropanoate[m]	H+[m]
3-oxopropanoate[m]	NADH[m]
CoA[m]	acetyl-CoA[m]
CoA[m]	CO2[m]
CoA[m]	H+[m]
CoA[m]	NADH[m]
NAD+[m]	acetyl-CoA[m]
NAD+[m]	CO2[m]
NAD+[m]	H+[m]
NAD+[m]	NADH[m]
AMP[c]	CoA[c]
AMP[c]	propinol adenylate[c]
propanoyl-CoA[c]	CoA[c]
propanoyl-CoA[c]	propinol adenylate[c]
ATP[c]	PPi[c]
ATP[c]	propinol adenylate[c]
propanoate[c]	PPi[c]
propanoate[c]	propinol adenylate[c]
ATP[m]	PPi[m]
ATP[m]	propinol adenylate[m]
propanoate[m]	PPi[m]
propanoate[m]	propinol adenylate[m]
acetoacetate[m]	acetone[m]
acetoacetate[m]	CO2[m]
hydracrylate[m]	3-oxopropanoate[m]
hydracrylate[m]	H+[m]
hydracrylate[m]	NADH[m]
NAD+[m]	3-oxopropanoate[m]
NAD+[m]	H+[m]
NAD+[m]	NADH[m]
3-hydroxypropionyl-CoA[m]	CoA[m]
3-hydroxypropionyl-CoA[m]	hydracrylate[m]
H2O[m]	CoA[m]
H2O[m]	hydracrylate[m]
H2O[c]	2-methylcitrate[c]
H2O[c]	CoA[c]
OAA[c]	2-methylcitrate[c]
OAA[c]	CoA[c]
propanoyl-CoA[c]	2-methylcitrate[c]
propanoyl-CoA[c]	CoA[c]
H+[m]	H2O[m]
H+[m]	NADP+[m]
H+[m]	3-oxopropionyl-CoA[m]
malonyl-CoA[m]	H2O[m]
malonyl-CoA[m]	NADP+[m]
malonyl-CoA[m]	3-oxopropionyl-CoA[m]
NADPH[m]	H2O[m]
NADPH[m]	NADP+[m]
NADPH[m]	3-oxopropionyl-CoA[m]
3-hydroxypropionyl-CoA[m]	H+[m]
3-hydroxypropionyl-CoA[m]	NADPH[m]
3-hydroxypropionyl-CoA[m]	3-oxopropionyl-CoA[m]
NADP+[m]	H+[m]
NADP+[m]	NADPH[m]
NADP+[m]	3-oxopropionyl-CoA[m]
AKG[c]	2-hydroxyglutarate[c]
AKG[c]	FAD[c]
FADH2[c]	2-hydroxyglutarate[c]
FADH2[c]	FAD[c]
AKG[c]	2-hydroxyglutarate[c]
AKG[c]	NAD+[c]
H+[c]	2-hydroxyglutarate[c]
H+[c]	NAD+[c]
NADH[c]	2-hydroxyglutarate[c]
NADH[c]	NAD+[c]
acetoacetyl-CoA[c]	acetyl-CoA[c]
CoA[c]	acetyl-CoA[c]
acetoacetate[c]	acetoacetyl-CoA[c]
acetoacetate[c]	AMP[c]
acetoacetate[c]	PPi[c]
ATP[c]	acetoacetyl-CoA[c]
ATP[c]	AMP[c]
ATP[c]	PPi[c]
CoA[c]	acetoacetyl-CoA[c]
CoA[c]	AMP[c]
CoA[c]	PPi[c]
butyryl-CoA[m]	crotonyl-CoA[m]
butyryl-CoA[m]	FADH2[m]
FAD[m]	crotonyl-CoA[m]
FAD[m]	FADH2[m]
(R)-3-hydroxybutanoate[m]	acetoacetate[m]
(R)-3-hydroxybutanoate[m]	H+[m]
(R)-3-hydroxybutanoate[m]	NADH[m]
NAD+[m]	acetoacetate[m]
NAD+[m]	H+[m]
NAD+[m]	NADH[m]
acetoacetyl-CoA[p]	CoA[p]
acetoacetyl-CoA[p]	HMG-CoA[p]
acetyl-CoA[p]	CoA[p]
acetyl-CoA[p]	HMG-CoA[p]
H2O[p]	CoA[p]
H2O[p]	HMG-CoA[p]
2-hydroxybutyrate[c]	2-oxobutyrate[c]
2-hydroxybutyrate[c]	H+[c]
2-hydroxybutyrate[c]	NADH[c]
NAD+[c]	2-oxobutyrate[c]
NAD+[c]	H+[c]
NAD+[c]	NADH[c]
(R)-3-hydroxybutanoyl-CoA[m]	crotonyl-CoA[m]
(R)-3-hydroxybutanoyl-CoA[m]	H2O[m]
ATP[c]	AMP[c]
ATP[c]	PRPP[c]
ribose-5-phosphate[c]	AMP[c]
ribose-5-phosphate[c]	PRPP[c]
glucose-6-phosphate[r]	glucono-1,5-lactone-6-phosphate[r]
glucose-6-phosphate[r]	H+[r]
glucose-6-phosphate[r]	NADPH[r]
NADP+[r]	glucono-1,5-lactone-6-phosphate[r]
NADP+[r]	H+[r]
NADP+[r]	NADPH[r]
glucono-1,5-lactone-6-phosphate[c]	glucose-6-phosphate[c]
glucono-1,5-lactone-6-phosphate[c]	NADP+[c]
H+[c]	glucose-6-phosphate[c]
H+[c]	NADP+[c]
NADPH[c]	glucose-6-phosphate[c]
NADPH[c]	NADP+[c]
ADP[c]	ATP[c]
ADP[c]	ribose[c]
ribose-5-phosphate[c]	ATP[c]
ribose-5-phosphate[c]	ribose[c]
ribose-5-phosphate[r]	ribulose-5-phosphate[r]
ribose-5-phosphate[c]	ribulose-5-phosphate[c]
ribose-1-phosphate[c]	ribose-5-phosphate[c]
2-deoxy-D-ribose-5-phosphate[c]	acetaldehyde[c]
2-deoxy-D-ribose-5-phosphate[c]	GAP[c]
D-xylulose-5-phosphate[c]	fructose-6-phosphate[c]
D-xylulose-5-phosphate[c]	GAP[c]
erythrose-4-phosphate[c]	fructose-6-phosphate[c]
erythrose-4-phosphate[c]	GAP[c]
6-phospho-D-gluconate[r]	CO2[r]
6-phospho-D-gluconate[r]	H+[r]
6-phospho-D-gluconate[r]	NADPH[r]
6-phospho-D-gluconate[r]	ribulose-5-phosphate[r]
NADP+[r]	CO2[r]
NADP+[r]	H+[r]
NADP+[r]	NADPH[r]
NADP+[r]	ribulose-5-phosphate[r]
6-phospho-D-gluconate[c]	CO2[c]
6-phospho-D-gluconate[c]	H+[c]
6-phospho-D-gluconate[c]	NADPH[c]
6-phospho-D-gluconate[c]	ribulose-5-phosphate[c]
NADP+[c]	CO2[c]
NADP+[c]	H+[c]
NADP+[c]	NADPH[c]
NADP+[c]	ribulose-5-phosphate[c]
6-phospho-D-gluconate[c]	ATP[c]
6-phospho-D-gluconate[c]	D-gluconic acid[c]
ADP[c]	ATP[c]
ADP[c]	D-gluconic acid[c]
D-xylulose-5-phosphate[c]	ribulose-5-phosphate[c]
D-xylulose-5-phosphate[c]	GAP[c]
D-xylulose-5-phosphate[c]	sedoheptulose-7-phosphate[c]
ribose-5-phosphate[c]	GAP[c]
ribose-5-phosphate[c]	sedoheptulose-7-phosphate[c]
GAP[c]	erythrose-4-phosphate[c]
GAP[c]	fructose-6-phosphate[c]
sedoheptulose-7-phosphate[c]	erythrose-4-phosphate[c]
sedoheptulose-7-phosphate[c]	fructose-6-phosphate[c]
ADP[c]	ATP[c]
ADP[c]	sedoheptulose-7-phosphate[c]
sedoheptulose-1,7-bisphosphate[c]	ATP[c]
sedoheptulose-1,7-bisphosphate[c]	sedoheptulose-7-phosphate[c]
sedoheptulose-1,7-bisphosphate[c]	sedoheptulose-7-phosphate[c]
sedoheptulose-1,7-bisphosphate[c]	UTP[c]
UDP[c]	sedoheptulose-7-phosphate[c]
UDP[c]	UTP[c]
ATP[c]	ADP[c]
ATP[c]	sedoheptulose-7-phosphate[c]
sedoheptulose[c]	ADP[c]
sedoheptulose[c]	sedoheptulose-7-phosphate[c]
ATP[c]	ADP[c]
ATP[c]	sedoheptulose-1-phosphate[c]
sedoheptulose[c]	ADP[c]
sedoheptulose[c]	sedoheptulose-1-phosphate[c]
glucono-1,5-lactone-6-phosphate[r]	6-phospho-D-gluconate[r]
H2O[r]	6-phospho-D-gluconate[r]
glucono-1,5-lactone-6-phosphate[c]	6-phospho-D-gluconate[c]
H2O[c]	6-phospho-D-gluconate[c]
2-deoxy-D-ribose-1-phosphate[c]	2-deoxy-D-ribose-5-phosphate[c]
H+[c]	NAD+[c]
H+[c]	ribitol[c]
NADH[c]	NAD+[c]
NADH[c]	ribitol[c]
ribose[c]	NAD+[c]
ribose[c]	ribitol[c]
ATP[c]	2-deoxy-D-ribose-5-phosphate[c]
ATP[c]	ADP[c]
deoxyribose[c]	2-deoxy-D-ribose-5-phosphate[c]
deoxyribose[c]	ADP[c]
glucono-1,5-lactone-6-phosphate[r]	glucose-6-phosphate[r]
glucono-1,5-lactone-6-phosphate[r]	NAD+[r]
H+[r]	glucose-6-phosphate[r]
H+[r]	NAD+[r]
NADH[r]	glucose-6-phosphate[r]
NADH[r]	NAD+[r]
ADP[c]	AMP[c]
ADP[c]	Pi[c]
H2O[c]	AMP[c]
H2O[c]	Pi[c]
ATP[c]	cAMP[c]
ATP[c]	PPi[c]
ADP[c]	AMP[c]
ADP[c]	ATP[c]
ADP[m]	AMP[m]
ADP[m]	ATP[m]
AMP[c]	adenosine[c]
AMP[c]	Pi[c]
H2O[c]	adenosine[c]
H2O[c]	Pi[c]
AMP[s]	adenosine[s]
AMP[s]	Pi[s]
H2O[s]	adenosine[s]
H2O[s]	Pi[s]
AMP[m]	adenosine[m]
AMP[m]	Pi[m]
H2O[m]	adenosine[m]
H2O[m]	Pi[m]
adenosine[c]	ADP[c]
adenosine[c]	AMP[c]
ATP[c]	ADP[c]
ATP[c]	AMP[c]
cAMP[c]	AMP[c]
H2O[c]	AMP[c]
ADP[c]	ATP[c]
ADP[c]	GMP[c]
GDP[c]	ATP[c]
GDP[c]	GMP[c]
GTP[c]	cGMP[c]
GTP[c]	PPi[c]
FAICAR[c]	H2O[c]
FAICAR[c]	IMP[c]
H2O[c]	H+[c]
H2O[c]	NADH[c]
H2O[c]	xanthosine-5-phosphate[c]
IMP[c]	H+[c]
IMP[c]	NADH[c]
IMP[c]	xanthosine-5-phosphate[c]
NAD+[c]	H+[c]
NAD+[c]	NADH[c]
NAD+[c]	xanthosine-5-phosphate[c]
aspartate[c]	adenylosuccinate[c]
aspartate[c]	GDP[c]
aspartate[c]	Pi[c]
GTP[c]	adenylosuccinate[c]
GTP[c]	GDP[c]
GTP[c]	Pi[c]
IMP[c]	adenylosuccinate[c]
IMP[c]	GDP[c]
IMP[c]	Pi[c]
ATP[c]	AMP[c]
ATP[c]	glutamate[c]
ATP[c]	GMP[c]
ATP[c]	PPi[c]
glutamine[c]	AMP[c]
glutamine[c]	glutamate[c]
glutamine[c]	GMP[c]
glutamine[c]	PPi[c]
H2O[c]	AMP[c]
H2O[c]	glutamate[c]
H2O[c]	GMP[c]
H2O[c]	PPi[c]
xanthosine-5-phosphate[c]	AMP[c]
xanthosine-5-phosphate[c]	glutamate[c]
xanthosine-5-phosphate[c]	GMP[c]
xanthosine-5-phosphate[c]	PPi[c]
cGMP[c]	GMP[c]
H2O[c]	GMP[c]
AMP[c]	IMP[c]
AMP[c]	NH3[c]
H2O[c]	IMP[c]
H2O[c]	NH3[c]
AMP[c]	adenine[c]
AMP[c]	PRPP[c]
PPi[c]	adenine[c]
PPi[c]	PRPP[c]
AMP[s]	adenine[s]
AMP[s]	PRPP[s]
PPi[s]	adenine[s]
PPi[s]	PRPP[s]
GDP[s]	GMP[s]
GDP[s]	Pi[s]
H2O[s]	GMP[s]
H2O[s]	Pi[s]
ADP[m]	ATP[m]
ADP[m]	GMP[m]
GDP[m]	ATP[m]
GDP[m]	GMP[m]
GTP[c]	GMP[c]
GTP[c]	PPi[c]
H2O[c]	GMP[c]
H2O[c]	PPi[c]
GDP[c]	GTP[c]
GDP[c]	pyruvate[c]
PEP[c]	GTP[c]
PEP[c]	pyruvate[c]
H2O[s]	IDP[s]
H2O[s]	Pi[s]
ITP[s]	IDP[s]
ITP[s]	Pi[s]
glutamine[c]	5-phosphoribosylamine[c]
glutamine[c]	glutamate[c]
glutamine[c]	PPi[c]
H2O[c]	5-phosphoribosylamine[c]
H2O[c]	glutamate[c]
H2O[c]	PPi[c]
PRPP[c]	5-phosphoribosylamine[c]
PRPP[c]	glutamate[c]
PRPP[c]	PPi[c]
AMP[c]	adenylosuccinate[c]
fumarate[c]	adenylosuccinate[c]
H2O[c]	inosine[c]
H2O[c]	Pi[c]
IMP[c]	inosine[c]
IMP[c]	Pi[c]
IMP[c]	hypoxanthine[c]
IMP[c]	PRPP[c]
PPi[c]	hypoxanthine[c]
PPi[c]	PRPP[c]
GMP[c]	IMP[c]
GMP[c]	NADP+[c]
GMP[c]	NH3[c]
H+[c]	IMP[c]
H+[c]	NADP+[c]
H+[c]	NH3[c]
NADPH[c]	IMP[c]
NADPH[c]	NADP+[c]
NADPH[c]	NH3[c]
dADP[c]	dATP[c]
dADP[c]	pyruvate[c]
PEP[c]	dATP[c]
PEP[c]	pyruvate[c]
GMP[c]	guanosine[c]
GMP[c]	Pi[c]
H2O[c]	guanosine[c]
H2O[c]	Pi[c]
GMP[s]	guanosine[s]
GMP[s]	Pi[s]
H2O[s]	guanosine[s]
H2O[s]	Pi[s]
ADP[m]	ATP[m]
ADP[m]	guanosine[m]
GMP[m]	ATP[m]
GMP[m]	guanosine[m]
GMP[c]	guanine[c]
GMP[c]	PRPP[c]
PPi[c]	guanine[c]
PPi[c]	PRPP[c]
ATP[c]	AMP[c]
ATP[c]	GMP[c]
ATP[c]	PPi[c]
NH3[c]	AMP[c]
NH3[c]	GMP[c]
NH3[c]	PPi[c]
xanthosine-5-phosphate[c]	AMP[c]
xanthosine-5-phosphate[c]	GMP[c]
xanthosine-5-phosphate[c]	PPi[c]
ADP[c]	ATP[c]
ADP[c]	dAMP[c]
dADP[c]	ATP[c]
dADP[c]	dAMP[c]
adenosine[c]	inosine[c]
adenosine[c]	NH3[c]
H2O[c]	inosine[c]
H2O[c]	NH3[c]
adenosine[s]	inosine[s]
adenosine[s]	NH3[s]
H2O[s]	inosine[s]
H2O[s]	NH3[s]
glucose[c]	glucose-6-phosphate[c]
glucose[c]	IDP[c]
ITP[c]	glucose-6-phosphate[c]
ITP[c]	IDP[c]
dATP[c]	dADP[c]
dATP[c]	glucose-6-phosphate[c]
glucose[c]	dADP[c]
glucose[c]	glucose-6-phosphate[c]
fructose[c]	fructose-6-phosphate[c]
fructose[c]	IDP[c]
ITP[c]	fructose-6-phosphate[c]
ITP[c]	IDP[c]
dATP[c]	dADP[c]
dATP[c]	fructose-6-phosphate[c]
fructose[c]	dADP[c]
fructose[c]	fructose-6-phosphate[c]
ITP[c]	IDP[c]
ITP[c]	mannose-6-phosphate[c]
mannose[c]	IDP[c]
mannose[c]	mannose-6-phosphate[c]
dATP[c]	dADP[c]
dATP[c]	mannose-6-phosphate[c]
mannose[c]	dADP[c]
mannose[c]	mannose-6-phosphate[c]
glucosamine[c]	glucosamine-6-phosphate[c]
glucosamine[c]	IDP[c]
ITP[c]	glucosamine-6-phosphate[c]
ITP[c]	IDP[c]
dATP[c]	dADP[c]
dATP[c]	glucosamine-6-phosphate[c]
glucosamine[c]	dADP[c]
glucosamine[c]	glucosamine-6-phosphate[c]
guanine[c]	NH3[c]
guanine[c]	xanthine[c]
H2O[c]	NH3[c]
H2O[c]	xanthine[c]
H2O[c]	H+[c]
H2O[c]	NADH[c]
H2O[c]	xanthine[c]
hypoxanthine[c]	H+[c]
hypoxanthine[c]	NADH[c]
hypoxanthine[c]	xanthine[c]
NAD+[c]	H+[c]
NAD+[c]	NADH[c]
NAD+[c]	xanthine[c]
H2O[c]	H2O2[c]
H2O[c]	xanthine[c]
hypoxanthine[c]	H2O2[c]
hypoxanthine[c]	xanthine[c]
O2[c]	H2O2[c]
O2[c]	xanthine[c]
dGDP[c]	dGTP[c]
dGDP[c]	pyruvate[c]
PEP[c]	dGTP[c]
PEP[c]	pyruvate[c]
inosine[c]	hypoxanthine[c]
inosine[c]	ribose-1-phosphate[c]
Pi[c]	hypoxanthine[c]
Pi[c]	ribose-1-phosphate[c]
ATP[c]	ADP[c]
ATP[c]	dGMP[c]
deoxyguanosine[c]	ADP[c]
deoxyguanosine[c]	dGMP[c]
dGMP[c]	deoxyguanosine[c]
dGMP[c]	Pi[c]
H2O[c]	deoxyguanosine[c]
H2O[c]	Pi[c]
2-deoxy-D-ribose-1-phosphate[c]	deoxyguanosine[c]
2-deoxy-D-ribose-1-phosphate[c]	Pi[c]
guanine[c]	deoxyguanosine[c]
guanine[c]	Pi[c]
ATP[c]	dATP[c]
ATP[c]	H2O[c]
ATP[c]	oxidized thioredoxin[c]
thioredoxin[c]	dATP[c]
thioredoxin[c]	H2O[c]
thioredoxin[c]	oxidized thioredoxin[c]
ADP[c]	dADP[c]
ADP[c]	H2O[c]
ADP[c]	oxidized thioredoxin[c]
thioredoxin[c]	dADP[c]
thioredoxin[c]	H2O[c]
thioredoxin[c]	oxidized thioredoxin[c]
GTP[c]	dGTP[c]
GTP[c]	H2O[c]
GTP[c]	oxidized thioredoxin[c]
thioredoxin[c]	dGTP[c]
thioredoxin[c]	H2O[c]
thioredoxin[c]	oxidized thioredoxin[c]
GDP[c]	dGDP[c]
GDP[c]	H2O[c]
GDP[c]	oxidized thioredoxin[c]
thioredoxin[c]	dGDP[c]
thioredoxin[c]	H2O[c]
thioredoxin[c]	oxidized thioredoxin[c]
CTP[c]	dCTP[c]
CTP[c]	H2O[c]
CTP[c]	oxidized thioredoxin[c]
thioredoxin[c]	dCTP[c]
thioredoxin[c]	H2O[c]
thioredoxin[c]	oxidized thioredoxin[c]
thioredoxin[c]	dUTP[c]
thioredoxin[c]	H2O[c]
thioredoxin[c]	oxidized thioredoxin[c]
UTP[c]	dUTP[c]
UTP[c]	H2O[c]
UTP[c]	oxidized thioredoxin[c]
CDP[c]	dCDP[c]
CDP[c]	H2O[c]
CDP[c]	oxidized thioredoxin[c]
thioredoxin[c]	dCDP[c]
thioredoxin[c]	H2O[c]
thioredoxin[c]	oxidized thioredoxin[c]
thioredoxin[c]	dUDP[c]
thioredoxin[c]	H2O[c]
thioredoxin[c]	oxidized thioredoxin[c]
UDP[c]	dUDP[c]
UDP[c]	H2O[c]
UDP[c]	oxidized thioredoxin[c]
dAMP[c]	deoxyadenosine[c]
dAMP[c]	Pi[c]
H2O[c]	deoxyadenosine[c]
H2O[c]	Pi[c]
H2O[c]	H+[c]
H2O[c]	NADH[c]
H2O[c]	urate[c]
NAD+[c]	H+[c]
NAD+[c]	NADH[c]
NAD+[c]	urate[c]
xanthine[c]	H+[c]
xanthine[c]	NADH[c]
xanthine[c]	urate[c]
H2O[p]	H+[p]
H2O[p]	NADH[p]
H2O[p]	urate[p]
NAD+[p]	H+[p]
NAD+[p]	NADH[p]
NAD+[p]	urate[p]
xanthine[p]	H+[p]
xanthine[p]	NADH[p]
xanthine[p]	urate[p]
H2O[c]	H2O2[c]
H2O[c]	urate[c]
O2[c]	H2O2[c]
O2[c]	urate[c]
xanthine[c]	H2O2[c]
xanthine[c]	urate[c]
H2O[p]	H2O2[p]
H2O[p]	urate[p]
O2[p]	H2O2[p]
O2[p]	urate[p]
xanthine[p]	H2O2[p]
xanthine[p]	urate[p]
guanosine[c]	guanine[c]
guanosine[c]	ribose-1-phosphate[c]
Pi[c]	guanine[c]
Pi[c]	ribose-1-phosphate[c]
Pi[c]	ribose-1-phosphate[c]
Pi[c]	xanthine[c]
xanthosine[c]	ribose-1-phosphate[c]
xanthosine[c]	xanthine[c]
PRPP[c]	PPi[c]
PRPP[c]	xanthosine-5-phosphate[c]
xanthine[c]	PPi[c]
xanthine[c]	xanthosine-5-phosphate[c]
deoxyadenosine[c]	deoxyinosine[c]
deoxyadenosine[c]	NH3[c]
H2O[c]	deoxyinosine[c]
H2O[c]	NH3[c]
2-deoxy-D-ribose-1-phosphate[c]	deoxyadenosine[c]
2-deoxy-D-ribose-1-phosphate[c]	Pi[c]
adenine[c]	deoxyadenosine[c]
adenine[c]	Pi[c]
H2O[c]	Pi[c]
H2O[c]	xanthosine[c]
xanthosine-5-phosphate[c]	Pi[c]
xanthosine-5-phosphate[c]	xanthosine[c]
2-deoxy-D-ribose-1-phosphate[c]	deoxyinosine[c]
2-deoxy-D-ribose-1-phosphate[c]	Pi[c]
hypoxanthine[c]	deoxyinosine[c]
hypoxanthine[c]	Pi[c]
5-phosphoribosylamine[c]	ADP[c]
5-phosphoribosylamine[c]	GAR[c]
5-phosphoribosylamine[c]	Pi[c]
ATP[c]	ADP[c]
ATP[c]	GAR[c]
ATP[c]	Pi[c]
glycine[c]	ADP[c]
glycine[c]	GAR[c]
glycine[c]	Pi[c]
5-phosphoribosylformylglycinamidine[c]	ADP[c]
5-phosphoribosylformylglycinamidine[c]	AIR[c]
5-phosphoribosylformylglycinamidine[c]	Pi[c]
ATP[c]	ADP[c]
ATP[c]	AIR[c]
ATP[c]	Pi[c]
5-phosphoribosyl-4-carboxy-5-aminoimidazole[c]	AIR[c]
5-phosphoribosyl-4-carboxy-5-aminoimidazole[c]	CO2[c]
ATP[c]	5-phosphoribosylformylglycinamidine[c]
ATP[c]	ADP[c]
ATP[c]	glutamate[c]
ATP[c]	Pi[c]
glutamine[c]	5-phosphoribosylformylglycinamidine[c]
glutamine[c]	ADP[c]
glutamine[c]	glutamate[c]
glutamine[c]	Pi[c]
H2O[c]	5-phosphoribosylformylglycinamidine[c]
H2O[c]	ADP[c]
H2O[c]	glutamate[c]
H2O[c]	Pi[c]
N-formyl-GAR[c]	5-phosphoribosylformylglycinamidine[c]
N-formyl-GAR[c]	ADP[c]
N-formyl-GAR[c]	glutamate[c]
N-formyl-GAR[c]	Pi[c]
5-phosphoribosyl-4-carboxy-5-aminoimidazole[c]	ADP[c]
5-phosphoribosyl-4-carboxy-5-aminoimidazole[c]	Pi[c]
5-phosphoribosyl-4-carboxy-5-aminoimidazole[c]	SAICAR[c]
aspartate[c]	ADP[c]
aspartate[c]	Pi[c]
aspartate[c]	SAICAR[c]
ATP[c]	ADP[c]
ATP[c]	Pi[c]
ATP[c]	SAICAR[c]
AICAR[c]	SAICAR[c]
fumarate[c]	SAICAR[c]
10-formyl-THF[c]	FAICAR[c]
10-formyl-THF[c]	THF[c]
AICAR[c]	FAICAR[c]
AICAR[c]	THF[c]
GTP[c]	GDP[c]
GTP[c]	UMP[c]
uridine[c]	GDP[c]
uridine[c]	UMP[c]
ADP[c]	ATP[c]
ADP[c]	dGMP[c]
dGDP[c]	ATP[c]
dGDP[c]	dGMP[c]
allantoate[c]	urea[c]
allantoate[c]	ureidoglycolate[c]
H2O[c]	urea[c]
H2O[c]	ureidoglycolate[c]
H2O2[c]	alloxan[c]
H2O2[c]	urea[c]
urate[c]	alloxan[c]
urate[c]	urea[c]
H2O2[s]	alloxan[s]
H2O2[s]	urea[s]
urate[s]	alloxan[s]
urate[s]	urea[s]
H2O[c]	hydroxide[c]
H2O[c]	urate[c]
urate radical[c]	hydroxide[c]
urate radical[c]	urate[c]
ascorbate[c]	monodehydroascorbate[c]
ascorbate[c]	urate[c]
urate radical[c]	monodehydroascorbate[c]
urate radical[c]	urate[c]
H2O[c]	hydroxyl radical[c]
H2O[c]	urate[c]
urate radical[c]	hydroxyl radical[c]
urate radical[c]	urate[c]
allantoin[c]	allantoate[c]
H2O[c]	allantoate[c]
5-hydroxyisourate[c]	allantoin[c]
5-hydroxyisourate[c]	CO2[c]
H2O[c]	allantoin[c]
H2O[c]	CO2[c]
H2O[c]	5-hydroxyisourate[c]
H2O[c]	H2O2[c]
O2[c]	5-hydroxyisourate[c]
O2[c]	H2O2[c]
urate[c]	5-hydroxyisourate[c]
urate[c]	H2O2[c]
ADP-ribose[c]	AMP[c]
ADP-ribose[c]	ribose-5-phosphate[c]
H2O[c]	AMP[c]
H2O[c]	ribose-5-phosphate[c]
H2O[p]	H2O2[p]
H2O[p]	xanthine[p]
hypoxanthine[p]	H2O2[p]
hypoxanthine[p]	xanthine[p]
O2[p]	H2O2[p]
O2[p]	xanthine[p]
adenine[c]	hypoxanthine[c]
adenine[c]	NH3[c]
H2O[c]	hypoxanthine[c]
H2O[c]	NH3[c]
ADP[c]	ATP[c]
ADP[c]	GDP[c]
GTP[c]	ATP[c]
GTP[c]	GDP[c]
ADP[m]	ATP[m]
ADP[m]	GDP[m]
GTP[m]	ATP[m]
GTP[m]	GDP[m]
ADP[c]	ATP[c]
ADP[c]	dADP[c]
dATP[c]	ATP[c]
dATP[c]	dADP[c]
ADP[c]	ATP[c]
ADP[c]	IDP[c]
ITP[c]	ATP[c]
ITP[c]	IDP[c]
ADP[m]	ATP[m]
ADP[m]	dADP[m]
dATP[m]	ATP[m]
dATP[m]	dADP[m]
ADP[c]	ATP[c]
ADP[c]	dGDP[c]
dGTP[c]	ATP[c]
dGTP[c]	dGDP[c]
ADP[m]	ATP[m]
ADP[m]	dGDP[m]
dGTP[m]	ATP[m]
dGTP[m]	dGDP[m]
ADP[c]	ATP[c]
ADP[c]	UDP[c]
UTP[c]	ATP[c]
UTP[c]	UDP[c]
ADP[c]	ATP[c]
ADP[c]	CDP[c]
CTP[c]	ATP[c]
CTP[c]	CDP[c]
ADP[m]	ATP[m]
ADP[m]	CDP[m]
CTP[m]	ATP[m]
CTP[m]	CDP[m]
ADP[c]	ATP[c]
ADP[c]	dCDP[c]
dCTP[c]	ATP[c]
dCTP[c]	dCDP[c]
ADP[c]	ATP[c]
ADP[c]	dUDP[c]
dUTP[c]	ATP[c]
dUTP[c]	dUDP[c]
ATP[m]	ADP[m]
ATP[m]	dUTP[m]
dUDP[m]	ADP[m]
dUDP[m]	dUTP[m]
dADP[c]	dATP[c]
dADP[c]	dTDP[c]
dTTP[c]	dATP[c]
dTTP[c]	dTDP[c]
dADP[m]	dATP[m]
dADP[m]	dTDP[m]
dTTP[m]	dATP[m]
dTTP[m]	dTDP[m]
dADP[n]	dATP[n]
dADP[n]	dTDP[n]
dTTP[n]	dATP[n]
dTTP[n]	dTDP[n]
ADP[c]	ATP[c]
ADP[c]	dTDP[c]
dTTP[c]	ATP[c]
dTTP[c]	dTDP[c]
2-methyl-3-oxopropanoate[m]	D-3-amino-isobutanoate[m]
2-methyl-3-oxopropanoate[m]	pyruvate[m]
alanine[m]	D-3-amino-isobutanoate[m]
alanine[m]	pyruvate[m]
H+[c]	NADP+[c]
H+[c]	thioredoxin[c]
NADPH[c]	NADP+[c]
NADPH[c]	thioredoxin[c]
oxidized thioredoxin[c]	NADP+[c]
oxidized thioredoxin[c]	thioredoxin[c]
ITP[c]	IDP[c]
ITP[c]	UMP[c]
uridine[c]	IDP[c]
uridine[c]	UMP[c]
H2O[c]	Pi[c]
H2O[c]	uridine[c]
UMP[c]	Pi[c]
UMP[c]	uridine[c]
ADP[c]	ATP[c]
ADP[c]	UMP[c]
UDP[c]	ATP[c]
UDP[c]	UMP[c]
ATP[c]	ADP[c]
ATP[c]	CTP[c]
ATP[c]	Pi[c]
NH3[c]	ADP[c]
NH3[c]	CTP[c]
NH3[c]	Pi[c]
UTP[c]	ADP[c]
UTP[c]	CTP[c]
UTP[c]	Pi[c]
ATP[c]	ADP[c]
ATP[c]	carbamoyl-phosphate[c]
ATP[c]	glutamate[c]
ATP[c]	Pi[c]
glutamine[c]	ADP[c]
glutamine[c]	carbamoyl-phosphate[c]
glutamine[c]	glutamate[c]
glutamine[c]	Pi[c]
H+[c]	ADP[c]
H+[c]	carbamoyl-phosphate[c]
H+[c]	glutamate[c]
H+[c]	Pi[c]
H2O[c]	ADP[c]
H2O[c]	carbamoyl-phosphate[c]
H2O[c]	glutamate[c]
H2O[c]	Pi[c]
HCO3-[c]	ADP[c]
HCO3-[c]	carbamoyl-phosphate[c]
HCO3-[c]	glutamate[c]
HCO3-[c]	Pi[c]
orotidine-5-phosphate[c]	CO2[c]
orotidine-5-phosphate[c]	UMP[c]
N-carbamoyl-L-aspartate[c]	aspartate[c]
N-carbamoyl-L-aspartate[c]	carbamoyl-phosphate[c]
Pi[c]	aspartate[c]
Pi[c]	carbamoyl-phosphate[c]
dTMP[c]	Pi[c]
dTMP[c]	thymidine[c]
H2O[c]	Pi[c]
H2O[c]	thymidine[c]
H2O[r]	Pi[r]
H2O[r]	UMP[r]
UDP[r]	Pi[r]
UDP[r]	UMP[r]
H2O[s]	Pi[s]
H2O[s]	UMP[s]
UDP[s]	Pi[s]
UDP[s]	UMP[s]
H2O[c]	glucose-1-phosphate[c]
H2O[c]	UMP[c]
UDP-glucose[c]	glucose-1-phosphate[c]
UDP-glucose[c]	UMP[c]
CMP[c]	cytidine[c]
CMP[c]	Pi[c]
H2O[c]	cytidine[c]
H2O[c]	Pi[c]
CMP[s]	cytidine[s]
CMP[s]	Pi[s]
H2O[s]	cytidine[s]
H2O[s]	Pi[s]
cytidine[c]	CMP[c]
cytidine[c]	GDP[c]
GTP[c]	CMP[c]
GTP[c]	GDP[c]
CDP[s]	CMP[s]
CDP[s]	Pi[s]
H2O[s]	CMP[s]
H2O[s]	Pi[s]
CTP[s]	CDP[s]
CTP[s]	Pi[s]
H2O[s]	CDP[s]
H2O[s]	Pi[s]
ATP[c]	ADP[c]
ATP[c]	CTP[c]
ATP[c]	glutamate[c]
ATP[c]	Pi[c]
glutamine[c]	ADP[c]
glutamine[c]	CTP[c]
glutamine[c]	glutamate[c]
glutamine[c]	Pi[c]
H2O[c]	ADP[c]
H2O[c]	CTP[c]
H2O[c]	glutamate[c]
H2O[c]	Pi[c]
UTP[c]	ADP[c]
UTP[c]	CTP[c]
UTP[c]	glutamate[c]
UTP[c]	Pi[c]
PEP[c]	pyruvate[c]
PEP[c]	UTP[c]
UDP[c]	pyruvate[c]
UDP[c]	UTP[c]
H2O[s]	PPi[s]
H2O[s]	UMP[s]
UTP[s]	PPi[s]
UTP[s]	UMP[s]
PRPP[c]	PPi[c]
PRPP[c]	UMP[c]
uracil[c]	PPi[c]
uracil[c]	UMP[c]
5,6-Dihydrouracil[c]	H+[c]
5,6-Dihydrouracil[c]	NADPH[c]
5,6-Dihydrouracil[c]	uracil[c]
NADP+[c]	H+[c]
NADP+[c]	NADPH[c]
NADP+[c]	uracil[c]
5,6-Dihydrouracil[c]	3-ureidopropionate[c]
H2O[c]	3-ureidopropionate[c]
H+[c]	dihydrothymine[c]
H+[c]	NAD+[c]
NADH[c]	dihydrothymine[c]
NADH[c]	NAD+[c]
thymine[c]	dihydrothymine[c]
thymine[c]	NAD+[c]
H+[m]	dihydrothymine[m]
H+[m]	NAD+[m]
NADH[m]	dihydrothymine[m]
NADH[m]	NAD+[m]
thymine[m]	dihydrothymine[m]
thymine[m]	NAD+[m]
H+[c]	dihydrothymine[c]
H+[c]	NADP+[c]
NADPH[c]	dihydrothymine[c]
NADPH[c]	NADP+[c]
thymine[c]	dihydrothymine[c]
thymine[c]	NADP+[c]
dTMP[m]	Pi[m]
dTMP[m]	thymidine[m]
H2O[m]	Pi[m]
H2O[m]	thymidine[m]
2-deoxy-D-ribose-1-phosphate[c]	Pi[c]
2-deoxy-D-ribose-1-phosphate[c]	thymidine[c]
thymine[c]	Pi[c]
thymine[c]	thymidine[c]
dCMP[c]	deoxycytidine[c]
dCMP[c]	Pi[c]
H2O[c]	deoxycytidine[c]
H2O[c]	Pi[c]
ADP[c]	ATP[c]
ADP[c]	dCMP[c]
dCDP[c]	ATP[c]
dCDP[c]	dCMP[c]
ATP[c]	ADP[c]
ATP[c]	dCMP[c]
deoxycytidine[c]	ADP[c]
deoxycytidine[c]	dCMP[c]
deoxycytidine[c]	deoxyuridine[c]
deoxycytidine[c]	NH3[c]
H2O[c]	deoxyuridine[c]
H2O[c]	NH3[c]
orotidine-5-phosphate[c]	orotate[c]
orotidine-5-phosphate[c]	PRPP[c]
PPi[c]	orotate[c]
PPi[c]	PRPP[c]
Pi[c]	ribose-1-phosphate[c]
Pi[c]	uracil[c]
uridine[c]	ribose-1-phosphate[c]
uridine[c]	uracil[c]
cytidine[c]	NH3[c]
cytidine[c]	uridine[c]
H2O[c]	NH3[c]
H2O[c]	uridine[c]
(S)-dihydroorotate[c]	N-carbamoyl-L-aspartate[c]
H2O[c]	N-carbamoyl-L-aspartate[c]
(S)-dihydroorotate[c]	orotate[c]
(S)-dihydroorotate[c]	ubiquinol[m]
ubiquinone[m]	orotate[c]
ubiquinone[m]	ubiquinol[m]
ADP[c]	ATP[c]
ADP[c]	dTMP[c]
dTDP[c]	ATP[c]
dTDP[c]	dTMP[c]
dUMP[c]	deoxyuridine[c]
dUMP[c]	Pi[c]
H2O[c]	deoxyuridine[c]
H2O[c]	Pi[c]
dUTP[m]	dUMP[m]
dUTP[m]	PPi[m]
H2O[m]	dUMP[m]
H2O[m]	PPi[m]
5,10-methylene-THF[c]	dihydrofolate[c]
5,10-methylene-THF[c]	dTMP[c]
dUMP[c]	dihydrofolate[c]
dUMP[c]	dTMP[c]
dCTP[c]	dUTP[c]
dCTP[c]	NH3[c]
H2O[c]	dUTP[c]
H2O[c]	NH3[c]
cytidine[c]	CMP[c]
cytidine[c]	dUDP[c]
dUTP[c]	CMP[c]
dUTP[c]	dUDP[c]
dihydrothymine[c]	3-ureidoisobutyrate[c]
H2O[c]	3-ureidoisobutyrate[c]
3-ureidoisobutyrate[c]	CO2[c]
3-ureidoisobutyrate[c]	D-3-amino-isobutanoate[c]
3-ureidoisobutyrate[c]	NH3[c]
H2O[c]	CO2[c]
H2O[c]	D-3-amino-isobutanoate[c]
H2O[c]	NH3[c]
ATP[c]	ADP[c]
ATP[c]	UMP[c]
uridine[c]	ADP[c]
uridine[c]	UMP[c]
dUTP[c]	dUDP[c]
dUTP[c]	UMP[c]
uridine[c]	dUDP[c]
uridine[c]	UMP[c]
dADP[m]	ADP[m]
dADP[m]	mitothioredoxin[m]
H2O[m]	ADP[m]
H2O[m]	mitothioredoxin[m]
mitooxidized thioredoxin[m]	ADP[m]
mitooxidized thioredoxin[m]	mitothioredoxin[m]
dGDP[m]	GDP[m]
dGDP[m]	mitothioredoxin[m]
H2O[m]	GDP[m]
H2O[m]	mitothioredoxin[m]
mitooxidized thioredoxin[m]	GDP[m]
mitooxidized thioredoxin[m]	mitothioredoxin[m]
H+[m]	mitothioredoxin[m]
H+[m]	NADP+[m]
mitooxidized thioredoxin[m]	mitothioredoxin[m]
mitooxidized thioredoxin[m]	NADP+[m]
NADPH[m]	mitothioredoxin[m]
NADPH[m]	NADP+[m]
dADP[m]	dATP[m]
dADP[m]	dTMP[m]
dTDP[m]	dATP[m]
dTDP[m]	dTMP[m]
dADP[n]	dATP[n]
dADP[n]	dTMP[n]
dTDP[n]	dATP[n]
dTDP[n]	dTMP[n]
dUTP[m]	thioredoxin[m]
dUTP[m]	UTP[m]
H2O[m]	thioredoxin[m]
H2O[m]	UTP[m]
oxidized thioredoxin[m]	thioredoxin[m]
oxidized thioredoxin[m]	UTP[m]
thioredoxin[n]	dUTP[n]
thioredoxin[n]	H2O[n]
thioredoxin[n]	oxidized thioredoxin[n]
UTP[n]	dUTP[n]
UTP[n]	H2O[n]
UTP[n]	oxidized thioredoxin[n]
deoxyuridine[c]	dGDP[c]
deoxyuridine[c]	dUMP[c]
dGTP[c]	dGDP[c]
dGTP[c]	dUMP[c]
deoxyuridine[m]	dGDP[m]
deoxyuridine[m]	dUMP[m]
dGTP[m]	dGDP[m]
dGTP[m]	dUMP[m]
dTDP[c]	dTTP[c]
dTDP[c]	pyruvate[c]
PEP[c]	dTTP[c]
PEP[c]	pyruvate[c]
H2O[c]	ribose-5-phosphate[c]
H2O[c]	uracil[c]
pseudouridine-5-phosphate[c]	ribose-5-phosphate[c]
pseudouridine-5-phosphate[c]	uracil[c]
2-deoxy-D-ribose-1-phosphate[c]	deoxyribose[c]
2-deoxy-D-ribose-1-phosphate[c]	Pi[c]
H2O[c]	deoxyribose[c]
H2O[c]	Pi[c]
cytosine[c]	NH3[c]
cytosine[c]	uracil[c]
H2O[c]	NH3[c]
H2O[c]	uracil[c]
dUDP[c]	dUMP[c]
dUDP[c]	Pi[c]
H2O[c]	dUMP[c]
H2O[c]	Pi[c]
ATP[m]	AMP[m]
ATP[m]	PPi[m]
H2O[m]	AMP[m]
H2O[m]	PPi[m]
CDP[c]	CMP[c]
CDP[c]	GTP[c]
GDP[c]	CMP[c]
GDP[c]	GTP[c]
ADP[c]	ATP[c]
ADP[c]	dUMP[c]
dUDP[c]	ATP[c]
dUDP[c]	dUMP[c]
ADP[s]	AMP[s]
ADP[s]	Pi[s]
H2O[s]	AMP[s]
H2O[s]	Pi[s]
ADP[c]	ATP[c]
ADP[c]	CMP[c]
CDP[c]	ATP[c]
CDP[c]	CMP[c]
ADP[m]	ATP[m]
ADP[m]	CMP[m]
CDP[m]	ATP[m]
CDP[m]	CMP[m]
ATP[c]	ADP[c]
ATP[c]	dTMP[c]
thymidine[c]	ADP[c]
thymidine[c]	dTMP[c]
H2O[s]	Pi[s]
H2O[s]	UDP[s]
UTP[s]	Pi[s]
UTP[s]	UDP[s]
adenosine[m]	ADP[m]
adenosine[m]	AMP[m]
ATP[m]	ADP[m]
ATP[m]	AMP[m]
GTP[s]	GDP[s]
GTP[s]	Pi[s]
H2O[s]	GDP[s]
H2O[s]	Pi[s]
ATP[c]	ADP[c]
ATP[c]	CMP[c]
cytidine[c]	ADP[c]
cytidine[c]	CMP[c]
ATP[c]	adenylyl sulfate[c]
ATP[c]	PPi[c]
sulfate[c]	adenylyl sulfate[c]
sulfate[c]	PPi[c]
adenylyl sulfate[c]	ADP[c]
adenylyl sulfate[c]	PAPS[c]
ATP[c]	ADP[c]
ATP[c]	PAPS[c]
H2O[s]	IMP[s]
H2O[s]	Pi[s]
IDP[s]	IMP[s]
IDP[s]	Pi[s]
5,6-Dihydrouracil[c]	H+[c]
5,6-Dihydrouracil[c]	NADH[c]
5,6-Dihydrouracil[c]	uracil[c]
NAD+[c]	H+[c]
NAD+[c]	NADH[c]
NAD+[c]	uracil[c]
ATP[m]	ADP[m]
ATP[m]	dTMP[m]
thymidine[m]	ADP[m]
thymidine[m]	dTMP[m]
dCMP[c]	dUMP[c]
dCMP[c]	NH3[c]
H2O[c]	dUMP[c]
H2O[c]	NH3[c]
dCDP[c]	dCMP[c]
dCDP[c]	Pi[c]
H2O[c]	dCMP[c]
H2O[c]	Pi[c]
ATP[m]	ADP[m]
ATP[m]	dGMP[m]
deoxyguanosine[m]	ADP[m]
deoxyguanosine[m]	dGMP[m]
ATP[c]	ADP[c]
ATP[c]	dAMP[c]
deoxyadenosine[c]	ADP[c]
deoxyadenosine[c]	dAMP[c]
ATP[m]	ADP[m]
ATP[m]	dUDP[m]
dUMP[m]	ADP[m]
dUMP[m]	dUDP[m]
ATP[c]	ADP[c]
ATP[c]	dUMP[c]
deoxyuridine[c]	ADP[c]
deoxyuridine[c]	dUMP[c]
2-deoxy-D-ribose-1-phosphate[c]	deoxyuridine[c]
2-deoxy-D-ribose-1-phosphate[c]	Pi[c]
uracil[c]	deoxyuridine[c]
uracil[c]	Pi[c]
10-formyl-THF[c]	N-formyl-GAR[c]
10-formyl-THF[c]	THF[c]
GAR[c]	N-formyl-GAR[c]
GAR[c]	THF[c]
guanosine[c]	NH3[c]
guanosine[c]	xanthosine[c]
H2O[c]	NH3[c]
H2O[c]	xanthosine[c]
ATP[m]	ADP[m]
ATP[m]	dUMP[m]
deoxyuridine[m]	ADP[m]
deoxyuridine[m]	dUMP[m]
dUMP[m]	deoxyuridine[m]
dUMP[m]	Pi[m]
H2O[m]	deoxyuridine[m]
H2O[m]	Pi[m]
dATP[c]	DNA[c]
dATP[c]	PPi[c]
dCTP[c]	DNA[c]
dCTP[c]	PPi[c]
dGTP[c]	DNA[c]
dGTP[c]	PPi[c]
dTTP[c]	DNA[c]
dTTP[c]	PPi[c]
ATP[c]	PPi[c]
ATP[c]	RNA[c]
CTP[c]	PPi[c]
CTP[c]	RNA[c]
GTP[c]	PPi[c]
GTP[c]	RNA[c]
UTP[c]	PPi[c]
UTP[c]	RNA[c]
ADP[c]	Pi[c]
ADP[c]	RNA[c]
CDP[c]	Pi[c]
CDP[c]	RNA[c]
GDP[c]	Pi[c]
GDP[c]	RNA[c]
UDP[c]	Pi[c]
UDP[c]	RNA[c]
DNA[c]	dAMP[c]
DNA[c]	dCMP[c]
DNA[c]	dGMP[c]
DNA[c]	dTMP[c]
H2O[c]	dAMP[c]
H2O[c]	dCMP[c]
H2O[c]	dGMP[c]
H2O[c]	dTMP[c]
H2O[c]	AMP[c]
H2O[c]	CMP[c]
H2O[c]	GMP[c]
H2O[c]	UMP[c]
RNA[c]	AMP[c]
RNA[c]	CMP[c]
RNA[c]	GMP[c]
RNA[c]	UMP[c]
AMP[l]	adenosine[l]
AMP[l]	Pi[l]
H2O[l]	adenosine[l]
H2O[l]	Pi[l]
H2O[l]	Pi[l]
H2O[l]	uridine[l]
UMP[l]	Pi[l]
UMP[l]	uridine[l]
H2O[m]	Pi[m]
H2O[m]	uridine[m]
UMP[m]	Pi[m]
UMP[m]	uridine[m]
CMP[l]	cytidine[l]
CMP[l]	Pi[l]
H2O[l]	cytidine[l]
H2O[l]	Pi[l]
dTMP[l]	Pi[l]
dTMP[l]	thymidine[l]
H2O[l]	Pi[l]
H2O[l]	thymidine[l]
GMP[l]	guanosine[l]
[truncated: 52,198 more rows]
