# Supplementary material for: Kiwi: a tool for integration and visualization of network topology and gene-set analysis
Source: BMC Bioinformatics. 2014 Dec 11;15(1):408. doi: 10.1186/s12859-014-0408-9 (PMC4269931; doi:10.1186/s12859-014-0408-9)
Supplement: Additional file 1: — Case study demo files. [file 12859_2014_408_MOESM1_ESM.zip › case_studies/case_study 1/run_analysis]

#############################################################
#
#                     ~ README ~
#
# This script will let you rerun the case study from the
# Kiwi manuscript. Please note that there are two entry
# points (choose one): 
#
#    - Load the GSA results and recreate the files for Kiwi
#      and produce piano plots.
#      Start from step 1. (Run in R)
#
#    or
#
#    - Just run Kiwi directly from existing files.
#      Start from step 4. (Run from terminal/python)
#
############################################################

# -----------------------------------------------------------
#    1. Create files, from the piano GSA results, for Kiwi  |
# -----------------------------------------------------------
# This code should be run in R (you need to install piano):
library(piano)
load("piano_runGSA_results.RData")
writeFilesForKiwi(gsaRes, label="LUAD", overwrite=T)

# -----------------------------------------------------------
#    2. Plot the piano heatmap for comparison               |
# -----------------------------------------------------------
# This code should be run in R:
GSAheatmap(gsaRes, columnnames="abbr", colorkey=F, cutoff=28,
           colorgrad=c("gray10","white"), cellnote="none")

# -----------------------------------------------------------
#    3. Plot the gene-overlap network for comparison        |
# -----------------------------------------------------------
# This code should be run in R:
geneSets <- c("core 4[g]","glucose[g]",
              "lactoneotetraosylceramide[g]",
              "nLc8Cer[g]","nLc6Cer[c]","nLc5Cer[c]",
              "paragloboside[c]","NH3[p]","butyrate[c]",
              "butyrate[s]","mannose[s]","palmitate[s]",
              "arachidonate[s]","AIR[c]",
              "5-phosphoribosylamine[c]","choloyl-CoA[c]",
              "calcitriol[m]","UTP[m]",
              "25-hydroxyvitamin D2[m]","proline[m]",
              "1-pyrroline-5-carboxylate[c]",
              "L-1-pyrroline-3-hydroxy-5-carboxylate[c]")

networkPlot(resList$reporter,"distinct","both",geneSets=geneSets,
            overlap=1,lay=3)

# -----------------------------------------------------------
#    4. Run Kiwi                                            |
# -----------------------------------------------------------
# Run this code in command prompt:
python -c "import kiwi.kiwi_module as kw; kw.plot(gsn='GSN.txt', gss='GSS_LUAD.txt',
           gsc='GSC_LUAD.txt', gls='GLS_LUAD.txt', pc=0.001, gsz=20, 
           deg=50, nsz=150, cft='ensembl.gene', ctt='symbol',
           csp='human', adj=False, hmt='values', hmf='heatmap.pdf',
           nwf='network.pdf')"

# Or run this code in a Python interpreter:
import kiwi.kiwi_module as kw
kw.plot(gsn='GSN.txt', gss='GSS_LUAD.txt',
        gsc='GSC_LUAD.txt', gls='GLS_LUAD.txt', pc=0.001, gsz=20, 
        deg=50, nsz=150, cft='ensembl.gene', ctt='symbol',
        csp='human', adj=False, hmt='values',
        hmf='heatmap.pdf', nwf='network.pdf)

# -----------------------------------------------------------
#    5. Export Kiwi plot as a graphML file                  |
# -----------------------------------------------------------
# This is accomplished simply by adding the extra argument -gml to the above functions:
# Run this code in command prompt:
python -c "import kiwi.kiwi_module as kw; kw.plot(gsn='GSN.txt', gss='GSS_LUAD.txt',
           gsc='GSC_LUAD.txt', gls='GLS_LUAD.txt', pc=0.001, gsz=20, 
           deg=50, nsz=150, cft='ensembl.gene', ctt='symbol',
           csp='human', adj=False, hmt='values', hmf='heatmap.pdf',
           nwf='network.pdf',
           gml='network.graphML')"

# Or run this code in a Python interpreter:
import kiwi.kiwi_module as kw
kw.plot(gsn='GSN.txt', gss='GSS_LUAD.txt',
        gsc='GSC_LUAD.txt', gls='GLS_LUAD.txt', pc=0.001, gsz=20, 
        deg=50, nsz=150, cft='ensembl.gene', ctt='symbol',
        csp='human', adj=False, hmt='values',
        hmf='heatmap.pdf', nwf='network.pdf',
        gml='network.graphML')
