# Supplementary material for: Kiwi: a tool for integration and visualization of network topology and gene-set analysis
Source: BMC Bioinformatics. 2014 Dec 11;15(1):408. doi: 10.1186/s12859-014-0408-9 (PMC4269931; doi:10.1186/s12859-014-0408-9)
Supplement: Additional file 1: — Case study demo files. [file 12859_2014_408_MOESM1_ESM.zip › case_studies/case_study 2/GLS_KRAS.txt]

g	p	FC
	0.00198984487433482	1
0610005C13Rik	0.708234978387692	1
0610006L08Rik	0.700431290953846	-1
0610007C21Rik	0.522929243163044	-1
0610007L01Rik	0.522103808673932	1
0610007P08Rik	0.564727227024473	1
0610007P14Rik	0.292240833760952	1
0610007P22Rik	0.547822150238176	-1
0610008F07Rik	0.760395297494925	-1
0610009B14Rik	0.521592283456834	-1
0610009B22Rik	0.277099097206622	-1
0610009D07Rik	0.493432939887218	1
0610009L18Rik	0.711266234404534	1
0610009O20Rik	0.0492587844899184	1
0610010B08Rik /// Gm14295 /// LOC627901	0.598174085917399	-1
0610010F05Rik	0.671393381243184	1
0610010K06Rik	0.388927431103064	1
0610010K14Rik	0.459624109396475	1
0610010O12Rik	0.505924721450253	1
0610011F06Rik	0.855329931413961	1
0610011L14Rik	0.244019962444613	1
0610012G03Rik	0.454199587474503	1
0610012H03Rik	0.721190849381005	-1
0610025J13Rik	0.562292652450093	1
0610030E20Rik	0.677653020498404	1
0610031J06Rik	0.608739092984442	-1
0610033M10Rik	0.919600230198905	1
0610037L13Rik	0.780213671438654	1
0610037P05Rik	0.972439754075592	1
0610038B21Rik	0.747290983145805	-1
0610038L08Rik	0.522929243163044	1
0610039K10Rik	0.910454122096217	1
0610040A22Rik	0.640888471641182	1
0610040B09Rik	0.464927381392989	-1
0610040B10Rik	0.431970588880756	-1
0610040F04Rik	0.33248769520888	-1
0610040J01Rik	0.724266265655751	-1
0610042E11Rik	0.146069529099527	1
0710001A04Rik	0.617975993691249	1
0710001D07Rik	0.902535978312313	-1
0710007G10Rik /// Tmem175	0.934678042533707	-1
0910001L09Rik	0.996519135638558	1
1010001B22Rik	0.722011456491693	-1
1010001I08Rik	0.982148808384188	-1
1100001G20Rik	0.533759438182363	1
1110001A16Rik	0.678330455132429	-1
1110001J03Rik	0.529890467407775	1
1110002B05Rik	0.471944897397957	-1
1110002E22Rik	0.805187734018767	1
1110002L01Rik	0.47532575371844	-1
1110002N22Rik	0.903497074574715	1
1110003E01Rik	0.309386306495928	1
1110003F02Rik	0.616249549358126	1
1110003O08Rik	0.242821155976513	-1
1110004E09Rik	0.250596882637624	1
1110004F10Rik	0.966011548153953	-1
1110004M10Rik	0.31080849301242	-1
1110005A03Rik	0.484725944166514	-1
1110006E14Rik	0.412704722437909	1
1110006G14Rik	0.7767258347092	-1
1110006O24Rik	0.51592572905792	-1
1110007A13Rik	0.38981178294411	1
1110007C09Rik	0.0841571382847146	1
1110008E08Rik	0.990412159416608	1
1110008F13Rik	0.446714070659249	1
1110008J03Rik	0.675224679915766	1
1110008L16Rik	0.618209288578431	-1
1110008P14Rik	0.25780933078628	1
1110012D08Rik	0.658080568491837	-1
1110012J17Rik	0.0485349464992553	1
1110012L19Rik	0.736227278127066	-1
1110014L15Rik	0.488539350332042	-1
1110014N23Rik	0.630884202385213	-1
1110015O18Rik /// LOC100503859	0.753490333946263	1
1110017D15Rik	0.839317418638145	1
1110017F19Rik	0.839063364228571	-1
1110018F16Rik /// Dnajb14	0.821604200350127	-1
1110018G07Rik	0.384903646964693	-1
1110018J18Rik	0.998336195308324	-1
1110018N20Rik	0.965060015111472	-1
1110019B22Rik	0.71372220513713	-1
1110019D14Rik	0.785878742450465	-1
1110020A10Rik	0.832325565567583	-1
1110020A21Rik	0.855012455326697	-1
1110020C17Rik	0.785315572966915	-1
1110020G09Rik	0.834576393421449	1
1110021J02Rik	0.643467660238494	-1
1110021L09Rik	0.117373855759289	-1
1110028C15Rik	0.0580034528682014	-1
1110028F11Rik	0.75557974605181	1
1110028F18Rik	0.392297863424808	1
1110029L17Rik	0.334886905332787	1
1110031I02Rik	0.848263838109184	-1
1110032A03Rik	0.323121738366852	-1
1110032A04Rik	0.418244877196534	-1
1110032A13Rik	0.990476702000132	1
1110032F04Rik	0.453388039547697	-1
1110034A24Rik	0.483067955890529	1
1110034B05Rik	0.926750788413689	1
1110034G24Rik	0.559226113900679	-1
1110035E04Rik	0.605961608722435	1
1110035H17Rik	0.451239191451362	-1
1110035M17Rik	0.792675788222501	-1
1110036O03Rik	0.645180325750029	-1
1110037F02Rik	0.28808459783171	-1
1110038B12Rik	0.859462879657654	-1
1110038D17Rik	0.327012543813706	-1
1110038F14Rik	0.695923256219837	-1
1110046J04Rik	0.967967141784453	-1
1110049F12Rik	0.542971165814666	1
1110050K14Rik	0.487963611714432	-1
1110050P16Rik	0.938843212593537	-1
1110051M20Rik	0.944638606142332	1
1110054M08Rik	0.584969829396388	-1
1110054O05Rik	0.762834149985777	-1
1110057K04Rik	0.64917509474138	1
1110058L19Rik	0.295494609191006	-1
1110059E24Rik	0.605269596552753	-1
1110059G02Rik	0.0749130041551584	1
1110059G10Rik	0.612539437187024	-1
1110059M19Rik	0.682682620378762	1
1110064A23Rik	0.601874379127714	-1
1110065P20Rik	0.578514358660752	1
1110067D22Rik	0.273140420819605	-1
1110069O07Rik	0.903497074574715	-1
1110069O07Rik /// LOC100503079	0.93069880925462	-1
1190002A17Rik	0.627639699769143	-1
1190002F15Rik	0.71372220513713	-1
1190002H23Rik	0.896375764469455	1
1190002N15Rik	0.0908588461138203	-1
1190003J15Rik	0.654686136805252	-1
1190003K10Rik	0.941037137346502	1
1190005F20Rik	0.794499750004443	-1
1190005I06Rik	0.149326405367266	1
1190007F08Rik	0.255902472558084	-1
1190007I07Rik /// 1810014B01Rik	0.600103317905587	1
1200003I10Rik	0.972098539233977	-1
1200003I10Rik /// 1200015M12Rik /// A130040M12Rik /// E430024C06Rik	0.653637033158072	1
1200007C13Rik	0.970798632332401	1
1200009I06Rik	0.247100250132294	1
1200009O22Rik	0.723195194258334	-1
1200011I18Rik	0.847033596670995	-1
1200011M11Rik	0.966341070398726	-1
1200014J11Rik	0.71372220513713	-1
1200015M12Rik /// A130040M12Rik /// E430024C06Rik	0.836400953509387	1
1200016B10Rik	0.762603597635843	1
1200016E24Rik	0.997914810042016	1
1300001I01Rik	0.587445960211935	1
1300002E11Rik	0.969758083558334	-1
1300002K09Rik	0.804312399159744	1
1300003B13Rik	0.349824267067726	-1
1300010F03Rik	0.659575223277473	-1
1300014I06Rik	0.111026465636023	1
1300014J16Rik	0.821753233607386	-1
1300015D01Rik	0.929605963551745	-1
1300017J02Rik	0.944638606142332	-1
1300018I17Rik	0.0327579767243363	-1
1300018J18Rik	0.845589926039557	1
130004C03	0.586410802235166	1
1500001M20Rik	0.703141418014221	1
1500002C15Rik	0.50266834855898	-1
1500002F19Rik	0.591857145017784	-1
1500002I01Rik	0.944638606142332	-1
1500002K03Rik	0.757282819505143	-1
1500002O10Rik	0.972439754075592	-1
1500002O20Rik	0.987300207163493	-1
1500003O03Rik	0.669140440922602	-1
1500004A13Rik	0.448575115141825	-1
1500004F05Rik	0.923158519690342	1
1500005C15Rik	0.669709339357703	-1
1500009C09Rik	0.583566941113204	-1
1500009L16Rik	0.749078209794293	-1
1500010J02Rik	0.0251418965312863	-1
1500011B03Rik	0.784024504046426	-1
1500011H22Rik	0.943870835740975	1
1500011K16Rik	0.857183195551712	-1
1500012F01Rik	0.435777211402016	-1
1500015A07Rik	0.78411572985193	-1
1500015O10Rik	0.718283510248953	-1
1500016L03Rik	0.949482146140528	1
1500017E21Rik	0.741525398645856	1
1500031L02Rik	0.930531921874994	1
1500032L24Rik	0.951175313274212	1
1500032P08Rik	0.671393381243184	-1
1500035N22Rik	0.946093042609848	-1
1520401O13Rik	0.784508188396942	1
1520402A15Rik	0.771823885554368	-1
1600002H07Rik	0.707741687431158	-1
1600002K03Rik	0.769285904810686	-1
1600010M07Rik	0.942274070302945	-1
1600012F09Rik	0.55382316076323	1
1600012H06Rik	0.931065007811174	-1
1600012P17Rik	0.777627329682345	1
1600014C10Rik	0.581136009757679	-1
1600014C23Rik	0.671439499040623	1
1600014K23Rik	0.209323885329469	1
1600015I10Rik	0.940032411759201	-1
1600016N20Rik	0.745959348455407	-1
1600020E01Rik	0.54933819473545	-1
1600021P15Rik	0.573605127560783	1
1600022D10Rik	0.72433957534176	-1
1600023N17Rik	0.219423110881615	-1
1600025M17Rik	0.902958755667067	-1
1600027N09Rik	0.562131021037361	1
1600029D21Rik	0.64007665130902	1
1600029I14Rik	0.45649319676781	1
1600029O15Rik	0.449305965946805	1
1700001C02Rik	0.286172732270289	1
1700001C19Rik	0.459664954736515	-1
1700001F09Rik /// Gm10375 /// Gm3676	0.879044561947071	-1
1700001G11Rik	0.497846796218403	-1
1700001G17Rik	0.543643178918152	-1
1700001J04Rik	0.896649085999802	-1
1700001K19Rik	0.921772350097938	1
1700001L05Rik	0.951175313274212	1
1700001L19Rik	0.714967459417275	1
1700001O22Rik	0.889853838646437	1
1700001P01Rik	0.618161135882011	1
1700003D09Rik	0.930546641989104	-1
1700003E16Rik	0.713805945986843	1
1700003E24Rik	0.589962664220668	-1
1700003F12Rik	0.87070878568472	-1
1700003F17Rik	0.755771790167302	1
1700003G18Rik	0.492463598818276	1
1700003H04Rik	0.964340229938572	1
1700003I16Rik	0.926930960154238	-1
1700003M02Rik	0.8058549022834	-1
1700003P14Rik	0.467511015655089	-1
1700006A11Rik	0.98556287824573	-1
1700006E09Rik	0.90390524442458	-1
1700006F04Rik	0.605979157272879	1
1700006J14Rik	0.832964573667005	1
1700007B14Rik	0.605961608722435	1
1700007E05Rik	0.933677977209019	-1
1700007E06Rik	0.258483520847432	1
1700007F19Rik	0.908976896657913	1
1700007G11Rik	0.973296776467562	-1
1700007I08Rik	0.615380367199602	-1
1700007J10Rik	0.637731118818462	1
1700007J24Rik /// LOC100504462	0.842988899432434	-1
1700007K09Rik	0.764455101056093	1
1700007K13Rik	0.804384366515844	-1
1700007L15Rik /// LOC100502742	0.686976639545422	-1
1700008A04Rik	0.780721295225712	1
1700008F19Rik	0.480207464384541	-1
1700008F21Rik /// Zfp821	0.662734952877906	1
1700008H02Rik	0.962600882083142	-1
1700008I05Rik	0.820823812205205	1
1700008J07Rik	0.544417862389572	-1
1700008K24Rik	0.864557417392285	1
1700008N17Rik	0.864039733439048	1
1700008O03Rik	0.337252485490219	1
1700008P02Rik	0.675493696681414	1
1700008P20Rik	0.687980596931568	1
1700009J07Rik	0.762603597635843	1
1700009N14Rik	0.989569012541976	-1
1700009P17Rik	0.189149865615361	-1
1700010B08Rik	0.822856801963593	-1
1700010B09Rik	0.895954188621321	1
1700010D01Rik /// Gm5941	0.594388564895742	1
1700010H22Rik	0.587445960211935	1
1700010H22Rik /// LOC100503001	0.959972772619447	1
1700010I14Rik	0.431797965628521	-1
1700010L04Rik	0.903399142017486	1
1700010M22Rik	0.880471662932136	-1
1700010N08Rik	0.443621333488502	1
1700011A15Rik	0.891915085894778	-1
1700011B04Rik /// LOC100503727	0.944484831568934	-1
1700011E24Rik	0.797259966698	-1
1700011F03Rik	0.857183195551712	1
1700011F14Rik	0.601874379127714	1
1700011H14Rik	0.849153084717456	1
1700011I03Rik	0.928596153503371	1
1700011J10Rik /// LOC100503849	0.947304740431943	-1
1700011L22Rik	0.803157976542309	1
1700011M02Rik	0.82877865930303	1
1700012A03Rik	0.9839594532223	1
1700012A16Rik	0.833348332613659	1
1700012B07Rik	0.957205589413444	-1
1700012B09Rik	0.650264764493031	1
1700012B15Rik	0.360280943708201	-1
1700012D01Rik	0.66461227680496	1
1700012D14Rik	0.341824796318318	-1
1700012E03Rik	0.913181403682398	-1
1700012I11Rik	0.583107818572027	1
1700012L04Rik /// Gm14474 /// Gm14484 /// Gm14501	0.638261611523841	1
1700012O15Rik	0.44434251669461	-1
1700012P22Rik	0.683573683885446	1
1700013D24Rik	0.514953670484802	1
1700013F07Rik	0.66198603942498	-1
1700013G24Rik	0.832258273758181	-1
1700013H16Rik	0.67070842747394	-1
1700013N18Rik	0.741511241127874	-1
1700014B07Rik	0.877699798680869	1
1700014N06Rik	0.974069572683315	1
1700015C15Rik	0.956175810174311	1
1700015E13Rik	0.983753024766006	1
1700015F17Rik	0.89947405165915	-1
1700015G11Rik	0.990525035395012	-1
1700016A09Rik	0.677511865037888	1
1700016C15Rik	0.913334699082648	-1
1700016D06Rik	0.819015529242246	1
1700016D18Rik	0.775371542324603	1
1700016G14Rik	0.947290392287976	1
1700016H13Rik	0.990527852894839	-1
1700016K19Rik	0.590651006576513	1
1700016M24Rik	0.929158462241111	-1
1700016P04Rik	0.881207127062642	-1
1700017B05Rik	0.265804567689744	-1
1700017D01Rik	0.834311207530002	-1
1700017G19Rik	0.392805779809848	1
1700017H01Rik	0.910010949917036	-1
1700017L05Rik	0.695670217145418	1
1700017N19Rik	0.754444347066691	-1
1700018A04Rik	0.632451885157727	-1
1700018A14Rik	0.778144631847372	-1
1700018B08Rik	0.582501479451151	1
1700018B24Rik	0.904392422297339	-1
1700018C11Rik	0.784706811883944	1
1700018F24Rik	0.837384832445599	1
1700018G05Rik	0.802740466406395	-1
1700018L02Rik	0.827653182061325	1
1700018L24Rik	0.770374066409048	-1
1700018M17Rik	0.0790336462569263	1
1700018P08Rik	0.549571125097707	1
1700019A02Rik	0.83921089753204	-1
1700019B03Rik	0.648238236299077	1
1700019D03Rik	0.731892062655564	-1
1700019E19Rik	0.848622832741361	1
1700019G17Rik	0.564218246840083	-1
1700019L03Rik	0.66198603942498	1
1700019L13Rik	0.618757438483916	1
1700019M22Rik	0.857793284779419	1
1700019N12Rik	0.982562719541498	-1
1700019N19Rik	0.344205593823001	-1
1700019O17Rik	0.961372676608929	1
1700019P21Rik	0.586810852647533	-1
1700020A23Rik	0.261177760792234	-1
1700020C07Rik	0.762834149985777	1
1700020C11Rik	0.61558410820307	1
1700020D05Rik	0.821833969887549	1
1700020G03Rik	0.634977093935157	-1
1700020I14Rik	0.865713387306452	1
1700020L24Rik	0.641647670230265	1
1700020M10Rik	0.930491952395415	1
1700020N01Rik	0.814446984087433	1
1700020N15Rik /// Gm6812	0.695034951956657	1
1700020O03Rik	0.639781684939057	-1
1700021A07Rik	0.805768685946704	1
1700021C14Rik	0.883945273501012	-1
1700021F05Rik	0.691229886858972	1
1700021F07Rik	0.884091023808503	1
1700021K19Rik	0.871739054866227	1
1700021N20Rik	0.302443350811908	1
1700021O21Rik	0.949482146140528	-1
1700021P04Rik	0.851729116562961	1
1700022A21Rik	0.57516308312629	1
1700022A22Rik	0.538158339660469	1
1700022F17Rik	0.671885612721691	1
1700023A16Rik	0.983867565990454	1
1700023A20Rik	0.996937297739538	-1
1700023B13Rik	0.967967141784453	1
1700023D09Rik	0.662989306470166	-1
1700023E05Rik	0.804230841627453	1
1700023F02Rik	0.642577383199141	-1
1700023F06Rik	0.803065116328893	1
1700023G09Rik	0.954100758683885	-1
1700023H06Rik	0.583295589437353	1
1700023I07Rik	0.591035397455766	-1
1700023L04Rik	0.638277051456696	1
1700024B05Rik	0.704440419339958	1
1700024h08rik	0.947328941668885	-1
1700024J04Rik	0.55002453479366	1
1700024N20Rik	0.993619557852229	-1
1700024P04Rik	0.759909740270047	-1
1700024P12Rik	0.991908236853936	-1
1700025E21Rik	0.729254266488213	1
1700025F22Rik	0.467953933626665	1
1700025G04Rik	0.661446504921692	1
1700025H01Rik	0.347366529041151	1
1700025I17Rik	0.907481531441669	-1
1700025K04Rik	0.967724886800209	1
1700025K23Rik	0.605851494163661	-1
1700026D08Rik	0.747619100639105	1
1700026H06Rik	0.322728058770954	1
1700026J04Rik	0.871735789042248	-1
1700026J12Rik	0.99780595902609	-1
1700026L06Rik	0.956879432059597	-1
1700027A23Rik	0.907168663787999	1
1700027D21Rik	0.838693264552984	-1
1700027F06Rik	0.931415644615868	-1
1700027J07Rik	0.522929243163044	1
1700027L20Rik	0.143062274454138	1
1700028E10Rik	0.519173182112987	1
1700028I16Rik	0.713681837865144	1
1700028J19Rik	0.658183738232546	-1
1700028N14Rik	0.907698637292241	1
1700028P14Rik	0.888290406540349	1
1700029F09Rik	0.106067071923035	1
1700029F12Rik	0.837908091600905	-1
1700029G01Rik	0.892669315055264	-1
1700029H14Rik	0.910384119573952	-1
1700029I01Rik	0.465711615291285	1
1700029I01Rik /// Gm13139 /// Gm13152 /// Gm13212 /// Gm13251	0.665717669504341	-1
1700029I15Rik	0.900943574246689	-1
1700029J07Rik	0.805726809551432	-1
1700029J11Rik	0.806485231452559	-1
1700029M03Rik	0.661186397257419	-1
1700029M20Rik	0.774193499022208	-1
1700029P11Rik	0.959587996791953	1
1700030C10Rik /// 3110053B16Rik /// Gm4425 /// LOC100043371 /// LOC100503215	0.887967464379958	-1
1700030F18Rik	0.901091208895392	1
1700030J22Rik	0.440648142217251	1
1700030K09Rik	0.508358252395965	-1
1700031C06Rik	0.900795892137756	-1
1700031F05Rik	0.54933819473545	1
1700031F10Rik	0.806913365560721	1
1700031L13Rik	0.443902106059131	-1
1700034E13Rik	0.659575223277473	-1
1700034F02Rik	0.697124577934963	-1
1700034G24Rik	0.758993064320888	1
1700034H14Rik	0.293693252395524	-1
1700034H15Rik	0.317796839349913	-1
1700034I23Rik	0.353994222091502	-1
1700034J04Rik	0.994164539333357	-1
1700034J05Rik	0.505036800093993	-1
1700034O15Rik	0.97142241018592	-1
1700034P13Rik	0.452959192628801	-1
1700036A12Rik	0.892669315055264	1
1700037C18Rik	0.794110234238793	-1
1700037H04Rik	0.37597685761721	1
1700037N05Rik	0.732491525568642	1
1700039E15Rik	0.580419079646544	1
1700039M15Rik	0.256741965287417	1
1700040D17Rik	0.684448508399557	-1
1700040F17Rik	0.997182324051805	-1
1700040G22Rik	0.904358875843153	-1
1700040I03Rik	0.336970774254794	1
1700040L02Rik	0.998063398787576	-1
1700040N02Rik	0.534461778322009	1
1700042B14Rik	0.671439499040623	1
1700042D18Rik	0.908301833578086	-1
1700042G07Rik	0.986880710340485	1
1700042O10Rik	0.958975775253007	1
1700045I11Rik	0.850061174396082	1
1700045I19Rik	0.858476353680457	-1
1700047I17Rik2 /// Fam177a	0.076357137769134	1
1700047M11Rik	0.695133778708211	1
1700048F04Rik	0.85577736348707	1
1700048O20Rik	0.254219984738601	-1
1700049E17Rik1 /// 1700049E17Rik2	0.944638606142332	1
1700049G17Rik	0.955667125590913	-1
1700049J03Rik	0.35712506272935	1
1700051A21Rik	0.980218229694543	1
1700051A21Rik /// LOC100503953	0.804046003218228	1
1700052I22Rik	0.948089477510721	1
1700052K11Rik	0.957240777213538	-1
1700052M09Rik	0.587466712041213	1
1700052M18Rik	0.962841597996129	-1
1700052N19Rik	0.374661141215079	-1
1700054K19Rik	0.968944161824148	1
1700054N08Rik	0.84823606477571	1
1700054O13Rik	0.922579643178894	-1
1700054O19Rik	0.916623280087385	1
1700055N04Rik	0.288787786314694	1
1700056E22Rik	0.732491525568642	1
1700056N10Rik	0.661312621270659	-1
1700057D03Rik	0.664165649450843	-1
1700057G04Rik	0.291872625241755	1
1700057H21Rik	0.712346320100731	1
1700057K13Rik	0.501586188405461	-1
1700058C13Rik	0.744114784305463	-1
1700058G18Rik	0.996329748936064	1
1700058M13Rik	0.782610755200323	-1
1700060J05Rik	0.115490816255752	1
1700061E18Rik	0.932078200112283	-1
1700061F12Rik	0.909082466233747	-1
1700061G19Rik	0.227036614989739	1
1700061I17Rik	0.952219190297303	1
1700061J05Rik	0.172172584748497	1
1700061N14Rik	0.686735970361758	1
1700063D05Rik	0.601874379127714	1
1700063H04Rik	0.766900397564885	1
1700063J08Rik	0.966194675739577	-1
1700063K16Rik	0.662630836162726	1
1700064N11Rik	0.409404065987679	1
1700065D16Rik	0.741184325330326	1
1700065I16Rik	0.773086246664347	1
1700065I17Rik	0.575541106682814	-1
1700066B19Rik	0.520232186170899	1
1700066C05Rik	0.864058253112084	-1
1700066D14Rik	0.862758026931583	-1
1700066J03Rik	0.616506353724541	1
1700066J24Rik	0.898870872727834	1
1700066M21Rik	0.862675360513161	1
1700067K01Rik	0.690997396485293	1
1700067P10Rik	0.747290983145805	-1
1700069L16Rik	0.731301427942998	1
1700071A11Rik	0.792528283933325	-1
1700071K01Rik	0.989321401461959	1
1700072E05Rik	0.57608797734326	-1
1700072H12Rik	0.978519183037023	-1
1700073E17Rik	0.549398111398309	-1
1700074P13Rik	0.995367938641265	1
1700080E11Rik	0.780244305888503	1
1700080G18Rik	0.74431693786643	1
1700080N15Rik	0.713805945986843	1
1700080O16Rik	0.920288635664927	1
1700081H04Rik	0.599450422992542	-1
1700081L11Rik	0.134828812357811	-1
1700082C02Rik	0.877122928492912	-1
1700082M22Rik	0.646953901037362	1
1700084C06Rik	0.937640715120039	-1
1700084F23Rik	0.513424051643388	1
1700084J12Rik	0.661414049762195	-1
1700084K02Rik	0.543382431756545	1
1700085C21Rik	0.828805041787656	1
1700085D22Rik	0.835286068969007	1
1700086D15Rik	0.915561393118622	1
1700086L19Rik	0.769764725049968	-1
1700086O06Rik	0.902958755667067	1
1700086P04Rik	0.426918344361858	1
1700088E04Rik	0.976849016220435	-1
1700090G07Rik	0.999043465222181	-1
1700091H14Rik	0.974430355965109	1
1700092E16Rik	0.970653453447216	1
1700092E19Rik	0.991379915681041	1
1700093C20Rik	0.705715324927808	1
1700093J21Rik	0.827676468836742	1
1700093K21Rik	0.661255379136304	1
1700094C09Rik	0.504913066720624	-1
1700094D03Rik	0.182054903015435	-1
1700094J05Rik	0.836099602792928	1
1700095A13Rik	0.861368392061004	1
1700095A21Rik	0.890068921177619	-1
1700095J03Rik	0.659593483252595	-1
1700096K18Rik	0.243598784175864	-1
1700097M23Rik	0.88631541497142	-1
1700097N02Rik	0.209269115659114	-1
1700099I09Rik	0.885982989980436	-1
1700100I10Rik	0.985388051256133	1
1700100M05Rik	0.368106904411468	-1
1700101I19Rik	0.948389815694557	-1
1700102J08Rik	0.785277038705755	1
1700102P08Rik	0.97142241018592	1
1700104B16Rik /// LOC100504592	0.703210413124359	1
1700105P06Rik	0.697899663762953	1
1700106J12Rik	0.878315694589601	1
1700106J16Rik	0.985159004277099	1
1700106N22Rik	0.350364086791395	-1
1700108F19Rik	0.803065116328893	1
1700108M19Rik	0.87634218352531	-1
1700109F18Rik	0.38328568882109	-1
1700109H08Rik	0.977957315212149	1
1700109K24Rik	0.837384832445599	1
1700110I01Rik	0.990412159416608	-1
1700110M21Rik	0.988436396710914	1
1700111E14Rik	0.956710303986408	1
1700111N16Rik	0.927644939857062	1
1700112E06Rik	0.66239045712926	-1
1700112M01Rik	0.171373012505841	1
1700113H08Rik	0.824564138112459	-1
1700113I22Rik	0.631847038217631	-1
1700113I22Rik /// Aarsd1	0.439289676059137	1
1700113P08Rik	0.713288557834401	-1
1700116B05Rik	0.816369933840028	-1
1700120B22Rik	0.863855918631512	-1
1700120E14Rik	0.354144006258217	-1
1700120K04Rik	0.487963611714432	1
1700121N20Rik	0.925587156996644	1
1700122O11Rik	0.80941779392766	1
1700123I01Rik	0.68898331217157	-1
1700123K08Rik	0.836593992264742	1
1700123L14Rik	0.908115554420322	1
1700123O12Rik	0.688283670684023	1
1700123O20Rik	0.566715381841799	-1
1700123O21Rik	0.807552037048015	1
1700125D06Rik	0.607139715607981	1
1700125H20Rik	0.564358266471522	1
1700126A01Rik	0.99554995275578	1
1700128E19Rik	0.649077765496907	1
1700128F08Rik	0.475421933852006	-1
1700129C05Rik	0.706114414485268	1
1700129O19Rik	0.789826542353794	1
1810006J02Rik	0.894691879387003	1
1810006K21Rik	0.668702228112845	-1
1810007D17Rik	0.956710303986408	-1
1810008A18Rik	0.15505056300918	1
1810008B01Rik	0.230666230179079	1
1810008I18Rik	0.347663924590765	1
1810009A15Rik	0.997421090261196	1
1810009J06Rik /// Gm2663	0.782920938359072	1
1810009N02Rik	0.786359605178699	1
1810010D01Rik	0.314120049179386	1
1810010H24Rik	0.671651358609777	1
1810010K12Rik	0.581737953339411	1
1810011H11Rik	0.605979157272879	1
1810011O10Rik	0.787779584227222	1
1810012K16Rik	0.492020878987861	1
1810012P15Rik	0.691100298645914	1
1810013A23Rik	0.569766424864906	1
1810013D10Rik	0.0356339364037989	-1
1810013D15Rik	0.982077941065042	-1
1810013L24Rik	0.977148005704401	-1
1810013L24Rik /// LOC100503807	0.773944413843467	-1
1810014B01Rik	0.185326535393335	-1
1810014F10Rik	0.901315342522159	1
1810015A16Rik	0.906433020654566	-1
1810018F18Rik	0.779832138446441	1
1810019D21Rik	0.743898901794566	1
1810019J16Rik	0.572362901494233	1
1810019N24Rik	0.640190216580879	-1
1810020D17Rik	0.0440813839540578	-1
1810021B22Rik	0.481779725074462	-1
1810021M19Rik	0.457005875092051	1
1810022C23Rik	0.875255506518391	-1
1810022K09Rik	0.0418155355324311	-1
1810026B05Rik	0.899308937934875	1
1810026J23Rik	0.587660826610296	-1
1810027O10Rik	0.66461227680496	-1
1810028F09Rik	0.383068222907971	1
1810029B16Rik	0.108591515975068	1
1810030J14Rik	0.985547483573159	-1
1810030N24Rik	0.199204057870685	-1
1810030O07Rik	0.437919631439313	-1
1810031K17Rik	0.435120595798181	-1
1810032O08Rik	0.554077925767177	1
1810033B17Rik	0.566589420634962	1
1810034E14Rik	0.997097965982192	-1
1810035L17Rik	0.901718120255244	1
1810037I17Rik	0.491315297805669	1
1810041L15Rik	0.608794722088736	1
1810043G02Rik	0.542862096727127	-1
1810043H04Rik	0.642298693812166	1
1810044D09Rik	0.681260670617346	1
1810046J19Rik	0.916927488861681	-1
1810046K07Rik	0.99991384028914	1
1810048J11Rik	0.633422570805187	1
1810049H13Rik	0.205268149426996	-1
1810053B23Rik	0.955619134422412	-1
1810055G02Rik	0.365309293852552	1
1810058I24Rik	0.45913914558507	-1
1810058N05Rik	0.854489757101318	-1
1810058N15Rik	0.959693939681205	1
1810059H22Rik	0.421207972064106	-1
1810062G17Rik	0.96917978077425	1
1810062O18Rik	0.982233643691426	-1
1810063B05Rik	0.589628147508315	1
1810063B07Rik	0.686808268673642	-1
1810064F22Rik	0.560566794031668	-1
1810065E05Rik	0.99160758856026	-1
1810073G21Rik	0.646076091652837	1
1810073O08Rik	0.17605936247215	1
1810074P20Rik	0.6352857958418	-1
2010000I03Rik	0.878040803369618	-1
2010001A14Rik	0.190672539919603	-1
2010001E11Rik	0.967244864606973	-1
2010001E11Rik /// AI317395	0.921630550893342	1
2010001K21Rik	0.724074803051716	-1
2010001M06Rik	0.484725944166514	-1
2010001M09Rik	0.961261589824345	-1
2010002M09Rik	0.913100427710117	-1
2010002M12Rik	0.75906442772024	1
2010002N04Rik	0.359077602722927	1
2010003K10Rik	0.879488911549523	-1
2010003K11Rik	0.659836611661736	1
2010003K15Rik	0.465856378026769	1
2010003O02Rik	0.997182324051805	1
2010003O02Rik /// LOC100504309	0.97142241018592	-1
2010004M13Rik	0.811473228167495	1
2010005H15Rik	0.753121269739969	1
2010007E15Rik	0.893003978207699	1
2010007H06Rik	0.306835113090799	-1
2010007H12Rik	0.969638947986444	1
2010010I01Rik	0.709069666888979	-1
2010011I20Rik	0.0211889579036311	-1
2010012O05Rik	0.788343184378659	-1
2010012P19Rik	0.9891636113819	1
2010012P19Rik /// LOC100503827	0.756350239408918	1
2010106E10Rik	0.912554009852306	-1
2010106G01Rik	0.253675773698168	-1
2010107E04Rik	0.545650872078656	1
2010107G12Rik	0.460580925978537	-1
2010107G23Rik	0.826722098677388	1
2010107H07Rik	0.942052483897344	-1
2010109A12Rik	0.748905022064526	1
2010109I03Rik	0.465021231887698	1
2010109K09Rik	0.974960725323159	1
2010109K11Rik	0.0184138195056806	1
2010110P09Rik	0.884167209806128	-1
2010111I01Rik	0.248286133895825	-1
2010204K13Rik	0.187149915758605	1
2010300C02Rik	0.89563017485855	1
2010300F17Rik	0.289777537380392	1
2010305A19Rik	0.950731437702239	1
2010308F09Rik	0.928172543299212	1
2010309G21Rik /// Igl-C2	0.664055451197351	-1
2010309G21Rik /// Igl-C2 /// Igl-C3	0.955697304858675	1
2010315B03Rik	0.368649881193476	-1
2010317E24Rik	0.372696107641641	1
2010320M18Rik	0.761053828105562	1
2010320O07Rik	0.764407543725185	-1
2010321M09Rik	0.638633849176239	1
2200001I15Rik	0.856442396723785	-1
2200002D01Rik	0.0164252653784795	1
2200002J24Rik	0.777772216407532	-1
2200002K05Rik	0.000131797955570375	1
2210008F06Rik	0.830300367801291	-1
2210009G21Rik	0.493788216083915	-1
2210010C04Rik	0.630521667980183	1
2210010C17Rik	0.785232951709873	1
2210011C24Rik	0.48550822758421	1
2210011K15Rik	0.902958755667067	1
2210012G02Rik	0.199204057870685	-1
2210013O21Rik	0.213955305264804	-1
2210015D19Rik	0.785031681849373	1
2210016F16Rik	0.528787393564416	1
2210016H18Rik	0.583795529865248	-1
2210016L21Rik	0.930940504396586	1
2210017G18Rik	0.747290983145805	-1
2210018M11Rik	0.556408613703276	-1
2210019G11Rik	0.427697462269852	1
2210019I11Rik	0.340240236855791	1
2210020M01Rik	0.666456956435129	-1
2210021J22Rik	0.165248457989099	-1
2210039B01Rik	0.406949469964969	-1
2210402A03Rik	0.8260611710844	-1
2210403K04Rik	0.985388051256133	1
2210404J11Rik	0.295874703812449	-1
2210406H18Rik	0.962061990258872	1
2210406O10Rik	0.99905547986338	-1
2210407C18Rik	0.0746471056599462	-1
2210408I21Rik	0.475865062291166	-1
2210408K08Rik	0.191223398091489	1
2210409D07Rik	0.472695898865973	1
2210409E12Rik	0.998764311706945	1
2210409E12Rik /// Coil	0.669506302656443	1
2210409O19Rik	0.543661942892836	1
2210411A11Rik	0.687175085930154	1
2210411G17Rik	0.764888343416589	1
2210411K11Rik	0.0646453056829074	1
2210415F13Rik	0.724474632800937	-1
2210416J07Rik	0.695133778708211	-1
2210416O15Rik	0.789826542353794	1
2210418O10Rik /// LOC664987	0.232634259705421	-1
2210419D22Rik /// Lrp6	0.732879929174281	1
2300002M23Rik	0.623831972233389	1
2300004M11Rik	0.753213402745527	-1
2300009A05Rik	0.356793551774069	1
2300010F08Rik	0.766001530432899	-1
2310001A20Rik	0.947290392287976	1
2310001H12Rik	0.580402816791524	-1
2310001H17Rik	0.135368592944527	-1
2310001K24Rik	0.924988303895133	-1
2310002J15Rik	0.0486685729946622	1
2310002L09Rik	0.181259511429172	-1
2310002L13Rik	0.849330579424323	1
2310003C23Rik	0.618209288578431	1
2310003F16Rik	0.783258428019118	1
2310003F16Rik /// Serf2	0.641408478149188	1
2310003H01Rik	0.762452911092373	-1
2310003L22Rik	0.893723790930644	1
2310004I24Rik	0.595812439979444	-1
2310004N24Rik	0.847194943823244	1
2310005A03Rik	0.975154423723688	-1
2310005E17Rik	0.762686642212932	-1
2310005G13Rik	0.914262446882153	1
2310006M14Rik	0.87749419998585	1
2310007A19Rik	0.39552555486172	-1
2310007B03Rik	0.430460673206121	-1
2310007H11Rik	0.787830793064714	1
2310007J06Rik	0.821078326883883	-1
2310007L24Rik	0.836524103923098	1
2310007O11Rik	0.260224660906201	1
2310008B10Rik	0.986054078616642	1
2310008H04Rik	0.672905005256268	-1
2310008H09Rik	0.873801378942647	-1
2310009A05Rik	0.850333807866661	-1
2310009B15Rik	0.37284779721991	1
2310010G23Rik	0.705564069799578	1
2310010J17Rik	0.630039306481163	1
2310010M20Rik	0.962704600528293	-1
2310011E23Rik	0.588961617028074	1
2310011J03Rik	0.270947040728692	1
2310014F06Rik	0.74456272150156	1
2310014F07Rik	0.635990096565203	-1
2310014H01Rik	0.341762374386931	1
2310014L17Rik	0.719851307801995	-1
2310015A10Rik	0.666038299866302	-1
2310015B20Rik	0.872703896624598	1
2310015D24Rik	0.840866516455474	-1
2310015K22Rik	0.57653504750857	-1
2310016C08Rik	0.373073466550822	1
2310016D03Rik	0.776498282492301	-1
2310016G11Rik	0.902535978312313	1
2310016M24Rik	0.875883418881184	1
2310021H06Rik	0.808323917291846	1
2310021P13Rik	0.282401968548823	-1
2310022A10Rik	0.672163534449519	1
2310022B05Rik	0.420745347071217	-1
2310024H09Rik	0.932303674674594	1
2310026I22Rik	0.914333505037721	1
2310026L22Rik /// Hp1bp3	0.985099140376727	-1
2310028H24Rik	0.843762289917567	-1
2310028O11Rik	0.277099097206622	1
2310029O18Rik	0.102944299699726	-1
2310030G06Rik	0.818033758619413	1
2310030N02Rik	0.172202281283289	1
2310031A07Rik	0.543643178918152	1
2310033E01Rik	0.935950122124213	1
2310033P09Rik	0.655806790018449	1
2310034C09Rik	0.727719303328921	-1
2310034G01Rik	0.653137415788107	1
2310034O05Rik	0.708747752341191	1
2310035C23Rik	0.394772819926184	1
2310035K24Rik	0.479418318958096	-1
2310035P21Rik	0.273060177549992	-1
2310036O22Rik	0.826400823214655	1
2310037I24Rik	0.686976639545422	-1
2310039F13Rik	0.964794407455696	-1
2310039H08Rik	0.528336365835906	1
2310040G07Rik	0.692080736331877	-1
2310040G24Rik	0.883643198731621	-1
2310042D19Rik	0.458492868157828	1
2310042E22Rik	0.169672100600601	1
2310043D23Rik	0.903486880842841	-1
2310043J07Rik	0.66198603942498	1
2310043L19Rik	0.875082288192677	1
2310043M15Rik	0.587965045087221	-1
2310044G17Rik	0.409120760046009	-1
2310044H10Rik	0.766001530432899	1
2310045N01Rik	0.510693699783933	-1
2310045N14Rik	0.724266265655751	1
2310046A06Rik	0.925206802693785	-1
2310046K01Rik	0.71372220513713	1
2310046K23Rik	0.506006575527606	1
2310046O06Rik	0.845407606911916	1
2310047B19Rik	0.95778125777812	1
2310047D07Rik	0.999100789207981	-1
2310047K21Rik	0.845407606911916	1
2310047M10Rik	0.824663773592774	-1
2310047N11Rik	0.751675152192041	-1
2310050B05Rik	0.861106784315776	-1
2310050C09Rik	0.917385606016742	-1
2310050P20Rik	0.892380901495111	-1
2310051F07Rik	0.635990096565203	1
2310057B04Rik	0.949359569638592	-1
2310057J16Rik	0.797031010792731	-1
2310057J18Rik /// 2310065H11Rik	0.794217828870643	1
2310057M21Rik	0.124692609524182	1
2310057N15Rik	0.882309702586554	-1
2310058F05Rik	0.821078326883883	-1
2310058N22Rik	0.572952658801938	1
2310061A09Rik	0.669140440922602	-1
2310061C15Rik	0.428147318445066	1
2310061G22Rik	0.755164248303356	1
2310061I04Rik	0.249551515564724	1
2310061J03Rik	0.586422163408855	-1
2310061N02Rik	0.870486990060457	1
2310065F04Rik	0.629986388331657	1
2310066F23Rik	0.941369178252109	-1
2310067B10Rik	0.583107818572027	-1
2310067E19Rik	0.64973770925454	-1
2310067P03Rik	0.861417991054621	-1
2310068C19Rik	0.93888847571757	1
2310068G24Rik	0.365383831167975	1
2310068J16Rik	0.865651066933381	-1
2310069B03Rik	0.726559027986524	1
2310075K07Rik	0.887732920087926	1
2310075M01Rik	0.372003613278996	1
2310076G05Rik	0.550884659857941	1
2310079F09Rik	0.883914972857022	-1
2310079F23Rik	0.611775972591698	1
2310079G19Rik	0.968849867900406	-1
2310079N02Rik	0.584055746044605	-1
2400001E08Rik	0.695133778708211	1
2400003C14Rik	0.801739707596277	-1
2400009B08Rik	0.984745401477244	-1
2410001C21Rik	0.707691118638529	-1
2410002F23Rik	0.98319693424207	1
2410002I01Rik	0.852996294264822	-1
2410002O22Rik	0.457099857141488	-1
2410003I16Rik	0.488642719146734	1
2410003K15Rik	0.806859033832985	-1
2410003L11Rik	0.761225479856194	1
2410004A20Rik	0.26328393169823	1
2410004B18Rik	0.583251291866481	1
2410004I01Rik	0.828958569202391	-1
2410004P03Rik	0.687980596931568	1
2410006F04Rik	0.832038637639566	1
2410006H16Rik	0.15757467755423	-1
2410007B07Rik	0.787455223008239	1
2410012E07Rik	0.770374066409048	-1
2410012M07Rik	0.644316151226389	-1
2410015M20Rik	0.831721946732148	1
2410016O06Rik	0.704045399697428	1
2410017I17Rik	0.066561239662712	1
2410017P07Rik	0.613335560354557	-1
2410017P09Rik	0.659593483252595	1
2410018L13Rik	0.644417762665615	-1
2410018L13Rik /// Gm4983 /// Gm9292	0.978131286755199	1
2410021H03Rik	0.965551536529302	-1
2410022L05Rik	0.515036086009565	1
2410022M11Rik	0.993426341020653	-1
2410022M11Rik /// LOC100503842	0.565372083276527	-1
2410024F20Rik	0.74098228263199	-1
2410024N13Rik	0.0306762590695425	1
2410042D21Rik	0.431580411715475	1
2410049M19Rik	0.809292400645901	-1
2410066E13Rik	0.345555773389414	-1
2410075B13Rik	0.505036800093993	-1
2410076I21Rik	0.943404682943847	-1
2410087M07Rik	0.565769154609509	-1
2410089E03Rik	0.054192645829131	-1
2410091C18Rik	0.87600151435616	-1
2410124H12Rik	0.632334698104288	-1
2410127L17Rik	0.78773921889563	-1
2410131K14Rik	0.593572045741984	-1
2410137F16Rik	0.667123138494398	1
2410137M14Rik	0.830748276334035	1
2410141K09Rik /// Zfp640	0.260224660906201	1
2500002B13Rik	0.687318818726307	-1
2500003M10Rik	0.585354105061003	-1
2500004C02Rik	0.3801948240778	-1
2510002D24Rik	0.925641224036853	1
2510003B16Rik	0.282401968548823	-1
2510003E04Rik	0.526861658265415	-1
2510006D16Rik	0.764417835028536	-1
2510006D16Rik /// LOC100505293	0.750144940835527	1
2510009E07Rik	0.841100394101995	-1
2510012J08Rik	0.998870500298781	-1
2510016G02Rik	0.081261833465185	-1
2510017J16Rik	0.431560218310723	-1
2510019K15Rik	0.329487157773575	1
2510022D24Rik	0.85819064902082	-1
2510039O18Rik	0.905001502855741	1
2510042H12Rik	0.892380901495111	1
2510049J12Rik	0.775696301186489	1
2600001M11Rik /// Nudt5	0.647385022869318	1
2600002B07Rik	0.834899579293343	-1
2600006K01Rik	0.766871631487501	1
2600014E21Rik	0.91296291449005	-1
2610001J05Rik	0.720145740081941	1
2610002D18Rik	0.745559245069363	1
2610002I17Rik	0.734350433323541	1
2610002J02Rik	0.634481379583746	1
2610002J23Rik	0.552586393684296	-1
2610002M06Rik	0.696505507141441	1
2610005L07Rik	0.248286133895825	-1
2610005L07Rik /// 6820431F20Rik	0.869093445716286	1
2610005M20Rik	0.941757538053427	-1
2610007B07Rik	0.682985333856002	1
2610008E11Rik	0.0159624496209258	-1
2610008G14Rik	0.836190244566473	1
2610011E03Rik	0.750063551245243	-1
2610011I18Rik	0.801755011044403	-1
2610012C04Rik	0.223434005183679	-1
2610015P09Rik	0.71138880583247	-1
2610017I09Rik	0.542862096727127	1
2610018G03Rik	0.58186307707098	-1
2610019E17Rik	0.309002293057058	1
2610019F03Rik	0.457797602762415	-1
2610019N06Rik /// LOC100505161	0.970364319735223	-1
2610020C07Rik	0.32973931194622	-1
2610020H08Rik	0.760371734030428	-1
2610020P09Rik	0.700372148744116	-1
2610021A01Rik	0.246542367570751	-1
2610021J01Rik	0.785002457320697	1
2610021K21Rik	0.656477411342321	1
2610024D14Rik	0.115291633683777	1
2610024G14Rik	0.915100827258872	1
2610027F03Rik	0.968559256467203	-1
2610027H17Rik	0.525802913115778	-1
2610027K06Rik	0.97879633453253	1
2610027L16Rik	0.661814023418777	1
2610028D06Rik	0.583566941113204	1
2610028E06Rik	0.630243378584391	1
2610028H24Rik	0.675977086478574	1
2610028L16Rik	0.639320560213079	-1
2610029G23Rik	0.405361964891596	1
2610029I01Rik	0.606487175597211	-1
2610030H06Rik	0.366766967240666	1
2610030P05Rik	0.959777369815603	-1
2610034B18Rik	0.949927343255023	1
2610034E01Rik	0.841418650811444	1
2610034M16Rik	0.416111670507304	1
2610035D17Rik	0.0831600422413354	1
2610035F20Rik	0.944638606142332	-1
2610037D02Rik	0.461822139578807	-1
2610039C10Rik	0.573001929188034	1
2610042L04Rik /// 4930555G01Rik /// ENSMUSG00000068790 /// ENSMUSG00000079376 /// Gm10021 /// Gm10128 /// Gm10338 /// Gm10340 /// Gm10406 /// Gm10409 /// Gm10413 /// Gm1973 /// Gm2237 /// Gm2897 /// Gm3002 /// Gm3020 /// Gm3030 /// Gm3033 /// Gm3095 /// Gm3099 /// Gm3173 /// Gm3187 /// Gm3264 /// Gm3278 /// Gm3358 /// Gm3366 /// Gm3373 /// Gm3468 /// Gm3512 /// Gm3636 /// Gm3642 /// Gm3667 /// Gm…	0.501586188405461	-1
2610044O15Rik	0.0857271924100312	-1
2610101N10Rik	0.493498016234645	-1
2610105M22Rik	0.772691943284074	1
2610109H07Rik	0.54934330837472	-1
2610201A13Rik	0.630039306481163	1
2610202C22Rik	0.915970337705808	1
2610203C20Rik	0.871369352613384	-1
2610203C22Rik	0.723871265694577	1
2610206C17Rik	0.539913604041421	-1
2610300M13Rik	0.853358709504318	-1
2610301B20Rik	0.525341419805899	-1
2610301G19Rik	0.892669315055264	-1
2610301H18Rik	0.843573145685081	-1
2610303G11Rik	0.951147966089936	1
2610305D13Rik	0.790279534986482	1
2610306M01Rik	0.324844898127978	-1
2610307P16Rik	0.154716345473593	-1
2610311E24Rik	0.59576470583093	1
2610312I10Rik	0.976200438643295	-1
2610316D01Rik	0.734388994442184	1
2610317O13Rik	0.205978246294845	-1
2610318N02Rik	0.988436396710914	-1
2610319H10Rik	0.220075330729723	-1
2610507B11Rik	0.671885612721691	1
2610507I01Rik	0.551220663573656	1
2610524H06Rik	0.931036397512005	1
2610528A11Rik	0.773792063187114	1
2610528B01Rik	0.88738324002208	1
2610528E23Rik	0.534325654637524	1
2610528E23Rik /// Pgap2	0.991360032153044	-1
2610528J11Rik	0.0580034528682014	1
2700005E23Rik	0.88731982934402	-1
2700007P21Rik	0.130317192822702	-1
2700008E08Rik	0.392297863424808	-1
2700008G24Rik	0.616826017719319	-1
2700012I20Rik	0.855048490366607	1
2700022O18Rik	0.0996814034660599	-1
2700023E23Rik	0.929505692880629	1
2700029L08Rik	0.935057527330699	1
2700029M09Rik	0.736401389011023	1
2700038G22Rik	0.887863043331531	-1
2700046A07Rik	0.663119807180042	1
2700046G09Rik	0.783015723823593	1
2700049A03Rik	0.79553780936916	-1
2700050L05Rik	0.800549224720589	-1
2700054A10Rik	0.743898901794566	1
2700057C20Rik	0.73163174029942	1
2700060E02Rik	0.19863185002986	-1
2700062C07Rik	0.804511387543765	1
2700068H02Rik	0.908976896657913	-1
2700078E11Rik	0.374228810654919	-1
2700078F05Rik	0.540591492788622	1
2700078K21Rik	0.588806079790822	-1
2700079J08Rik	0.545181542150876	-1
2700080J24Rik	0.760371734030428	1
2700081L22Rik	0.732638701765671	1
2700081O15Rik	0.0225380272186872	-1
2700089E24Rik	0.306637615854787	-1
2700089I24Rik	0.290530593502339	1
2700094K13Rik	0.960471729405117	1
2700097O09Rik	0.909943629418736	1
2700099C18Rik	0.62570188667196	-1
2810001A02Rik	0.894691879387003	-1
2810001G20Rik	0.405690074356345	-1
2810002D19Rik	0.721407151787821	-1
2810002N01Rik	0.706544199558301	-1
2810004I08Rik	0.51956989467642	1
2810004N23Rik	0.848462368029945	1
2810006K23Rik	0.765258905802463	1
2810007J24Rik	0.999100789207981	-1
2810008M24Rik	0.0758389234891732	1
2810011L19Rik	0.837908091600905	-1
2810013P06Rik	0.206643574219493	-1
2810013P06Rik /// LOC100503178	0.191309940385425	-1
2810019C22Rik	0.856603327184303	-1
2810021B07Rik	0.543661942892836	1
2810021G02Rik	0.201338033573941	-1
2810021J22Rik	0.655070252251138	-1
2810025M15Rik	0.66239045712926	-1
2810026P18Rik	0.542733461795631	1
2810029C07Rik	0.917344665037004	-1
2810030E01Rik	0.550349463442745	-1
2810032G03Rik	0.695807330964422	1
2810037O22Rik	0.0447746960156921	-1
2810038L03Rik	0.722901474454015	1
2810039B14Rik	0.49530067073234	1
2810040C05Rik	0.691229886858972	1
2810043O03Rik	0.234744724484624	-1
2810046L04Rik	0.231586824215737	-1
2810047C21Rik1	0.97142241018592	1
2810047C21Rik1 /// Gm3912	0.671885612721691	-1
2810047F03Rik	0.807663039805763	-1
2810047J09Rik	0.525416499595969	-1
2810049E08Rik	0.94295639260196	1
2810055F11Rik	0.122446046986925	-1
2810055G20Rik	0.072583581456682	-1
2810403A07Rik	0.570603146531775	1
2810403D21Rik	0.450013727915434	-1
2810403G07Rik	0.665717669504341	1
2810404F17Rik	0.806172952078416	-1
2810404I24Rik	0.757282819505143	-1
2810404M03Rik	0.632269090589363	1
2810405F17Rik	0.954100758683885	-1
2810405K02Rik	0.995805995151962	-1
2810407C02Rik	0.323121738366852	1
2810408A11Rik	0.664165649450843	-1
2810408B13Rik	0.697726968087055	-1
2810408I11Rik	0.190872426999092	1
2810408M09Rik	0.703938876855389	1
2810408M09Rik /// Trp53rk	0.489137229647395	1
2810410D24Rik	0.770039427802959	1
2810410L24Rik	0.534954236862786	-1
2810410P21Rik	0.73615616250358	-1
2810414N06Rik	0.7239797933365	-1
2810416A17Rik	0.659575223277473	-1
2810416G20Rik	0.45415470222625	-1
2810417H13Rik	0.368754704863843	1
2810421E14Rik	0.329606400651286	-1
2810422J05Rik	0.481502130904959	-1
2810422J05Rik /// Gm5239 /// Uba52	0.785308691280745	1
2810422J05Rik /// Uba52	0.985984031456773	-1
2810422O20Rik	0.965901058441096	-1
2810427A07Rik	0.880744119552208	-1
2810428I15Rik	0.966707210580054	1
2810428J06Rik	0.795219854658321	-1
2810429I04Rik	0.821773418749109	-1
2810430I11Rik	0.608562370967237	1
2810432D09Rik	0.884091023808503	-1
2810432L12Rik	0.740008511513938	1
2810433D01Rik	0.525869676680483	-1
2810442I21Rik	0.797259966698	1
2810449G22Rik	0.864483938233127	1
2810453I06Rik	0.452811652741067	1
2810454H06Rik	0.766664980099502	-1
2810454L23Rik	0.594956535208505	-1
2810455B08Rik	0.991360032153044	1
2810455D13Rik	0.515242407450871	-1
2810455O05Rik	0.648300871053994	1
2810457G06Rik	0.547310723975238	1
2810459M11Rik	0.641024618290819	1
2810468N07Rik	0.693421466142846	1
2810471M01Rik	0.840125627513925	1
2810474C18Rik	0.929052029247424	-1
2810474O19Rik	0.0237209680115763	-1
2810487C13Rik	0.574054318526597	-1
2810487C13Rik /// 4931415C17Rik	0.698980799497312	-1
2810488G03Rik	0.881458056533092	-1
2900001G08Rik	0.78773921889563	1
2900002J02Rik	0.688623146845732	-1
2900002K06Rik	0.421996913991331	-1
2900005I04Rik	0.347866979177792	-1
2900005J15Rik	0.568156177272701	1
2900006B11Rik	0.605390669017103	-1
2900006K08Rik	0.956602827722241	1
2900008C10Rik	0.631089760784409	-1
2900009J20Rik	0.28407595677795	-1
2900010J23Rik	0.895154908636788	1
2900010M23Rik	0.170234346597377	1
2900011F02Rik	0.681790497390859	-1
2900011G08Rik	0.123491594940625	1
2900011L18Rik	0.96541799656608	1
2900011O08Rik	0.760129494229146	1
2900012M01Rik	0.788331651612247	1
2900016J10Rik	0.920390062850533	-1
2900017F05Rik	0.991360032153044	-1
2900018E21Rik	0.469366406519729	-1
2900018N21Rik	0.348412587569406	-1
2900019E01Rik	0.937200177307707	1
2900022B07Rik	0.783419164998726	1
2900022M07Rik	0.829193052334499	-1
2900024I21Rik	0.538648598125299	-1
2900024J01Rik	0.679762792137834	1
2900026A02Rik	0.410007457087084	-1
2900027M19Rik	0.756609388515517	1
2900034C19Rik	0.61558410820307	-1
2900035I09Rik	0.584514162485805	1
2900040J22Rik	0.569542885723238	-1
2900041M22Rik	0.921240119449057	1
2900042A17Rik	0.0713941206059562	-1
2900042E19Rik	0.718241908058751	-1
2900046B09Rik	0.943563826545987	1
2900046D03Rik	0.947290392287976	1
2900046F13Rik	0.830602928082283	1
2900046L07Rik	0.830982612703114	1
2900052L18Rik	0.992555486819566	-1
2900052N01Rik	0.880906457286541	1
2900053A13Rik	0.990527852894839	-1
2900053A13Rik /// LOC100503890	0.986245820911327	1
2900054C01Rik	0.922036115314893	-1
2900055J20Rik	0.399869030641297	1
2900056L01Rik	0.721494940019775	1
2900056M20Rik	0.520067294934897	-1
2900057B20Rik	0.813217432367051	1
2900057C01Rik	0.368150143108586	1
2900057E15Rik	0.617583346473688	-1
2900057H02Rik /// Tmem143	0.228326825400845	-1
2900060K15Rik	0.903486880842841	1
2900060N12Rik	0.220604631654736	-1
2900062L11Rik	0.693718812274874	-1
2900064A13Rik	0.338083083538486	1
2900064B16Rik	0.968889620674601	-1
2900064B18Rik	0.733941490298649	-1
2900064F13Rik	0.384511417663477	-1
2900064K03Rik	0.252481870445232	1
2900069G24Rik	0.764256572179206	1
2900072G11Rik	0.566589420634962	1
2900073C17Rik	0.99765581674441	1
2900073G15Rik	0.907582514022778	1
2900075N08Rik /// Nlgn3	0.925206802693785	1
2900076A07Rik /// LOC100504421	0.610133610986662	-1
2900076A13Rik	0.580430438677513	1
2900078I11Rik	0.654318004936527	1
2900079G21Rik	0.524279404573409	1
2900084O13Rik	0.944638606142332	-1
2900092C05Rik	0.324767713749606	-1
2900092D14Rik	0.388006004015601	1
2900092E17Rik	0.0951406221849699	-1
2900092E17Rik /// Prrt2	0.105493217281263	-1
2900092N22Rik	0.583795529865248	1
2900093K20Rik	0.988829427241314	-1
2900097C17Rik	0.770483984541822	-1
2900097C17Rik /// LOC100503107	0.244019962444613	-1
3000002C10Rik	0.821594448007965	1
3000002C10Rik /// Gapdh /// Gm10290 /// Gm10291 /// Gm10293 /// Gm12070 /// Gm16374 /// Gm2451 /// Gm2606 /// Gm3200 /// Gm4609 /// Gm5523 /// LOC100048117 /// LOC100504897	0.951240836852888	1
3010001F23Rik	0.583795529865248	1
3010003L21Rik	0.937325289141434	-1
3010026O09Rik	0.573001929188034	-1
3010027C24Rik	0.803378142460311	-1
3021401N23Rik	0.6999795886894	-1
3100002H09Rik	0.878388012934624	-1
3100002H20Rik	0.919381081585981	1
3100003L13Rik	0.966011548153953	1
3100003M19Rik	0.43618638741211	-1
3110001D03Rik	0.88683866387049	-1
3110001I22Rik	0.878388012934624	1
3110002H16Rik	0.365047124082629	1
3110003A17Rik	0.371569546323247	-1
3110005L21Rik	0.0616679619581228	1
3110005L24Rik	0.744077606780566	-1
3110007F17Rik	0.714388471923101	-1
3110009E18Rik	0.689609155204603	-1
3110009F21Rik	0.740152796246641	1
3110018I06Rik	0.61558410820307	1
3110021A11Rik	0.470373283173295	-1
3110021N24Rik	0.761225479856194	-1
3110027N22Rik	0.93023174278409	-1
3110035C09Rik	0.297018413111372	1
3110035E14Rik	0.686728661757744	-1
3110035G12Rik	0.748905022064526	1
3110037C07Rik	0.716536179756551	1
3110037L02Rik	0.586009436581101	-1
3110038A09Rik	0.272405416455427	-1
3110039C02Rik	0.876485229904798	1
3110039M20Rik	0.952533651333976	1
3110040M04Rik	0.646953901037362	-1
3110040N11Rik	0.870833885743224	-1
3110043A19Rik	0.593608032365819	-1
3110043O21Rik	0.536966129259473	1
3110045A19Rik	0.878388012934624	1
3110045C21Rik	0.99226146076229	1
3110047M12Rik	0.90173320218241	1
3110047P20Rik	0.569542885723238	-1
3110048L19Rik	0.519226924715154	1
3110048L19Rik /// 6330416L07Rik	0.0646505816075561	-1
3110049I03Rik	0.671439499040623	-1
3110049J23Rik	0.832704657791672	-1
3110052M02Rik	0.21955631010428	-1
3110053B16Rik	0.875629799232079	-1
3110054G05Rik	0.508196554419709	1
3110056J03Rik	0.394132952088963	1
3110056O03Rik	0.717024173210127	-1
3110057O12Rik	0.539584568268366	1
3110057O12Rik /// Gm2011	0.387059468404499	-1
3110062G12Rik	0.670471772804737	1
3110067C02Rik	0.785723354726261	-1
3110070M22Rik	0.871739054866227	-1
3110073H01Rik	0.405378519848706	1
3110079O15Rik	0.856603327184303	-1
3110080E11Rik	0.709069666888979	1
3110080O07Rik	0.543662835976393	-1
3110082D06Rik	0.712846687816613	1
3110082I17Rik	0.340790409327446	1
3110099E03Rik	0.996329748936064	1
3200001D21Rik	0.910213394169703	-1
3200001G23Rik	0.437806898722777	1
3200002M19Rik	0.334127022016467	-1
3222401L13Rik	0.487963611714432	-1
3222402N08Rik	0.58957914216453	-1
3230401D17Rik	0.810411191008509	1
3300002A11Rik	0.556086914671206	-1
3300002A11Rik /// LOC100503812	0.875451104432588	1
3300002I08Rik	0.184077987452211	-1
3300002I10Rik	0.177001748751553	-1
3300002P09Rik	0.0781274259218644	-1
3300002P13Rik	0.713112325705113	1
3632451O06Rik	0.798424741349653	-1
3632454L22Rik	0.871739054866227	-1
3732407C23Rik	0.617189321974841	1
3830403N18Rik	0.400488411729337	-1
3830403N18Rik /// Xlr	0.705731318052256	1
3830406C13Rik	0.159745613043451	-1
3830408C21Rik	0.243724094837742	1
3830408D07Rik	0.912527930837674	-1
3830417A13Rik	0.904358875843153	1
3830422I06Rik	0.551209137090117	1
3830431G21Rik	0.650977444283456	-1
3830612M24	0.894458802535868	1
3930401B19Rik /// A130040M12Rik /// E430024C06Rik	0.942582145923567	-1
3930402G23Rik	0.168776762088999	1
4122401K19Rik	0.880772812069075	-1
4430402I18Rik	0.466387842767468	1
4432414F05Rik	0.827029307363207	1
4631402F24Rik	0.476975196360913	-1
4631416L12Rik	0.448597215987464	-1
4631422I05Rik	0.983182824169714	1
4632404H12Rik	0.0683454501373642	-1
4632404M16Rik	0.597511572402202	1
4632409D06Rik	0.716059092802574	-1
4632411B12Rik	0.529890467407775	1
4632411P08Rik	0.299971456594236	1
4632415K11Rik	0.508626174301204	-1
4632415L05Rik	0.504169938321347	-1
4632418H02Rik	0.433331991173552	-1
4632419I22Rik	0.952836268850176	-1
4632427E13Rik	0.071229587847549	-1
4632428C04Rik	0.698980799497312	-1
4632428N05Rik	0.81616103736313	-1
4632432E15Rik	0.680851558369057	1
4632433K11Rik	0.583107818572027	-1
4632434I11Rik	0.851691580810993	-1
4633401B06Rik	0.584146003966904	-1
4633401L03Rik	0.643011582222951	-1
4633402D09Rik	0.265941418111463	-1
4731417B20Rik	0.81607769681773	1
4732415M23Rik	0.902480888698291	1
4732416N19Rik	0.957686946100905	1
4732418C07Rik	0.515365941335661	-1
4732419C18Rik	0.74379270699058	1
4732423E21Rik	0.299796480286637	-1
4732440D04Rik	0.883389789938932	-1
4732460I02Rik	0.549439793056914	-1
4732468M13Rik	0.330005637811535	-1
4732471D19Rik	0.799017603117041	1
4732490B19Rik	0.948116888758396	-1
4732491K20Rik	0.606288584163432	1
4732496C06Rik	0.94147856702476	-1
4733401A01Rik	0.299510755701748	1
4733401D01Rik	0.600239074104173	1
4831407H17Rik	0.92441447257091	1
4831426I19Rik	0.84229013695672	1
4831440E17Rik	0.414759274901194	-1
4832406H04Rik	0.506062768914536	-1
4832428D23Rik	0.647212446435928	-1
4832441B07Rik	0.684448508399557	-1
4833403I15Rik	0.864117559537445	1
4833403J16Rik	0.94295639260196	-1
4833405L11Rik	0.51907592951876	1
4833406M21Rik	0.736420591411361	-1
4833408D11Rik /// LOC100503722	0.344338542897073	-1
4833408G04Rik	0.623541112425304	-1
4833410I11Rik	0.683879201650332	1
4833411C07Rik	0.751816489459464	-1
4833411I10Rik	0.858407265868275	-1
4833412C15Rik	0.45258402021057	-1
4833412E19Rik	0.658779994135687	1
4833412K13Rik	0.475163104582266	1
4833413E03Rik	0.98259273506743	-1
4833413G10Rik	0.505924721450253	-1
4833417C18Rik	0.920462626923602	1
4833417J16Rik	0.359918558064805	-1
4833417J20Rik	0.92594423804563	-1
4833418N02Rik	0.49875142016354	1
4833419A21Rik	0.379400821244288	1
4833419E13Rik	0.0804641086146366	-1
4833419G08Rik	0.647132355207517	-1
4833419O12Rik	0.938578262617044	-1
4833420D23Rik	0.820930802822715	1
4833420G11Rik	0.818956928566635	-1
4833420G17Rik	0.0738092572900957	-1
4833420L08Rik	0.86745636293921	-1
4833421K07Rik	0.736831272457593	-1
4833422B07Rik	0.726632808531891	1
4833422C13Rik	0.896238914758074	1
4833422F24Rik	0.501586188405461	1
4833422M21Rik	0.524320387805126	1
4833423E24Rik	0.938444492979208	-1
4833424O15Rik	0.653637033158072	-1
4833427F10Rik	0.921772350097938	1
4833427G06Rik	0.894458802535868	1
4833428L15Rik	0.863077929782452	-1
4833428M15Rik	0.254765242448739	-1
4833432E10Rik	0.402597141132727	-1
4833438C02Rik /// LOC100503392	0.851466910731694	-1
4833439F03Rik	0.71146014666472	-1
4833439L19Rik	0.721634829483521	-1
4833441D16Rik	0.55980498336679	-1
4833442J19Rik	0.0195357921078853	-1
4833444G19Rik	0.792612425913016	-1
4833446E11Rik	0.583107818572027	1
4833447I15Rik	0.924366734951132	-1
4833447P13Rik	0.930027368974202	1
4921501E09Rik	0.765641989550743	1
4921504E06Rik	0.839351397174081	-1
4921504P05Rik	0.738919501031917	1
4921504P13Rik	0.493498016234645	1
4921504P20Rik	0.584738855616558	1
4921506L19Rik	0.83535290984585	-1
4921506M07Rik	0.965917881493688	-1
4921507G05Rik	0.690137966626259	-1
4921507H08Rik	0.481779725074462	1
4921507L20Rik	0.773532618322381	-1
4921507P07Rik	0.926826825035594	-1
4921508A21Rik	0.912731041281278	1
4921508D12Rik	0.875471923297895	1
4921508M14Rik	0.277526262591347	-1
4921509A06Rik	0.466191059345314	-1
4921509J17Rik	0.686452112201832	-1
4921509J17Rik /// Hspa4l	0.986054078616642	-1
4921509O07Rik	0.99226146076229	1
4921510H08Rik	0.679997808626693	-1
4921511C10Rik	0.946020569600654	-1
4921511E18Rik	0.835966416790996	1
4921511H03Rik	0.46884151617963	-1
4921511I17Rik	0.893951144547525	1
4921513D23Rik	0.339844245434336	-1
4921513H07Rik	0.942308548632914	1
4921513I03Rik	0.243724094837742	-1
4921513I08Rik	0.739316835591924	1
4921515E04Rik	0.392618378756286	1
4921515G04Rik	0.808867197940261	1
4921515J06Rik	0.699445934690871	-1
4921515L22Rik	0.975920158784521	1
4921517D16Rik	0.843102153195819	-1
4921517D21Rik	0.798305679852591	1
4921517D22Rik	0.552912599278218	1
4921517L17Rik	0.693052555730543	-1
4921517O11Rik	0.201129345614295	1
4921518B13Rik	0.922036115314893	-1
4921518J05Rik	0.799969338408061	-1
4921518K17Rik	0.912780457307166	-1
4921519G19Rik	0.317168561817405	1
4921520E09Rik	0.804469292733452	-1
4921521C08Rik	0.692887482900365	1
4921521D15Rik	0.620656087755084	1
4921521F21Rik	0.465856378026769	1
4921522E08Rik	0.892825787354725	1
4921522H14Rik	0.656165330577473	-1
4921522P10Rik	0.938578262617044	-1
4921523L03Rik	0.725179306569148	1
4921523P09Rik	0.186397381517454	1
4921524J17Rik	0.57945996531982	1
4921524L21Rik	0.525341419805899	1
4921524M04Rik	0.579329123688054	1
4921525B02Rik	0.645381131172945	1
4921525D07Rik	0.994676485302111	1
4921525O09Rik	0.620506580351937	-1
4921527H02Rik	0.707741687431158	1
4921528I07Rik	0.73613204173785	-1
4921528O07Rik	0.908114172748729	1
4921529N20Rik	0.405463308579704	1
4921530D09Rik	0.479362740079814	1
4921530L18Rik	0.945386916221972	1
4921530L21Rik	0.930342510859056	1
4921531C22Rik	0.576475875988994	1
4921531P14Rik	0.322243215122068	-1
4921532D01Rik	0.565430419632211	1
4921534H16Rik	0.988436396710914	-1
4921536K21Rik	0.819989794701255	1
4921539E11Rik	0.913334699082648	1
4921539H07Rik	0.624307276786055	1
4922501C03Rik	0.146635499443073	-1
4922501L14Rik	0.744908591451455	1
4922502B01Rik	0.994560508210827	1
4922502B01Rik /// LOC100504614	0.998764311706945	-1
4922502D21Rik	0.922043551692321	1
4922502N22Rik	0.697347557773858	-1
4922505E12Rik	0.996633583518492	-1
4930401B11Rik	0.650655953498087	-1
4930402C16Rik	0.64973770925454	1
4930402D18Rik	0.649091500110228	-1
4930402F06Rik	0.909580582290306	1
4930402F11Rik	0.994179676766306	1
4930402H05Rik	0.982279611525145	-1
4930402H24Rik	0.419613732510756	-1
4930402K13Rik	0.545181542150876	1
4930403D09Rik	0.919372283782476	1
4930403L05Rik	0.938021253740443	1
4930403L11Rik	0.247100250132294	-1
4930403N07Rik	0.81607769681773	-1
4930403O15Rik	0.448575115141825	1
4930403O18Rik	0.776854838687267	1
4930404A10Rik	0.726559027986524	1
4930404F17Rik	0.624887579440448	1
4930404H21Rik	0.706883334818544	1
4930404K06Rik	0.988436396710914	1
4930404N11Rik	0.5382126648268	-1
4930405A07Rik	0.579700985250826	1
4930405D01Rik	0.974694339339617	1
4930405G09Rik	0.439289676059137	1
4930405H06Rik	0.707691118638529	1
4930405N21Rik	0.995784923756853	-1
4930406D14Rik	0.736733541346	-1
4930406D18Rik	0.593003230912771	1
4930407I10Rik	0.8394243732547	1
4930408K08Rik	0.89613535008858	1
4930408O17Rik	0.97770857032178	1
4930412B13Rik	0.362132352283223	-1
4930412C18Rik	0.889964313787016	1
4930412D23Rik	0.991360032153044	1
4930412F09Rik	0.78405162100576	1
4930412F15Rik	0.339867774919708	-1
4930412L05Rik	0.878388012934624	1
4930412O13Rik	0.731113074086583	-1
4930413E15Rik	0.566138284721438	1
4930413F20Rik	0.627245864518536	1
4930413G21Rik	0.782720750190401	1
4930414F18Rik	0.570603146531775	-1
4930414L22Rik	0.505036800093993	-1
4930414N06Rik	0.731348961286509	-1
4930415F15Rik	0.439289676059137	1
4930415O11Rik	0.601554913124971	-1
4930415O20Rik	0.99780595902609	1
4930417G10Rik	0.680776006240996	-1
4930417H01Rik	0.810578997870385	-1
4930417O22Rik	0.98657295578082	-1
4930418C01Rik	0.682522882761991	1
4930419G24Rik	0.918271758184432	1
4930420G21Rik	0.896808575107299	-1
4930420K17Rik	0.613772867233122	-1
4930421C12Rik	0.90964050458974	-1
4930422C21Rik	0.593608032365819	1
4930422G04Rik	0.998764311706945	-1
4930422I07Rik	0.252298790071158	-1
4930422I22Rik	0.619099155934683	1
4930422N03Rik	0.719543801068988	-1
4930423C22Rik	0.87777341745919	1
4930423D22Rik	0.33248769520888	1
4930423K06Rik /// LOC100502740	0.613499161103092	-1
4930423M02Rik	0.686029351305565	1
4930423O20Rik	0.87987608712586	-1
4930424E08Rik	0.68055357366535	1
4930425F17Rik	0.73163174029942	1
4930425K24Rik	0.661252885048699	-1
4930425O10Rik	0.431512216641167	1
4930426D05Rik	0.872703896624598	-1
4930426I24Rik	0.808828495322793	1
4930426L09Rik	0.709069666888979	-1
4930427A07Rik	0.771012540314957	-1
4930428B01Rik	0.724266265655751	-1
4930428F12Rik	0.379165221846847	1
4930428O21Rik	0.73615616250358	1
4930429B21Rik	0.887403308855651	-1
4930429D17Rik	0.906846560788227	1
4930429F11Rik	0.445135295374231	-1
4930429F24Rik	0.990527852894839	-1
4930429L21Rik	0.81607769681773	1
4930429N05Rik	0.723436084921182	-1
4930430A15Rik	0.852996294264822	1
4930430F08Rik	0.454199587474503	1
4930430J20Rik	0.647716901178241	1
4930430O22Rik	0.991872042769367	1
4930431C11Rik	0.484142038486965	1
4930431F12Rik	0.824624166800249	1
4930431N21Rik	0.737690616411003	-1
4930431P03Rik	0.770506798704397	-1
4930431P19Rik	0.804230841627453	-1
4930432B10Rik	0.974053012397269	1
4930432F04Rik	0.845983883182931	-1
4930432H08Rik	0.758800983569611	1
4930432J09Rik	0.750317718291307	-1
4930432K09Rik	0.998055135112755	-1
4930432K21Rik	0.91301518253057	1
4930432L08Rik	0.986880710340485	-1
4930432N10Rik	0.40457250337283	1
4930432O09Rik	0.880808863698727	-1
4930432O21Rik	0.0930980931746246	-1
4930433M22Rik	0.707741687431158	-1
4930433N12Rik	0.963981184341597	1
4930434B07Rik	0.335290459522325	-1
4930434E21Rik	0.724467014800902	-1
4930434J06Rik	0.778575156641545	1
4930434J08Rik	0.983753462444687	1
4930435E12Rik	0.758129122072863	1
4930435F05Rik	0.708822159748331	-1
4930435F18Rik	0.65585069919817	1
4930435H24Rik	0.982844440583192	-1
4930435M08Rik	0.729591243470693	-1
4930435N07Rik	0.251792235279409	1
4930438A08Rik	0.726526949274405	-1
4930439G18Rik	0.656134587662466	1
4930440C22Rik	0.63024653223279	1
4930441O14Rik	0.90040198374392	1
4930442E04Rik	0.851654557952413	-1
4930442G10Rik	0.470335979547812	1
4930442G15Rik	0.542520804884182	1
4930442H23Rik	0.878040803369618	-1
4930442J19Rik	0.911704546337922	1
4930442L01Rik	0.210214810020495	1
4930442P07Rik	0.904147216141975	-1
4930442P19Rik	0.46884151617963	1
4930443B20Rik	0.7370131885116	1
4930443G03Rik	0.955288245498218	-1
4930443G12Rik	0.446760514974655	1
4930443O20Rik	0.996002556479739	1
4930444A02Rik	0.243538609127536	-1
4930444A19Rik	0.892579095689485	-1
4930444E06Rik	0.618209288578431	1
4930444F02Rik	0.823794588851341	1
4930444G20Rik	0.7767258347092	1
4930444G20Rik /// AF366264	0.863886228486313	1
4930444K16Rik	0.73163174029942	1
4930444M15Rik	0.878040803369618	1
4930444P10Rik	0.666456956435129	-1
4930445B03Rik	0.52084735988833	1
4930445B16Rik	0.93023174278409	1
4930445E18Rik	0.384068658965642	-1
4930445G23Rik	0.419809893699887	-1
4930445K14Rik	0.58724089689426	-1
4930447A16Rik	0.374555887455592	1
4930447C04Rik	0.681288865071682	1
4930447F04Rik	0.715671361011501	-1
4930447F24Rik	0.527546816431901	-1
4930447I22Rik	0.775576024770266	1
4930447K03Rik	0.798276805858708	1
4930447N08Rik	0.731061961399908	1
4930448A20Rik	0.762258397519823	1
4930448D08Rik	0.992412255851576	-1
4930448E06Rik	0.697726968087055	1
4930448E22Rik	0.90791201564327	-1
4930448F12Rik	0.399869030641297	1
4930448K12Rik	0.128262728420062	1
4930448K20Rik	0.500121447960728	-1
4930448N21Rik	0.89185392908443	-1
4930449A18Rik	0.656140736520489	1
4930449C09Rik	0.570603146531775	1
4930449E01Rik	0.473543811511862	1
4930449I04Rik	0.942274070302945	-1
4930449I24Rik /// Gm3402 /// Gm6370	0.926103369230883	1
4930451C15Rik	0.991360032153044	-1
4930451E06Rik	0.243724094837742	1
4930451G09Rik	0.452725829676398	1
4930451I11Rik	0.974843046883523	-1
4930452B06Rik	0.808769991482076	1
4930452G13Rik	0.533920027932561	1
4930452L02Rik	0.893261808188578	1
4930453H23Rik	0.679762792137834	1
4930453J04Rik	0.878650435763355	1
4930453L07Rik	0.922317830645209	-1
4930453N24Rik	0.483503930145519	-1
4930453O03Rik	0.967399018550217	1
4930455C13Rik	0.946093042609848	-1
4930455C21Rik	0.795492354731201	1
4930455D15Rik	0.927124688261449	1
4930455F23Rik	0.996652470800186	1
4930455H04Rik	0.811124772389307	1
4930455J16Rik	0.334886905332787	1
4930455M05Rik	0.43618638741211	1
4930456A14Rik	0.177001748751553	-1
4930456G14Rik	0.598121481901285	1
4930456J16Rik	0.785031681849373	-1
4930456K20Rik	0.605229129810208	1
4930456L15Rik	0.745468724897641	1
4930458D05Rik	0.644298175951971	-1
4930458K08Rik	0.540567357879798	-1
4930459C07Rik	0.894458802535868	-1
4930459I23Rik	0.733941490298649	1
4930461C15Rik	0.591174917248306	-1
4930463O16Rik	0.557157187485814	-1
4930465A12Rik	0.912527930837674	1
4930465K10Rik	0.968874797315679	-1
4930465M20Rik	0.617876563040977	1
4930466F19Rik	0.737074545860662	-1
4930466I24Rik	0.964981143302786	-1
4930466K18Rik	0.557157187485814	-1
4930467D19Rik	0.7622991754913	1
4930467D21Rik	0.750187334389527	-1
4930468A15Rik	0.89120912388177	1
4930469G21Rik	0.847244580243148	-1
4930470B04Rik	0.947114772985733	1
4930470H14Rik	0.74360571467821	-1
4930470P17Rik	0.627836366588555	-1
4930471E19Rik	0.877033503063344	-1
4930471G03Rik	0.835501064779845	1
4930471M09Rik	0.427789651617849	-1
4930471M23Rik	0.743743831486175	-1
4930473A02Rik	0.698698410154655	-1
4930473A06Rik	0.752839144211697	-1
4930473H19Rik	0.908301833578086	-1
4930473M17Rik	0.816747362956037	1
4930473O22Rik	0.976337791976288	-1
4930474A20Rik	0.735743666932469	-1
4930474H20Rik	0.9764652886104	1
4930474N05Rik	0.309662606737272	-1
4930474N09Rik	0.92786283177869	1
4930477O15Rik	0.542287576893205	1
4930478L05Rik	0.912444289212592	-1
4930478M09Rik	0.975400549795096	1
4930478P22Rik	0.943760914520505	1
4930480E11Rik	0.96140237850807	-1
4930480G23Rik	0.721290826061972	1
4930480K02Rik	0.81830172552401	1
4930480K15Rik	0.548820492227842	1
4930480K23Rik	0.544962098469368	1
4930481A15Rik	0.902614426276373	-1
4930481B07Rik	0.845126187059264	1
4930483C01Rik	0.852437277898847	1
4930483C13Rik	0.600747118596371	1
4930483J18Rik	0.524250627499606	1
4930483K19Rik	0.930491952395415	1
4930483O08Rik	0.974960725323159	-1
4930484H19Rik	0.191223398091489	1
4930485B16Rik	0.842379812253145	-1
4930485E13Rik	0.810877306697201	1
4930485G23Rik	0.66198603942498	-1
4930486A15Rik	0.720317617988205	1
4930486L24Rik	0.562103141850894	1
4930487N04Rik	0.666879343647717	1
4930488B01Rik	0.985438011332686	1
4930488B22Rik	0.514321666492389	1
4930488L21Rik	0.823910515236688	-1
4930488N15Rik	0.875451104432588	1
4930488N24Rik	0.852445578022766	-1
4930500A05Rik	0.997423271077487	1
4930500E03Rik	0.803378142460311	-1
4930500F04Rik	0.965718628436934	1
4930500G05Rik	0.542520804884182	1
4930500H12Rik	0.835043235898974	1
4930502E18Rik	0.76667986538116	1
4930502M04Rik	0.76667986538116	-1
4930503B20Rik	0.51797540390547	1
4930503E14Rik	0.498124260202214	1
4930503E24Rik	0.56560692697161	1
4930503L19Rik	0.832196035050775	1
4930504C09Rik	0.265007196650635	1
4930504O13Rik	0.94374590815508	1
4930505A04Rik	0.934592730220536	-1
4930505H01Rik	0.99659079343113	1
4930505M18Rik	0.950245632310426	1
4930505N22Rik	0.671398732306579	-1
4930505O19Rik	0.709515373382363	1
4930505O20Rik	0.697899663762953	1
4930506C21Rik	0.383103861668438	-1
4930506M07Rik	0.873801378942647	1
4930507A01Rik	0.746990713362367	-1
4930507D05Rik	0.559488374970742	1
4930507D10Rik	0.655070252251138	-1
4930509E16Rik	0.947373899359421	-1
4930509E22Rik	0.513412922869886	1
4930509H03Rik	0.728515797810318	1
4930509J09Rik	0.795388072763797	1
4930509K18Rik	0.672458960124801	1
4930510E17Rik	0.736333388981313	-1
4930511A02Rik	0.895165358786987	1
4930511E03Rik	0.895954188621321	1
4930511I11Rik	0.976231885561034	1
4930511J24Rik	0.987217115519104	-1
4930511M11Rik	0.74360571467821	-1
4930512B01Rik	0.556488975523089	1
4930512H18Rik	0.949962257012506	-1
4930512M02Rik /// LOC100503589	0.803656358317779	1
4930513L20Rik	0.875195061575328	1
4930513N10Rik	0.400488411729337	-1
4930513N20Rik	0.434941383776671	1
4930513O06Rik	0.730631875888001	-1
4930515G01Rik	0.995170990123259	1
4930515G13Rik	0.888946687499729	1
4930515I15	0.644417762665615	1
4930516K23Rik	0.395866425923	1
4930517E11Rik	0.888837106563639	1
4930517G19Rik	0.490218032877462	1
4930517J16Rik	0.598894575688611	1
4930517N10Rik	0.872703896624598	1
4930517O19Rik	0.772701642942026	1
4930518C04Rik	0.921257057261815	1
4930518F22Rik	0.682591948438675	-1
4930518I15Rik	0.670202281433613	-1
4930518J20Rik	0.7856687885224	1
4930518P08Rik	0.698168575963468	1
4930519A11Rik	0.95507331035019	-1
4930519D14Rik	0.0486685729946622	1
4930519E07Rik	0.487963611714432	1
4930519F16Rik	0.314644316029636	1
4930519G04Rik	0.377228588512503	-1
4930519H02Rik	0.608794722088736	-1
4930519L02Rik	0.115452948360256	-1
4930519N06Rik	0.802536909240971	1
4930519P11Rik	0.798344390047309	1
4930520K10Rik	0.621704369368236	-1
4930520O04Rik	0.335416206839906	1
4930521A18Rik	0.951175313274212	-1
4930521C21Rik	0.858610288128663	1
4930521G14Rik	0.974694339339617	-1
4930521O11Rik	0.553719658344802	1
4930522H14Rik	0.993220712311611	1
4930522N08Rik	0.892825787354725	-1
4930523C07Rik	0.109216295374376	1
4930523O13Rik	0.803046129646038	1
4930524B15Rik	0.70547086984573	-1
4930524B17Rik	0.738693001237228	1
4930524C18Rik	0.994928233721322	1
4930524J08Rik	0.40091948883651	1
4930524L23Rik	0.713288557834401	-1
4930524N10Rik	0.966707210580054	1
4930524O07Rik	0.559357081599193	1
4930524O08Rik	0.958918263453186	-1
4930525F21Rik	0.740852291940499	-1
4930525G20Rik	0.40438327373122	-1
4930526D03Rik	0.9139145295666	1
4930526F13Rik	0.748733475268446	1
4930526H09Rik	0.99780595902609	1
4930526I15Rik	0.899965472947854	1
4930526L06Rik	0.798610551826163	-1
4930527F18Rik	0.651435183078951	1
4930527J03Rik	0.0440439460158291	1
4930528A17Rik	0.948180753756406	1
4930528D03Rik	0.657071025448773	-1
4930528F23Rik	0.569542885723238	1
4930528G23Rik	0.956309182175815	-1
4930529C04Rik	0.942380362511439	-1
4930529F21Rik	0.595812439979444	1
4930529I22Rik	0.916421998922065	1
4930529K09Rik	0.440210522064125	-1
4930529M08Rik	0.7767258347092	1
4930532I03Rik	0.65773272024351	1
4930532J02Rik	0.731545234401328	1
4930533B01Rik	0.769135099023206	-1
4930533B18Rik	0.874022655307992	1
4930533K18Rik	0.562144486534034	-1
4930533L02Rik	0.716059092802574	1
4930533N22Rik	0.723229112194324	1
4930534B04Rik	0.659536036276948	-1
4930534H18Rik	0.986054078616642	-1
4930534I15Rik	0.962036635689885	1
4930535C22Rik	0.958466009485793	1
4930535F04Rik	0.742415956137633	1
4930535I16Rik	0.316907531165765	-1
4930537H20Rik	0.760984117508374	1
4930538K18Rik	0.827886510076488	-1
4930539E08Rik	0.721494940019775	1
4930539J05Rik	0.756691699284175	-1
4930540E01Rik	0.200140171602044	1
4930540M05Rik	0.926979607090509	1
4930542C12Rik	0.490076419808593	1
4930542C16Rik	0.386046351111982	1
4930542D17Rik	0.583279348523559	-1
4930542N07Rik	0.400764929928463	1
4930543E12Rik	0.401093755543252	1
4930543N07Rik	0.616249549358126	1
4930544F09Rik	0.856603327184303	1
4930544G11Rik	0.823695058601188	1
4930544L04Rik	0.747245619141398	1
4930544L18Rik	0.368150143108586	1
4930544M13Rik	0.584155814948239	-1
4930544N03Rik	0.555689998244423	1
4930544O15Rik	0.572225785805879	1
4930545H06Rik	0.5881681387263	-1
4930545L23Rik	0.798344390047309	-1
4930546C10Rik	0.268682517924263	1
4930547C10Rik	0.914615216994386	1
4930547N16Rik	0.928365554793083	-1
4930548F15Rik	0.462549549998246	1
4930548G14Rik	0.42803645139698	1
4930548H24Rik	0.916623280087385	-1
4930549C01Rik	0.965917881493688	-1
4930549C15Rik	0.758757590237101	1
4930549O18Rik	0.670715332092155	1
4930550C14Rik	0.770374066409048	-1
4930550C17Rik	0.549398111398309	1
4930550G17Rik	0.597511572402202	-1
4930550L24Rik	0.512954616521419	1
4930551A22Rik	0.713805945986843	-1
4930551I15Rik	0.672956950287756	1
4930551O13Rik	0.813217432367051	1
4930552N02Rik	0.467856049288572	1
4930552P12Rik	0.919212210434662	1
4930553M12Rik	0.604620037980205	-1
4930553P13Rik	0.190139009471406	1
4930553P18Rik	0.505924721450253	1
4930554C24Rik	0.90769741067218	1
4930554G24Rik	0.617983518096043	1
4930554H23Rik	0.252690840039575	1
4930554P06Rik	0.626168716054836	1
4930555B11Rik	0.730906797379012	-1
4930555F03Rik	0.637428382761303	-1
4930555I21Rik	0.522929243163044	1
4930556A12Rik	0.854251436897961	-1
4930556A17Rik	0.821913016762286	1
4930556A20Rik	0.997818016271776	-1
4930556H04Rik	0.926252338037386	1
4930556J24Rik	0.785870424680076	-1
4930556L07Rik	0.612271516791373	1
4930556N08Rik	0.873787670062163	1
4930556N09Rik	0.576583064757717	1
4930556N13Rik	0.815675413640211	1
4930557A04Rik	0.943433255093798	1
4930557B21Rik	0.849555371970917	-1
4930557J02Rik	0.963365637808557	1
4930558J18Rik	0.7767258347092	1
4930558J22Rik	0.892005286728817	1
4930558K02Rik	0.99378909726365	-1
4930558N01Rik	0.53347533821366	-1
4930560O18Rik	0.982268842197275	-1
4930562A09Rik	0.593003230912771	1
4930562C15Rik	0.788343184378659	1
4930562D21Rik	0.939813027620435	1
4930562F07Rik	0.42895870461043	1
4930563D23Rik	0.874468826694267	1
4930563E18Rik	0.975154423723688	1
4930563E22Rik	0.900216856181706	1
4930563F15Rik	0.896046803344761	-1
4930563J15Rik	0.543643178918152	1
4930563N14Rik	0.880744119552208	1
4930564B12Rik	0.601061028663505	1
4930564B18Rik	0.74360571467821	-1
4930564C03Rik	0.995805995151962	1
4930564D02Rik	0.939127055257442	-1
4930564K09Rik	0.721494306655908	-1
4930565A17	0.713805945986843	-1
4930565B19Rik	0.192396469964916	-1
4930565D16Rik	0.193327142174741	1
4930565N06Rik	0.6693675531185	1
4930566D17Rik	0.165191522500589	1
4930566F21Rik	0.355398709647894	-1
4930566N20Rik	0.485755278682235	1
4930567K12Rik	0.96826309215942	1
4930568A13Rik	0.917175566937623	1
4930568D16Rik	0.433374319873808	-1
4930568G15Rik	0.810578997870385	1
4930568K20Rik	0.707634553216085	1
4930569F06Rik	0.756123461186878	1
4930570B17Rik	0.617701814108385	-1
4930570E01Rik	0.467882459699718	1
4930570E03Rik	0.780856774215696	1
4930570G19Rik	0.947328941668885	-1
4930571B16Rik	0.605979157272879	-1
4930571K23Rik	0.66239045712926	-1
4930572C08Rik	0.586810852647533	-1
4930572G02Rik	0.80271250031625	1
4930572J05Rik	0.605411285690694	1
4930572J10Rik	0.303409819811286	1
4930573C08Rik	0.705731318052256	-1
4930573G07Rik	0.49786850464892	-1
4930573O21Rik	0.853576722440737	-1
4930577N17Rik	0.765627791134987	1
4930578C19Rik	0.505036800093993	-1
4930578G10Rik	0.778030908058289	1
4930578G10Rik /// Gm7819	0.376278070690288	-1
4930578I06Rik	0.450013727915434	-1
4930578I07Rik	0.888085010894128	1
4930578M01Rik	0.491315297805669	1
4930578N16Rik	0.301609256183057	-1
4930579C15Rik	0.160310251844302	-1
4930579D07Rik	0.723067052315199	-1
4930579F01Rik	0.915100827258872	1
4930579G18Rik	0.921888515557684	1
4930579G22Rik	0.506006575527606	-1
4930579G24Rik	0.603292263288088	-1
4930579H20Rik	0.919681634192254	1
4930579J09Rik	0.942380362511439	1
4930579K19Rik	0.842988899432434	1
4930579P08Rik	0.397061677651041	1
4930581F22Rik	0.947328941668885	1
4930583H14Rik	0.0165127314987274	-1
4930583I09Rik	0.744319517394352	-1
4930584F24Rik	0.664055451197351	1
4930588G05Rik	0.981120244362383	-1
4930588G17Rik	0.815472065511055	-1
4930588J15Rik	0.958672095792221	-1
4930588N13Rik	0.924780857978807	-1
4930589L23Rik	0.899693391068259	-1
4930589P08Rik	0.689670048896339	-1
4930590A17Rik	0.587611356185599	-1
4930591A17Rik	0.749763649048681	-1
4930592A05Rik	0.842988899432434	-1
4930592C13Rik	0.287644996040597	1
4930592I03Rik	0.926750788413689	-1
4930593A02Rik	0.573001929188034	1
4930594C11Rik	0.938116490960491	1
4930594M17Rik	0.561249615578065	-1
4930595D18Rik	0.972439754075592	-1
4930597G03Rik	0.964291408366945	1
4930597L12Rik	0.770039427802959	-1
4930599N24Rik	0.733347263283642	-1
4931400O07Rik	0.71291979754691	-1
4931402G19Rik	0.707126149581666	1
4931402H11Rik	0.985984031456773	1
4931403G20Rik	0.829290027763363	1
4931403M11Rik	0.518796705409043	-1
4931406B18Rik	0.606617826362765	1
4931406C07Rik	0.11133129739852	-1
4931406E20Rik	0.786394170543117	-1
4931406H21Rik	0.28338146550077	-1
4931406P16Rik	0.66919526520055	-1
4931407E12Rik	0.592261204028513	1
4931407G18Rik	0.972439754075592	-1
4931407J08Rik	0.67151778463408	1
4931408A02Rik	0.220508270278855	1
4931408D14Rik	0.385644132083351	-1
4931409D07Rik	0.550140631040977	1
4931412I15Rik	0.770098010343331	-1
4931413K12Rik	0.970364319735223	1
4931414P19Rik	0.10047254044314	-1
4931415C17Rik	0.778672148713035	-1
4931417E11Rik	0.405463308579704	1
4931417G12Rik	0.843762158243722	-1
4931423N10Rik	0.939092392176324	-1
4931428A05Rik	0.892944125695371	-1
4931428F04Rik	0.50266834855898	1
[truncated: 19,680 more rows]
