# Supplementary material for: Kiwi: a tool for integration and visualization of network topology and gene-set analysis
Source: BMC Bioinformatics. 2014 Dec 11;15(1):408. doi: 10.1186/s12859-014-0408-9 (PMC4269931; doi:10.1186/s12859-014-0408-9)
Supplement: Additional file 1: — Case study demo files. [file 12859_2014_408_MOESM1_ESM.zip › case_studies/case_study 2/GSC_KRAS.txt]

ethanol[c]	Adh1
ethanol[c]	Adh4
ethanol[c]	Adh5
ethanol[c]	Adh6a
ethanol[c]	Adh7
ethanol[c]	Adhfe1
ethanol[c]	Zadh2
ethanol[c]	Cyp2e1
NAD+[c]	Adh1
NAD+[c]	Adh4
NAD+[c]	Adh5
NAD+[c]	Adh6a
NAD+[c]	Adh7
NAD+[c]	Adhfe1
NAD+[c]	Zadh2
NAD+[c]	Htt
NAD+[c]	Ldhal6b
NAD+[c]	Ldhb
NAD+[c]	Ldhc
NAD+[c]	Uevld
NAD+[c]	Gapdh
NAD+[c]	Gapdhs
NAD+[c]	Ugdh
NAD+[c]	Sord
NAD+[c]	Tsta3
NAD+[c]	Mecr
NAD+[c]	Pecr
NAD+[c]	Aldh1a3
NAD+[c]	Aldh3a1
NAD+[c]	Aldh3b1
NAD+[c]	Aldh3b2
NAD+[c]	Akr1b3
NAD+[c]	Akr1b8
NAD+[c]	Aldh3a2
NAD+[c]	Aldh7a1
NAD+[c]	Aldh9a1
NAD+[c]	Aldh1b1
NAD+[c]	Aldh2
NAD+[c]	Ldhd
NAD+[c]	Phgdh
NAD+[c]	Impdh1
NAD+[c]	Impdh2
NAD+[c]	Xdh
NAD+[c]	Dpyd
NAD+[c]	Lefty1
NAD+[c]	Pycr1
NAD+[c]	Pycr2
NAD+[c]	Pycrl
NAD+[c]	Aldh8a1
NAD+[c]	Far1
NAD+[c]	Far2
NAD+[c]	Dhps
NAD+[c]	Ubac2
NAD+[c]	Grhpr
NAD+[c]	Chdh
NAD+[c]	Aox1
NAD+[c]	Akr1c6
NAD+[c]	Bdh2
NAD+[c]	Cbr4
NAD+[c]	Ctbp1
NAD+[c]	Dhrs2
NAD+[c]	H2-Ke6
NAD+[c]	Hsd11b1
NAD+[c]	Hsd11b2
NAD+[c]	Hsd17b11
NAD+[c]	Hsd17b14
NAD+[c]	Hsd3b7
NAD+[c]	Htatip2
NAD+[c]	Mdh1b
NAD+[c]	Rdh10
NAD+[c]	Rdh12
NAD+[c]	Rdh13
NAD+[c]	Rdh14
NAD+[c]	Sdr16c5
NAD+[c]	Sdr42e1
NAD+[c]	Sdr9c7
NAD+[c]	Wwox
NAD+[c]	Mdh1
NAD+[c]	Gsr
NAD+[c]	Dld
NAD+[c]	Fads1
NAD+[c]	Fads2
NAD+[c]	Fads3
NAD+[c]	Aasdh
NAD+[c]	Acaa1a
NAD+[c]	Acaa2
NAD+[c]	Acot2
NAD+[c]	Acot3
NAD+[c]	Acot4
NAD+[c]	Acot7
NAD+[c]	Acot8
NAD+[c]	Acox1
NAD+[c]	Acox3
NAD+[c]	Acsf2
NAD+[c]	Acsf3
NAD+[c]	Amacr
NAD+[c]	Baat
NAD+[c]	Echs1
NAD+[c]	Hadh
NAD+[c]	Hadha
NAD+[c]	Hadhb
NAD+[c]	Hsd17b10
NAD+[c]	Hsd17b4
NAD+[c]	Slc27a1
NAD+[c]	Slc27a2
NAD+[c]	Slc27a3
NAD+[c]	Slc27a4
NAD+[c]	Hsd17b12
NAD+[c]	Ptgr1
NAD+[c]	Tecrl
NAD+[c]	Hpgd
NAD+[c]	Cbr1
NAD+[c]	Cbr3
NAD+[c]	Dhrs4
NAD+[c]	Nqo1
NAD+[c]	Hsd3b1
NAD+[c]	Akr1c18
NAD+[c]	Akr1c21
NAD+[c]	Nsdhl
NAD+[c]	Sc5d
NAD+[c]	Cyp27a1
NAD+[c]	Gpd1
NAD+[c]	Gpd1l
NAD+[c]	Cyb5r1
NAD+[c]	Cyb5r2
NAD+[c]	Cyb5r3
NAD+[c]	Cyb5r4
NAD+[c]	Cyb5rl
NAD+[c]	Nadsyn1
NAD+[c]	Nudt12
NAD+[c]	Nadk
NAD+[c]	Acp1
NAD+[c]	Acp5
NAD+[c]	Acp6
NAD+[c]	Acpl2
NAD+[c]	Acpp
NAD+[c]	C330005M16Rik
NAD+[c]	Bst1
NAD+[c]	Cd38
NAD+[c]	Art1
NAD+[c]	Art3
NAD+[c]	Art4
NAD+[c]	Art5
NAD+[c]	Sirt6
NAD+[c]	Qdpr
NAD+[c]	Dhfr
NAD+[c]	Mthfr
NAD+[c]	Mthfd1
NAD+[c]	Aldh1l1
NAD+[c]	Aldh1l2
NAD+[c]	Blvra
NAD+[c]	Blvrb
NAD+[c]	Hsd17b6
NAD+[c]	Rdh5
NAD+[c]	Rbp3
NAD+[c]	Rdh7
NAD+[c]	Rlbp1
NAD+[c]	Aldh1a1
NAD+[c]	Aldh1a2
NAD+[c]	Coq6
NAD+[c]	Cyp2e1
NAD+[c]	Cyp4v3
NAD+[c]	Cyp24a1
NAD+[c]	Parp1
NAD+[c]	Parp11
NAD+[c]	Parp12
NAD+[c]	Parp14
NAD+[c]	Parp16
NAD+[c]	Parp2
NAD+[c]	Parp3
NAD+[c]	Parp4
NAD+[c]	Parp6
NAD+[c]	Parp8
NAD+[c]	Parp9
NAD+[c]	Tiparp
NAD+[c]	Tnks
NAD+[c]	Tnks2
NAD+[c]	Zc3hav1
NAD+[c]	Nqo2
acetaldehyde[c]	Adh1
acetaldehyde[c]	Adh4
acetaldehyde[c]	Adh5
acetaldehyde[c]	Adh6a
acetaldehyde[c]	Adh7
acetaldehyde[c]	Adhfe1
acetaldehyde[c]	Zadh2
acetaldehyde[c]	Aldh1a3
acetaldehyde[c]	Aldh3a1
acetaldehyde[c]	Aldh3b1
acetaldehyde[c]	Aldh3b2
acetaldehyde[c]	Cyp2e1
acetaldehyde[c]	Dera
acetaldehyde[c]	Cyp17a1
acetaldehyde[c]	Agxt2l1
H+[c]	Adh1
H+[c]	Adh4
H+[c]	Adh5
H+[c]	Adh6a
H+[c]	Adh7
H+[c]	Adhfe1
H+[c]	Zadh2
H+[c]	Htt
H+[c]	Ldhal6b
H+[c]	Ldhb
H+[c]	Ldhc
H+[c]	Uevld
H+[c]	Aldh1a3
H+[c]	Aldh3a1
H+[c]	Aldh3b1
H+[c]	Aldh3b2
H+[c]	Gapdh
H+[c]	Gapdhs
H+[c]	Cyp2e1
H+[c]	Ugdh
H+[c]	Akr1b3
H+[c]	Akr1b8
H+[c]	Sord
H+[c]	Tsta3
H+[c]	Dcxr
H+[c]	Mecr
H+[c]	Pecr
H+[c]	Dhdh
H+[c]	Akr7a5
H+[c]	Cyb5d1
H+[c]	Ldhd
H+[c]	Me1
H+[c]	Rwdd2a
H+[c]	Grhpr
H+[c]	Aldh3a2
H+[c]	Aldh7a1
H+[c]	Aldh9a1
H+[c]	Aldh1b1
H+[c]	Aldh2
H+[c]	Phgdh
H+[c]	G6pdx
H+[c]	Pgd
H+[c]	Impdh1
H+[c]	Impdh2
H+[c]	Gmpr
H+[c]	Gmpr2
H+[c]	Xdh
H+[c]	Txnrd1
H+[c]	Txnrd2
H+[c]	Txnrd3
H+[c]	Cad
H+[c]	Dpyd
H+[c]	Itpa
H+[c]	Nt5c
H+[c]	Gsr
H+[c]	Lefty1
H+[c]	Pycr1
H+[c]	Pycr2
H+[c]	Pycrl
H+[c]	Nos1
H+[c]	Nos2
H+[c]	Nos3
H+[c]	Amd1
H+[c]	Srm
H+[c]	Sms
H+[c]	Aldh8a1
H+[c]	Far1
H+[c]	Far2
H+[c]	Dhps
H+[c]	Ubac2
H+[c]	Ckb
H+[c]	Ckm
H+[c]	Ckmt1
H+[c]	Ckmt2
H+[c]	Chdh
H+[c]	Dmgdh
H+[c]	Pdpr
H+[c]	Acer3
H+[c]	Acy3
H+[c]	Macrod1
H+[c]	Macrod2
H+[c]	Naaa
H+[c]	Ntan1
H+[c]	Sirt1
H+[c]	Sirt2
H+[c]	Sirt3
H+[c]	Sirt5
H+[c]	Sirt6
H+[c]	Sirt7
H+[c]	Wdyhv1
H+[c]	Ash1l
H+[c]	Dot1l
H+[c]	Ehmt1
H+[c]	Ehmt2
H+[c]	Nsd1
H+[c]	Setd1a
H+[c]	Setd1b
H+[c]	Setd2
H+[c]	Setd7
H+[c]	Setd8
H+[c]	Setdb1
H+[c]	Setdb2
H+[c]	Setmar
H+[c]	Smyd3
H+[c]	Suv39h1
H+[c]	Suv39h2
H+[c]	Suv420h1
H+[c]	Suv420h2
H+[c]	Whsc1
H+[c]	Whsc1l1
H+[c]	Sec11a
H+[c]	Sec11c
H+[c]	Spcs1
H+[c]	Spcs2
H+[c]	Spcs3
H+[c]	Shmt2
H+[c]	Cercam
H+[c]	Plod1
H+[c]	Plod2
H+[c]	Plod3
H+[c]	Cyp1a1
H+[c]	Cyp1a2
H+[c]	Cyp1b1
H+[c]	Cyp2c65
H+[c]	Aox1
H+[c]	Tpo
H+[c]	Duox1
H+[c]	Akr1c6
H+[c]	Bdh2
H+[c]	Cbr4
H+[c]	Ctbp1
H+[c]	Dhrs2
H+[c]	H2-Ke6
H+[c]	Hsd11b1
H+[c]	Hsd11b2
H+[c]	Hsd17b11
H+[c]	Hsd17b14
H+[c]	Hsd3b7
H+[c]	Htatip2
H+[c]	Mdh1b
H+[c]	Rdh10
H+[c]	Rdh12
H+[c]	Rdh13
H+[c]	Rdh14
H+[c]	Sdr16c5
H+[c]	Sdr42e1
H+[c]	Sdr9c7
H+[c]	Wwox
H+[c]	Kmo
H+[c]	Cat
H+[c]	Tyr
H+[c]	Ddc
H+[c]	Epx
H+[c]	Lpo
H+[c]	Mpo
H+[c]	Prdx6
H+[c]	Cryz
H+[c]	Atg9b
H+[c]	Dnmt1
H+[c]	Dnmt3a
H+[c]	Dnmt3b
H+[c]	Dnmt3l
H+[c]	Trdmt1
H+[c]	Mdh1
H+[c]	Fmo1
H+[c]	Fmo2
H+[c]	Fmo3
H+[c]	Fmo4
H+[c]	Fmo5
H+[c]	Mat1a
H+[c]	Mat2a
H+[c]	Mat2b
H+[c]	Idh1
H+[c]	Idh2
H+[c]	Cox15
H+[c]	Cox17
H+[c]	Cox4i1
H+[c]	Cox4i2
H+[c]	Cox5a
H+[c]	Cox5b
H+[c]	Cox6a1
H+[c]	Cox6a2
H+[c]	Cox6b1
H+[c]	Cox6b2
H+[c]	Cox6c
H+[c]	Cox7a1
H+[c]	Cox7a2
H+[c]	Cox7a2l
H+[c]	Cox7b2
H+[c]	Cox7c
H+[c]	Cox8a
H+[c]	Cox8c
H+[c]	Atad2
H+[c]	Atp10a
H+[c]	Atp10b
H+[c]	Atp10d
H+[c]	Atp11a
H+[c]	Atp11b
H+[c]	Atp11c
H+[c]	Atp12a
H+[c]	Atp1a1
H+[c]	Atp1a2
H+[c]	Atp1a3
H+[c]	Atp1a4
H+[c]	Atp1b1
H+[c]	Atp1b2
H+[c]	Atp1b3
H+[c]	Atp1b4
H+[c]	Atp2a1
H+[c]	Atp2a2
H+[c]	Atp2a3
H+[c]	Atp2b1
H+[c]	Atp2b2
H+[c]	Atp2b3
H+[c]	Atp2b4
H+[c]	Atp2c1
H+[c]	Atp2c2
H+[c]	Atp4a
H+[c]	Atp4b
H+[c]	Atp5a1
H+[c]	Atp5b
H+[c]	Atp5c1
H+[c]	Atp5d
H+[c]	Atp5e
H+[c]	Atp5f1
H+[c]	Atp5g1
H+[c]	Atp5g2
H+[c]	Atp5g3
H+[c]	Atp5h
H+[c]	Atp5j
H+[c]	Atp5j2
H+[c]	Atp5k
H+[c]	Atp5o
H+[c]	Atp5s
H+[c]	Atp6ap1
H+[c]	Atp6v0a1
H+[c]	Atp6v0a2
H+[c]	Atp6v0a4
H+[c]	Atp6v0b
H+[c]	Atp6v0c
H+[c]	Atp6v0d1
H+[c]	Atp6v0d2
H+[c]	Atp6v0e
H+[c]	Atp6v0e2
H+[c]	Atp6v1a
H+[c]	Atp6v1b1
H+[c]	Atp6v1b2
H+[c]	Atp6v1c1
H+[c]	Atp6v1c2
H+[c]	Atp6v1d
H+[c]	Atp6v1e1
H+[c]	Atp6v1e2
H+[c]	Atp6v1f
H+[c]	Atp6v1g1
H+[c]	Atp6v1g2
H+[c]	Atp6v1h
H+[c]	Atp8a1
H+[c]	Atp8a2
H+[c]	Atp8b1
H+[c]	Atp8b2
H+[c]	Atp8b3
H+[c]	Atp8b4
H+[c]	Atp9a
H+[c]	Atp9b
H+[c]	Atpaf1
H+[c]	Atpaf2
H+[c]	Atrx
H+[c]	Blm
H+[c]	Brip1
H+[c]	Cant1
H+[c]	Cftr
H+[c]	Chd1
H+[c]	Chd2
H+[c]	Chd3
H+[c]	Chd4
H+[c]	Chd5
H+[c]	Chd6
H+[c]	Chd7
H+[c]	Chd8
H+[c]	Chd9
H+[c]	Ddx1
H+[c]	Ddx10
H+[c]	Ddx11
H+[c]	Ddx17
H+[c]	Ddx18
H+[c]	Ddx20
H+[c]	Ddx21
H+[c]	Ddx23
H+[c]	Ddx24
H+[c]	Ddx27
H+[c]	Ddx31
H+[c]	Ddx39
H+[c]	Ddx3x
H+[c]	Ddx3y
H+[c]	Ddx4
H+[c]	Ddx41
H+[c]	Ddx42
H+[c]	Ddx43
H+[c]	Ddx46
H+[c]	Ddx47
H+[c]	Ddx49
H+[c]	Ddx5
H+[c]	Ddx50
H+[c]	Ddx51
H+[c]	Ddx52
H+[c]	Ddx54
H+[c]	Ddx55
H+[c]	Ddx56
H+[c]	Ddx6
H+[c]	Dhx15
H+[c]	Dhx16
H+[c]	Dhx30
H+[c]	Dhx35
H+[c]	Dhx36
H+[c]	Dhx37
H+[c]	Dhx38
H+[c]	Dhx57
H+[c]	Dhx8
H+[c]	Dhx9
H+[c]	Dna2
H+[c]	Dqx1
H+[c]	Dync2h1
H+[c]	Eif4a2
H+[c]	Eif4a3
H+[c]	Entpd1
H+[c]	Entpd2
H+[c]	Entpd3
H+[c]	Entpd8
H+[c]	Ercc2
H+[c]	Ercc3
H+[c]	Fbxo18
H+[c]	Gtf2f2
H+[c]	Helb
H+[c]	Ifih1
H+[c]	Ino80
H+[c]	Katna1
H+[c]	Katnal1
H+[c]	Katnal2
H+[c]	Kif3b
H+[c]	Mcm2
H+[c]	Mcm3
H+[c]	Mcm4
H+[c]	Mcm5
H+[c]	Mcm6
H+[c]	Mcm7
H+[c]	Mcm8
H+[c]	Mcm9
H+[c]	Mov10l1
H+[c]	Nav2
H+[c]	Nsf
H+[c]	Pif1
H+[c]	Rad54l2
H+[c]	Recql
H+[c]	Recql4
H+[c]	Recql5
H+[c]	Rtel1
H+[c]	Ruvbl2
H+[c]	Skiv2l2
H+[c]	Smarcad1
H+[c]	Smarcal1
H+[c]	Snrnp200
H+[c]	Spast
H+[c]	Tcirg1
H+[c]	Wrn
H+[c]	Cyc1
H+[c]	Uqcr10
H+[c]	Uqcr11
H+[c]	Uqcrb
H+[c]	Uqcrc1
H+[c]	Uqcrc2
H+[c]	Uqcrfs1
H+[c]	Uqcrh
H+[c]	Uqcrq
H+[c]	Ears2
H+[c]	Ik
H+[c]	Ndufa1
H+[c]	Ndufa10
H+[c]	Ndufa11
H+[c]	Ndufa12
H+[c]	Ndufa13
H+[c]	Ndufa2
H+[c]	Ndufa3
H+[c]	Ndufa4
H+[c]	Ndufa4l2
H+[c]	Ndufa5
H+[c]	Ndufa6
H+[c]	Ndufa7
H+[c]	Ndufa8
H+[c]	Ndufa9
H+[c]	Ndufab1
H+[c]	Ndufb10
H+[c]	Ndufb11
H+[c]	Ndufb2
H+[c]	Ndufb3
H+[c]	Ndufb4
H+[c]	Ndufb5
H+[c]	Ndufb6
H+[c]	Ndufb7
H+[c]	Ndufb8
H+[c]	Ndufb9
H+[c]	Ndufc1
H+[c]	Ndufc2
H+[c]	Ndufs1
H+[c]	Ndufs2
H+[c]	Ndufs3
H+[c]	Ndufs4
H+[c]	Ndufs5
H+[c]	Ndufs6
H+[c]	Ndufs7
H+[c]	Ndufs8
H+[c]	Ndufv1
H+[c]	Ndufv2
H+[c]	Ndufv3
H+[c]	Sod1
H+[c]	Sod2
H+[c]	Sod3
H+[c]	Fasn
H+[c]	Acaca
H+[c]	Acacb
H+[c]	Hsd17b12
H+[c]	Tecr
H+[c]	Tecrl
H+[c]	Scd2
H+[c]	Fads6
H+[c]	Fads1
H+[c]	Fads2
H+[c]	Fads3
H+[c]	Ptgs1
H+[c]	Ptgs2
H+[c]	Gpx1
H+[c]	Gpx2
H+[c]	Gpx3
H+[c]	Gpx4
H+[c]	Gpx5
H+[c]	Gpx6
H+[c]	Gpx7
H+[c]	Gpx8
H+[c]	Cyp19a1
H+[c]	Cyp2b10
H+[c]	Cyp2c29
H+[c]	Cyp2c50
H+[c]	Cyp2c55
H+[c]	Cyp2d22
H+[c]	Cyp2f2
H+[c]	Cyp2j6
H+[c]	Cyp2s1
H+[c]	Cyp2u1
H+[c]	Cyp4b1
H+[c]	Cyp4f14
H+[c]	Cyp4f15
H+[c]	Cyp4x1
H+[c]	Dld
H+[c]	Lias
H+[c]	Lipt2
H+[c]	Cbr1
H+[c]	Cbr3
H+[c]	Dhrs4
H+[c]	Ephx1
H+[c]	Ephx2
H+[c]	Tbcb
H+[c]	Alox12
H+[c]	Cyp4f13
H+[c]	Cyp4f18
H+[c]	Cyp4f39
H+[c]	Alox5
H+[c]	Aasdh
H+[c]	Acaa1a
H+[c]	Acaa2
H+[c]	Acot2
H+[c]	Acot3
H+[c]	Acot4
H+[c]	Acot7
H+[c]	Acot8
H+[c]	Acox1
H+[c]	Acox3
H+[c]	Acsf2
H+[c]	Acsf3
H+[c]	Amacr
H+[c]	Baat
H+[c]	Echs1
H+[c]	Hadh
H+[c]	Hadha
H+[c]	Hadhb
H+[c]	Hsd17b10
H+[c]	Hsd17b4
H+[c]	Slc27a1
H+[c]	Slc27a2
H+[c]	Slc27a3
H+[c]	Slc27a4
H+[c]	Ptgr1
H+[c]	Faah
H+[c]	Hpgd
H+[c]	Nqo1
H+[c]	Cyp11a1
H+[c]	Cyp17a1
H+[c]	Hsd3b1
H+[c]	Cyp7b1
H+[c]	Cyp11b1
H+[c]	Cyp11b2
H+[c]	Akr1c18
H+[c]	Akr1c21
H+[c]	Hsd17b1
H+[c]	Hsd17b2
H+[c]	Hsd17b6
H+[c]	Hsd17b7
H+[c]	Bco2
H+[c]	Hsd17b3
H+[c]	Srd5a1
H+[c]	Srd5a2
H+[c]	Srd5a3
H+[c]	Akr1d1
H+[c]	Hmgcr
H+[c]	Fdft1
H+[c]	Sqle
H+[c]	Cyp51
H+[c]	Lbr
H+[c]	Tm7sf2
H+[c]	Sc4mol
H+[c]	Nsdhl
H+[c]	Sc5d
H+[c]	Dhcr7
H+[c]	Dhcr24
H+[c]	Cyp27a1
H+[c]	Degs2
H+[c]	Kdsr
H+[c]	Degs1
H+[c]	Cept1
H+[c]	Chpt1
H+[c]	Gpd1
H+[c]	Gpd1l
H+[c]	Pcyt1a
H+[c]	Pcyt1b
H+[c]	Pemt
H+[c]	Gnpat
H+[c]	Sts
H+[c]	Cyp46a1
H+[c]	Cyp39a1
H+[c]	Cyp8b1
H+[c]	Slc27a5
H+[c]	Ch25h
H+[c]	Cyp7a1
H+[c]	Cyb5r1
H+[c]	Cyb5r2
H+[c]	Cyb5r3
H+[c]	Cyb5r4
H+[c]	Cyb5rl
H+[c]	Qprt
H+[c]	Naprt1
H+[c]	Nudt12
H+[c]	Acpp
H+[c]	Nt5c1b
H+[c]	Nt5c2
H+[c]	Nt5c3
H+[c]	Nt5e
H+[c]	Nt5m
H+[c]	Nnt
H+[c]	Pnp
H+[c]	Bst1
H+[c]	Cd38
H+[c]	Art1
H+[c]	Art3
H+[c]	Art4
H+[c]	Art5
H+[c]	Nnmt
H+[c]	Qdpr
H+[c]	Ftcd
H+[c]	Dhfr
H+[c]	Aldh1l1
H+[c]	Aldh1l2
H+[c]	Mthfr
H+[c]	Mthfd1
H+[c]	Mthfs
H+[c]	Spr
H+[c]	Glrx
H+[c]	Glrx2
H+[c]	Fech
H+[c]	Blvra
H+[c]	Blvrb
H+[c]	Dhrs3
H+[c]	Rdh11
H+[c]	Rdh5
H+[c]	Cyp26a1
H+[c]	Rbp3
H+[c]	Rdh7
H+[c]	Rlbp1
H+[c]	Cyp26b1
H+[c]	Aldh1a1
H+[c]	Aldh1a2
H+[c]	Chst10
H+[c]	Chst2
H+[c]	Chst4
H+[c]	Chst5
H+[c]	Chst7
H+[c]	Chst8
H+[c]	Chst9
H+[c]	Hs2st1
H+[c]	Hs6st1
H+[c]	Hs6st2
H+[c]	Hs6st3
H+[c]	Ndst1
H+[c]	Ndst2
H+[c]	Ndst3
H+[c]	Ndst4
H+[c]	Sult1a1
H+[c]	Sult1b1
H+[c]	Sult1c1
H+[c]	Sult1c2
H+[c]	Sult4a1
H+[c]	Ust
H+[c]	Mmaa
H+[c]	Mmab
H+[c]	Cyp2r1
H+[c]	Cubn
H+[c]	Cyp27b1
H+[c]	Gc
H+[c]	Lrp2
H+[c]	Coq6
H+[c]	Cyp4v3
H+[c]	Cyp24a1
H+[c]	Pxdn
H+[c]	Car1
H+[c]	Car12
H+[c]	Car13
H+[c]	Car14
H+[c]	Car2
H+[c]	Car3
H+[c]	Car4
H+[c]	Car5a
H+[c]	Car5b
H+[c]	Car6
H+[c]	Car7
H+[c]	Car8
H+[c]	Car9
H+[c]	Nae1
H+[c]	Cma1
H+[c]	Parp1
H+[c]	Parp11
H+[c]	Parp12
H+[c]	Parp14
H+[c]	Parp16
H+[c]	Parp2
H+[c]	Parp3
H+[c]	Parp4
H+[c]	Parp6
H+[c]	Parp8
H+[c]	Parp9
H+[c]	Tiparp
H+[c]	Tnks
H+[c]	Tnks2
H+[c]	Zc3hav1
H+[c]	Por
H+[c]	Prep
H+[c]	Rnmt
H+[c]	As3mt
H+[c]	Nqo2
H+[c]	Mtrr
H+[c]	Abp1
H+[c]	Aoc3
H+[c]	Slc47a1
H+[c]	Slc22a18
H+[c]	Slc16a1
H+[c]	Slc16a3
H+[c]	Slc16a4
H+[c]	Slc16a5
H+[c]	Slc16a6
H+[c]	Slc16a7
H+[c]	Slc16a8
H+[c]	Slc1a1
H+[c]	Slc1a2
H+[c]	Slc1a3
H+[c]	Slc1a6
H+[c]	Slc1a7
H+[c]	Slc38a3
H+[c]	Slc38a5
H+[c]	Slc20a1
H+[c]	Slc20a2
H+[c]	Slc9a1
H+[c]	Slc9a2
H+[c]	Slc9a3
H+[c]	Slc9a4
H+[c]	Slc9a5
H+[c]	Slc9a9
H+[c]	Slc11a1
H+[c]	Slc11a2
H+[c]	Slc40a1
H+[c]	Slc39a1
H+[c]	Slc39a10
H+[c]	Slc39a14
H+[c]	Slc39a2
H+[c]	Slc39a3
H+[c]	Slc39a4
H+[c]	Slc39a5
H+[c]	Slc39a6
H+[c]	Slc39a8
H+[c]	Slc7a6
H+[c]	Slc19a2
H+[c]	Slc19a3
H+[c]	Slc36a1
H+[c]	Slc36a2
H+[c]	Slc36a3
H+[c]	Slc36a4
H+[c]	Slc38a1
H+[c]	Slc38a2
H+[c]	Slc38a4
H+[c]	Slc6a14
H+[c]	Slc7a1
H+[c]	Slc7a2
H+[c]	Slc7a3
H+[c]	Slc15a1
H+[c]	Slc15a2
H+[c]	Slc26a1
H+[c]	Slc26a2
H+[c]	Slc2a13
H+[c]	Fosl1
H+[c]	Slc25a12
H+[c]	Slc25a13
H+[c]	Slc25a1
H+[c]	Slc25a3
H+[c]	Slc25a15
H+[c]	Slc25a2
H+[c]	Slc25a18
H+[c]	Slc25a22
H+[c]	Slc25a14
H+[c]	Slc25a27
H+[c]	Ucp1
H+[c]	Ucp2
H+[c]	Ucp3
H+[c]	Dbi
H+[c]	Slc29a4
H+[c]	Slc17a5
H+[c]	Slc9a8
H+[c]	Kpna6
H+[c]	Xpo6
H+[c]	Xpo7
H+[c]	Slc17a3
H+[c]	Slc17a7
NADH[c]	Adh1
NADH[c]	Adh4
NADH[c]	Adh5
NADH[c]	Adh6a
NADH[c]	Adh7
NADH[c]	Adhfe1
NADH[c]	Zadh2
NADH[c]	Htt
NADH[c]	Ldhal6b
NADH[c]	Ldhb
NADH[c]	Ldhc
NADH[c]	Uevld
NADH[c]	Gapdh
NADH[c]	Gapdhs
NADH[c]	Ugdh
NADH[c]	Sord
NADH[c]	Tsta3
NADH[c]	Mecr
NADH[c]	Pecr
NADH[c]	Aldh1a3
NADH[c]	Aldh3a1
NADH[c]	Aldh3b1
NADH[c]	Aldh3b2
NADH[c]	Akr1b3
NADH[c]	Akr1b8
NADH[c]	Aldh3a2
NADH[c]	Aldh7a1
NADH[c]	Aldh9a1
NADH[c]	Aldh1b1
NADH[c]	Aldh2
NADH[c]	Ldhd
NADH[c]	Phgdh
NADH[c]	Impdh1
NADH[c]	Impdh2
NADH[c]	Xdh
NADH[c]	Dpyd
NADH[c]	Lefty1
NADH[c]	Pycr1
NADH[c]	Pycr2
NADH[c]	Pycrl
NADH[c]	Aldh8a1
NADH[c]	Far1
NADH[c]	Far2
NADH[c]	Dhps
NADH[c]	Ubac2
NADH[c]	Grhpr
NADH[c]	Chdh
NADH[c]	Aox1
NADH[c]	Akr1c6
NADH[c]	Bdh2
NADH[c]	Cbr4
NADH[c]	Ctbp1
NADH[c]	Dhrs2
NADH[c]	H2-Ke6
NADH[c]	Hsd11b1
NADH[c]	Hsd11b2
NADH[c]	Hsd17b11
NADH[c]	Hsd17b14
NADH[c]	Hsd3b7
NADH[c]	Htatip2
NADH[c]	Mdh1b
NADH[c]	Rdh10
NADH[c]	Rdh12
NADH[c]	Rdh13
NADH[c]	Rdh14
NADH[c]	Sdr16c5
NADH[c]	Sdr42e1
NADH[c]	Sdr9c7
NADH[c]	Wwox
NADH[c]	Mdh1
NADH[c]	Gsr
NADH[c]	Dld
NADH[c]	Fads1
NADH[c]	Fads2
NADH[c]	Fads3
NADH[c]	Aasdh
NADH[c]	Acaa1a
NADH[c]	Acaa2
NADH[c]	Acot2
NADH[c]	Acot3
NADH[c]	Acot4
NADH[c]	Acot7
NADH[c]	Acot8
NADH[c]	Acox1
NADH[c]	Acox3
NADH[c]	Acsf2
NADH[c]	Acsf3
NADH[c]	Amacr
NADH[c]	Baat
NADH[c]	Echs1
NADH[c]	Hadh
NADH[c]	Hadha
NADH[c]	Hadhb
NADH[c]	Hsd17b10
NADH[c]	Hsd17b4
NADH[c]	Slc27a1
NADH[c]	Slc27a2
NADH[c]	Slc27a3
NADH[c]	Slc27a4
NADH[c]	Hsd17b12
NADH[c]	Ptgr1
NADH[c]	Tecrl
NADH[c]	Hpgd
NADH[c]	Cbr1
NADH[c]	Cbr3
NADH[c]	Dhrs4
NADH[c]	Nqo1
NADH[c]	Hsd3b1
NADH[c]	Akr1c18
NADH[c]	Akr1c21
NADH[c]	Nsdhl
NADH[c]	Sc5d
NADH[c]	Cyp27a1
NADH[c]	Gpd1
NADH[c]	Gpd1l
NADH[c]	Cyb5r1
NADH[c]	Cyb5r2
NADH[c]	Cyb5r3
NADH[c]	Cyb5r4
NADH[c]	Cyb5rl
NADH[c]	Qdpr
NADH[c]	Dhfr
NADH[c]	Mthfr
NADH[c]	Mthfd1
NADH[c]	Aldh1l1
NADH[c]	Aldh1l2
NADH[c]	Blvra
NADH[c]	Blvrb
NADH[c]	Hsd17b6
NADH[c]	Rdh5
NADH[c]	Rbp3
NADH[c]	Rdh7
NADH[c]	Rlbp1
NADH[c]	Aldh1a1
NADH[c]	Aldh1a2
NADH[c]	Coq6
NADH[c]	Cyp2e1
NADH[c]	Cyp4v3
NADH[c]	Cyp24a1
NADH[c]	Nqo2
NADP+[c]	Aldh1a3
NADP+[c]	Aldh3a1
NADP+[c]	Aldh3b1
NADP+[c]	Aldh3b2
NADP+[c]	Zadh2
NADP+[c]	Cyp2e1
NADP+[c]	Akr1b3
NADP+[c]	Akr1b8
NADP+[c]	Tsta3
NADP+[c]	Dcxr
NADP+[c]	Dhdh
NADP+[c]	Akr7a5
NADP+[c]	Me1
NADP+[c]	Rwdd2a
NADP+[c]	Grhpr
NADP+[c]	G6pdx
NADP+[c]	Pgd
NADP+[c]	Gmpr
NADP+[c]	Gmpr2
NADP+[c]	Txnrd1
NADP+[c]	Txnrd2
NADP+[c]	Txnrd3
NADP+[c]	Dpyd
NADP+[c]	Gsr
NADP+[c]	Lefty1
NADP+[c]	Pycr1
NADP+[c]	Pycr2
NADP+[c]	Pycrl
NADP+[c]	Nos1
NADP+[c]	Nos2
NADP+[c]	Nos3
NADP+[c]	Aldh7a1
NADP+[c]	Dmgdh
NADP+[c]	Pdpr
NADP+[c]	Cyp1a1
NADP+[c]	Cyp1a2
NADP+[c]	Cyp1b1
NADP+[c]	Cyp2c65
NADP+[c]	Duox1
NADP+[c]	Kmo
NADP+[c]	Cryz
NADP+[c]	Dio1
NADP+[c]	Dio2
NADP+[c]	Atg9b
NADP+[c]	Aldh1b1
NADP+[c]	Aldh2
NADP+[c]	Aldh3a2
NADP+[c]	Aldh9a1
NADP+[c]	Fmo1
NADP+[c]	Fmo2
NADP+[c]	Fmo3
NADP+[c]	Fmo4
NADP+[c]	Fmo5
NADP+[c]	Idh1
NADP+[c]	Idh2
NADP+[c]	Fasn
NADP+[c]	Mecr
NADP+[c]	Pecr
NADP+[c]	Hsd17b12
NADP+[c]	Tecr
NADP+[c]	Tecrl
NADP+[c]	Scd2
NADP+[c]	Fads6
NADP+[c]	Fads1
NADP+[c]	Fads2
NADP+[c]	Fads3
NADP+[c]	Ptgs1
NADP+[c]	Ptgs2
NADP+[c]	Gpx1
NADP+[c]	Gpx2
NADP+[c]	Gpx3
NADP+[c]	Gpx4
NADP+[c]	Gpx5
NADP+[c]	Gpx6
NADP+[c]	Gpx7
NADP+[c]	Gpx8
NADP+[c]	Prdx6
NADP+[c]	Cyp19a1
NADP+[c]	Cyp2b10
NADP+[c]	Cyp2c29
NADP+[c]	Cyp2c50
NADP+[c]	Cyp2c55
NADP+[c]	Cyp2d22
NADP+[c]	Cyp2f2
NADP+[c]	Cyp2j6
NADP+[c]	Cyp2s1
NADP+[c]	Cyp2u1
NADP+[c]	Cyp4b1
NADP+[c]	Cyp4f14
NADP+[c]	Cyp4f15
NADP+[c]	Cyp4x1
NADP+[c]	Cbr1
NADP+[c]	Cbr3
NADP+[c]	Dhrs4
NADP+[c]	Cyp4f13
NADP+[c]	Cyp4f18
NADP+[c]	Cyp4f39
NADP+[c]	Tbcb
NADP+[c]	Alox12
NADP+[c]	Alox5
NADP+[c]	Adh5
NADP+[c]	Akr1c6
NADP+[c]	Bdh2
NADP+[c]	Cbr4
NADP+[c]	Ctbp1
NADP+[c]	Dhrs2
NADP+[c]	H2-Ke6
NADP+[c]	Hsd11b1
NADP+[c]	Hsd11b2
NADP+[c]	Hsd17b11
NADP+[c]	Hsd17b14
NADP+[c]	Hsd3b7
NADP+[c]	Htatip2
NADP+[c]	Mdh1b
NADP+[c]	Rdh10
NADP+[c]	Rdh12
NADP+[c]	Rdh13
NADP+[c]	Rdh14
NADP+[c]	Sdr16c5
NADP+[c]	Sdr42e1
NADP+[c]	Sdr9c7
NADP+[c]	Wwox
NADP+[c]	Hpgd
NADP+[c]	Cyp17a1
NADP+[c]	Cyp7b1
NADP+[c]	Cyp11b1
NADP+[c]	Cyp11b2
NADP+[c]	Akr1c18
NADP+[c]	Akr1c21
NADP+[c]	Bco2
NADP+[c]	Hsd17b1
NADP+[c]	Hsd17b2
NADP+[c]	Hsd17b3
NADP+[c]	Hsd17b6
NADP+[c]	Hsd17b7
NADP+[c]	Srd5a1
NADP+[c]	Srd5a2
NADP+[c]	Srd5a3
NADP+[c]	Akr1d1
NADP+[c]	Hmgcr
NADP+[c]	Fdft1
NADP+[c]	Sqle
NADP+[c]	Cyp51
NADP+[c]	Lbr
NADP+[c]	Tm7sf2
NADP+[c]	Sc4mol
NADP+[c]	Nsdhl
NADP+[c]	Sc5d
NADP+[c]	Dhcr7
NADP+[c]	Dhcr24
NADP+[c]	Degs2
NADP+[c]	Kdsr
NADP+[c]	Degs1
NADP+[c]	Adh1
NADP+[c]	Adh4
NADP+[c]	Adh6a
NADP+[c]	Adh7
NADP+[c]	Gpd1
NADP+[c]	Gnpat
NADP+[c]	Cyp27a1
NADP+[c]	Cyp46a1
NADP+[c]	Cyp39a1
NADP+[c]	Cyp8b1
NADP+[c]	Ch25h
NADP+[c]	Cyp7a1
NADP+[c]	Nadk
NADP+[c]	Acp1
NADP+[c]	Acp5
NADP+[c]	Acp6
NADP+[c]	Acpl2
NADP+[c]	Acpp
NADP+[c]	C330005M16Rik
NADP+[c]	Bst1
NADP+[c]	Cd38
NADP+[c]	Dhfr
NADP+[c]	Aldh1l1
NADP+[c]	Aldh1l2
NADP+[c]	Mthfd1
NADP+[c]	Mthfr
NADP+[c]	Spr
NADP+[c]	Qdpr
NADP+[c]	Glrx
NADP+[c]	Glrx2
NADP+[c]	Blvra
NADP+[c]	Blvrb
NADP+[c]	Dhrs3
NADP+[c]	Rdh11
NADP+[c]	Cyp26a1
NADP+[c]	Cyp26b1
NADP+[c]	Rbp3
NADP+[c]	Rdh5
NADP+[c]	Rdh7
NADP+[c]	Rlbp1
NADP+[c]	Adhfe1
NADP+[c]	Cyp2r1
NADP+[c]	Cubn
NADP+[c]	Cyp27b1
NADP+[c]	Gc
NADP+[c]	Lrp2
NADP+[c]	Coq6
NADP+[c]	Cyp4v3
NADP+[c]	Cyp24a1
NADP+[c]	Por
NADP+[c]	Mtrr
NADPH[c]	Aldh1a3
NADPH[c]	Aldh3a1
NADPH[c]	Aldh3b1
NADPH[c]	Aldh3b2
NADPH[c]	Zadh2
NADPH[c]	Cyp2e1
NADPH[c]	Akr1b3
NADPH[c]	Akr1b8
NADPH[c]	Tsta3
NADPH[c]	Dcxr
NADPH[c]	Dhdh
NADPH[c]	Akr7a5
NADPH[c]	Me1
NADPH[c]	Rwdd2a
NADPH[c]	Grhpr
NADPH[c]	G6pdx
NADPH[c]	Pgd
NADPH[c]	Gmpr
NADPH[c]	Gmpr2
NADPH[c]	Txnrd1
NADPH[c]	Txnrd2
NADPH[c]	Txnrd3
NADPH[c]	Dpyd
NADPH[c]	Gsr
NADPH[c]	Lefty1
NADPH[c]	Pycr1
NADPH[c]	Pycr2
NADPH[c]	Pycrl
NADPH[c]	Nos1
NADPH[c]	Nos2
NADPH[c]	Nos3
NADPH[c]	Aldh7a1
NADPH[c]	Dmgdh
NADPH[c]	Pdpr
NADPH[c]	Cyp1a1
NADPH[c]	Cyp1a2
NADPH[c]	Cyp1b1
NADPH[c]	Cyp2c65
NADPH[c]	Duox1
NADPH[c]	Kmo
NADPH[c]	Cryz
NADPH[c]	Dio1
NADPH[c]	Dio2
NADPH[c]	Atg9b
NADPH[c]	Aldh1b1
NADPH[c]	Aldh2
NADPH[c]	Aldh3a2
NADPH[c]	Aldh9a1
NADPH[c]	Fmo1
NADPH[c]	Fmo2
NADPH[c]	Fmo3
NADPH[c]	Fmo4
NADPH[c]	Fmo5
NADPH[c]	Idh1
NADPH[c]	Idh2
NADPH[c]	Fasn
NADPH[c]	Mecr
NADPH[c]	Pecr
NADPH[c]	Hsd17b12
NADPH[c]	Tecr
NADPH[c]	Tecrl
NADPH[c]	Scd2
NADPH[c]	Fads6
NADPH[c]	Fads1
NADPH[c]	Fads2
NADPH[c]	Fads3
NADPH[c]	Ptgs1
NADPH[c]	Ptgs2
NADPH[c]	Gpx1
NADPH[c]	Gpx2
NADPH[c]	Gpx3
NADPH[c]	Gpx4
NADPH[c]	Gpx5
NADPH[c]	Gpx6
NADPH[c]	Gpx7
NADPH[c]	Gpx8
NADPH[c]	Prdx6
NADPH[c]	Cyp19a1
NADPH[c]	Cyp2b10
NADPH[c]	Cyp2c29
NADPH[c]	Cyp2c50
NADPH[c]	Cyp2c55
NADPH[c]	Cyp2d22
NADPH[c]	Cyp2f2
NADPH[c]	Cyp2j6
NADPH[c]	Cyp2s1
NADPH[c]	Cyp2u1
NADPH[c]	Cyp4b1
NADPH[c]	Cyp4f14
NADPH[c]	Cyp4f15
NADPH[c]	Cyp4x1
NADPH[c]	Cbr1
NADPH[c]	Cbr3
NADPH[c]	Dhrs4
NADPH[c]	Cyp4f13
NADPH[c]	Cyp4f18
NADPH[c]	Cyp4f39
NADPH[c]	Tbcb
NADPH[c]	Alox12
NADPH[c]	Alox5
NADPH[c]	Adh5
NADPH[c]	Akr1c6
NADPH[c]	Bdh2
NADPH[c]	Cbr4
NADPH[c]	Ctbp1
NADPH[c]	Dhrs2
NADPH[c]	H2-Ke6
NADPH[c]	Hsd11b1
NADPH[c]	Hsd11b2
NADPH[c]	Hsd17b11
NADPH[c]	Hsd17b14
NADPH[c]	Hsd3b7
NADPH[c]	Htatip2
NADPH[c]	Mdh1b
NADPH[c]	Rdh10
NADPH[c]	Rdh12
NADPH[c]	Rdh13
NADPH[c]	Rdh14
NADPH[c]	Sdr16c5
NADPH[c]	Sdr42e1
NADPH[c]	Sdr9c7
NADPH[c]	Wwox
NADPH[c]	Hpgd
NADPH[c]	Cyp17a1
NADPH[c]	Cyp7b1
NADPH[c]	Cyp11b1
NADPH[c]	Cyp11b2
NADPH[c]	Akr1c18
NADPH[c]	Akr1c21
NADPH[c]	Bco2
NADPH[c]	Hsd17b1
NADPH[c]	Hsd17b2
NADPH[c]	Hsd17b3
NADPH[c]	Hsd17b6
NADPH[c]	Hsd17b7
NADPH[c]	Srd5a1
NADPH[c]	Srd5a2
NADPH[c]	Srd5a3
NADPH[c]	Akr1d1
NADPH[c]	Hmgcr
NADPH[c]	Fdft1
NADPH[c]	Sqle
NADPH[c]	Cyp51
NADPH[c]	Lbr
NADPH[c]	Tm7sf2
NADPH[c]	Sc4mol
NADPH[c]	Nsdhl
NADPH[c]	Sc5d
NADPH[c]	Dhcr7
NADPH[c]	Dhcr24
NADPH[c]	Degs2
NADPH[c]	Kdsr
NADPH[c]	Degs1
NADPH[c]	Adh1
NADPH[c]	Adh4
NADPH[c]	Adh6a
NADPH[c]	Adh7
NADPH[c]	Gpd1
NADPH[c]	Gnpat
NADPH[c]	Cyp27a1
NADPH[c]	Cyp46a1
NADPH[c]	Cyp39a1
NADPH[c]	Cyp8b1
NADPH[c]	Ch25h
NADPH[c]	Cyp7a1
NADPH[c]	Dhfr
NADPH[c]	Aldh1l1
NADPH[c]	Aldh1l2
NADPH[c]	Mthfd1
NADPH[c]	Mthfr
NADPH[c]	Spr
NADPH[c]	Qdpr
NADPH[c]	Glrx
NADPH[c]	Glrx2
NADPH[c]	Blvra
NADPH[c]	Blvrb
NADPH[c]	Dhrs3
NADPH[c]	Rdh11
NADPH[c]	Cyp26a1
NADPH[c]	Cyp26b1
NADPH[c]	Rbp3
NADPH[c]	Rdh5
NADPH[c]	Rdh7
NADPH[c]	Rlbp1
NADPH[c]	Adhfe1
NADPH[c]	Cyp2r1
NADPH[c]	Cubn
NADPH[c]	Cyp27b1
NADPH[c]	Gc
NADPH[c]	Lrp2
NADPH[c]	Coq6
NADPH[c]	Cyp4v3
NADPH[c]	Cyp24a1
NADPH[c]	Por
NADPH[c]	Mtrr
acetate[c]	Acss2
acetate[c]	Aldh1a3
acetate[c]	Aldh3a1
acetate[c]	Aldh3b1
acetate[c]	Aldh3b2
acetate[c]	Acot12
acetate[c]	Acy3
acetate[c]	Aspa
acetate[c]	Acy1
acetate[c]	Acer3
acetate[c]	Macrod1
acetate[c]	Macrod2
acetate[c]	Naaa
acetate[c]	Ntan1
acetate[c]	Sirt1
acetate[c]	Sirt2
acetate[c]	Sirt3
acetate[c]	Sirt5
acetate[c]	Sirt6
acetate[c]	Sirt7
acetate[c]	Wdyhv1
acetate[c]	Amdhd2
acetate[c]	Bco2
acetate[c]	Cyp17a1
acetate[c]	Ache
acetate[c]	Bche
acetate[c]	Aspg
acetate[c]	Pafah1b1
acetate[c]	Pafah1b2
acetate[c]	Pafah1b3
acetate[c]	Pafah2
acetate[c]	Pigl
acetate[c]	Cyp11b1
acetate[c]	Cyp11b2
acetate[c]	Siae
acetate[c]	Slc16a1
acetate[c]	Slc16a3
acetate[c]	Slc16a4
acetate[c]	Slc16a5
acetate[c]	Slc16a6
acetate[c]	Slc16a7
acetate[c]	Slc16a8
acetate[c]	Slc16a12
acetate[c]	Slc16a13
acetate[c]	Slc16a9
ATP[c]	Acss2
ATP[c]	Pfkl
ATP[c]	Pfkm
ATP[c]	Pfkp
ATP[c]	1810043G02Rik
ATP[c]	Hcn3
ATP[c]	Pklr
ATP[c]	Tmem54
ATP[c]	Crisp1
ATP[c]	Mia3
ATP[c]	Pgk1
ATP[c]	Pgk2
ATP[c]	Adpgk
ATP[c]	Gck
ATP[c]	Hk1
ATP[c]	Hk2
ATP[c]	Hk3
ATP[c]	Hkdc1
ATP[c]	Galk1
ATP[c]	Galk2
ATP[c]	Khk
ATP[c]	Pfkfb1
ATP[c]	Pfkfb2
ATP[c]	Pfkfb3
ATP[c]	Pfkfb4
ATP[c]	Fam20b
ATP[c]	Fggy
ATP[c]	Fn3k
ATP[c]	Fn3krp
ATP[c]	Nol9
ATP[c]	Fuk
ATP[c]	Xylb
ATP[c]	Rbks
ATP[c]	Acss1
ATP[c]	Aacs
ATP[c]	Prps1
ATP[c]	Prps1l1
ATP[c]	Prps2
ATP[c]	Bre
ATP[c]	Sat1
ATP[c]	Sat2
ATP[c]	Shpk
ATP[c]	Adcy1
ATP[c]	Adcy10
ATP[c]	Adcy2
ATP[c]	Adcy3
ATP[c]	Adcy4
ATP[c]	Adcy5
ATP[c]	Adcy6
ATP[c]	Adcy7
ATP[c]	Adcy8
ATP[c]	Adcy9
ATP[c]	Gucy1a2
ATP[c]	Gucy1a3
ATP[c]	Gucy1b3
ATP[c]	Gucy2c
ATP[c]	Gucy2e
ATP[c]	Npr1
ATP[c]	Npr2
ATP[c]	Ak1
ATP[c]	Ak2
ATP[c]	Ak3
ATP[c]	Ak4
ATP[c]	Ak5
ATP[c]	Ak7
ATP[c]	Taf9
ATP[c]	Adk
ATP[c]	Dck
ATP[c]	Guk1
ATP[c]	Gmps
ATP[c]	Acad8
ATP[c]	Acad9
ATP[c]	Acadm
ATP[c]	Acadvl
ATP[c]	Acox3
ATP[c]	Dguok
ATP[c]	Rrm1
ATP[c]	Rrm2
ATP[c]	Rrm2b
ATP[c]	Txn1
ATP[c]	Gart
ATP[c]	Pfas
ATP[c]	Paics
ATP[c]	Nme1
ATP[c]	Nme2
ATP[c]	Nme4
ATP[c]	Nme5
ATP[c]	Nme6
ATP[c]	Nme7
ATP[c]	Cmpk1
ATP[c]	Ctps
ATP[c]	Ctps2
ATP[c]	Cad
ATP[c]	Dtymk
ATP[c]	Uck1
ATP[c]	Uck2
ATP[c]	Uckl1
ATP[c]	Tk1
ATP[c]	Papss1
ATP[c]	Papss2
ATP[c]	Ada
ATP[c]	Fam65a
ATP[c]	Mtpap
ATP[c]	Nqo1
ATP[c]	Papd4
ATP[c]	Papola
ATP[c]	Papolb
ATP[c]	Papolg
ATP[c]	Polr1a
ATP[c]	Polr1b
ATP[c]	Polr1c
ATP[c]	Polr1d
ATP[c]	Polr1e
ATP[c]	Polr2a
ATP[c]	Polr2b
ATP[c]	Polr2c
ATP[c]	Polr2d
ATP[c]	Polr2e
ATP[c]	Polr2f
ATP[c]	Polr2g
ATP[c]	Polr2h
ATP[c]	Polr2i
ATP[c]	Polr2j
ATP[c]	Polr2k
ATP[c]	Polr3a
ATP[c]	Polr3b
ATP[c]	Polr3c
ATP[c]	Polr3d
ATP[c]	Polr3e
ATP[c]	Polr3f
ATP[c]	Polr3g
ATP[c]	Polr3gl
ATP[c]	Polr3k
ATP[c]	Polrmt
ATP[c]	Reg3b
ATP[c]	Tut1
ATP[c]	Zcchc11
ATP[c]	Zcchc6
ATP[c]	Znrd1
ATP[c]	Ass1
ATP[c]	Glul
ATP[c]	Asns
ATP[c]	Carns1
ATP[c]	Glyctk
ATP[c]	Ckb
ATP[c]	Ckm
ATP[c]	Ckmt1
ATP[c]	Ckmt2
ATP[c]	Fpgs
ATP[c]	Mat1a
ATP[c]	Mat2a
ATP[c]	Mat2b
ATP[c]	Oplah
ATP[c]	Gclc
ATP[c]	Gclm
ATP[c]	Gss
ATP[c]	Sephs1
ATP[c]	Sephs2
ATP[c]	Mars
ATP[c]	Mars2
ATP[c]	Nagk
ATP[c]	Gne
ATP[c]	Yars
ATP[c]	Yars2
ATP[c]	Aars
ATP[c]	Aars2
ATP[c]	Rars
ATP[c]	Rars2
ATP[c]	Nars
ATP[c]	Nars2
ATP[c]	Dars
ATP[c]	Dars2
ATP[c]	Cars
ATP[c]	Cars2
ATP[c]	Qars
ATP[c]	Ears2
ATP[c]	Eprs
ATP[c]	Gars
ATP[c]	Hars
ATP[c]	Hars2
ATP[c]	Iars
ATP[c]	Iars2
ATP[c]	Lars
ATP[c]	Lars2
ATP[c]	Kars
ATP[c]	Fars2
ATP[c]	Farsa
ATP[c]	Farsb
ATP[c]	Pars2
ATP[c]	Sars
ATP[c]	Sars2
ATP[c]	Tars
ATP[c]	Tars2
ATP[c]	Tarsl2
ATP[c]	Wars
ATP[c]	Wars2
ATP[c]	Vars
ATP[c]	Vars2
ATP[c]	Bmp1
ATP[c]	Abl1
ATP[c]	Abl2
ATP[c]	Alk
ATP[c]	Axl
ATP[c]	Blk
ATP[c]	Bmx
ATP[c]	Btk
ATP[c]	C230081A13Rik
ATP[c]	Clk1
ATP[c]	Clk2
ATP[c]	Clk3
ATP[c]	Clk4
ATP[c]	Csf1r
ATP[c]	Csk
ATP[c]	D8Ertd82e
ATP[c]	Ddr1
ATP[c]	Ddr2
ATP[c]	Dyrk1a
ATP[c]	Dyrk1b
ATP[c]	Dyrk2
ATP[c]	Dyrk3
ATP[c]	Egfr
ATP[c]	Epha1
ATP[c]	Epha10
ATP[c]	Epha2
ATP[c]	Epha3
ATP[c]	Epha4
ATP[c]	Epha5
ATP[c]	Epha6
ATP[c]	Epha7
ATP[c]	Epha8
ATP[c]	Ephb1
ATP[c]	Ephb2
ATP[c]	Ephb3
ATP[c]	Ephb4
ATP[c]	Ephb6
ATP[c]	Erbb2
ATP[c]	Erbb3
ATP[c]	Erbb4
ATP[c]	Fert2
ATP[c]	Fes
ATP[c]	Fgfr1
ATP[c]	Fgfr2
ATP[c]	Fgfr3
ATP[c]	Fgfr4
ATP[c]	Fgr
ATP[c]	Flt1
ATP[c]	Flt3
ATP[c]	Flt4
ATP[c]	Frk
ATP[c]	Fyn
ATP[c]	Hck
ATP[c]	Igf1r
ATP[c]	Insr
ATP[c]	Insrr
ATP[c]	Itk
ATP[c]	Jak1
ATP[c]	Jak2
ATP[c]	Jak3
ATP[c]	Kdr
ATP[c]	Kit
ATP[c]	Lck
ATP[c]	Lmtk2
ATP[c]	Lmtk3
ATP[c]	Ltk
ATP[c]	Lyn
ATP[c]	Map2k1
ATP[c]	Map2k2
ATP[c]	Map2k3
ATP[c]	Map2k4
ATP[c]	Map2k5
ATP[c]	Map2k6
ATP[c]	Map2k7
ATP[c]	Matk
ATP[c]	Mertk
ATP[c]	Met
ATP[c]	Mst1r
ATP[c]	Musk
ATP[c]	Ntrk1
ATP[c]	Ntrk2
ATP[c]	Ntrk3
ATP[c]	Pbk
ATP[c]	Pdgfra
ATP[c]	Pdgfrb
ATP[c]	Ptk2
ATP[c]	Ptk2b
ATP[c]	Ptk6
ATP[c]	Ptk7
ATP[c]	Ret
ATP[c]	Ror1
ATP[c]	Ror2
ATP[c]	Ros1
ATP[c]	Ryk
ATP[c]	Spryd3
ATP[c]	Src
ATP[c]	Srms
ATP[c]	Styk1
ATP[c]	Tec
ATP[c]	Tek
ATP[c]	Tesk1
ATP[c]	Tesk2
ATP[c]	Tie1
ATP[c]	Tnk1
ATP[c]	Tnk2
ATP[c]	Ttk
ATP[c]	Txk
ATP[c]	Tyk2
ATP[c]	Tyro3
ATP[c]	Yes1
ATP[c]	Zap70
ATP[c]	Ptpla
ATP[c]	Ptplb
ATP[c]	Acly
ATP[c]	Acsm1
ATP[c]	Acsm2
ATP[c]	Acsm3
ATP[c]	Acsm5
ATP[c]	Acsbg1
ATP[c]	Acsbg2
ATP[c]	Acsl1
ATP[c]	Acsl3
ATP[c]	Acsl4
ATP[c]	Acsl5
ATP[c]	Acsl6
ATP[c]	Slc27a2
ATP[c]	Acot2
ATP[c]	Acot4
ATP[c]	Acaca
ATP[c]	Acacb
ATP[c]	Lipt1
ATP[c]	Aasdh
ATP[c]	Acaa1a
ATP[c]	Acaa2
ATP[c]	Acot3
ATP[c]	Acot7
ATP[c]	Acot8
ATP[c]	Acox1
ATP[c]	Acsf2
ATP[c]	Acsf3
ATP[c]	Amacr
ATP[c]	Baat
ATP[c]	Echs1
ATP[c]	Hadh
ATP[c]	Hadha
ATP[c]	Hadhb
ATP[c]	Hsd17b10
ATP[c]	Hsd17b4
ATP[c]	Slc27a1
ATP[c]	Slc27a3
ATP[c]	Slc27a4
ATP[c]	Dgka
ATP[c]	Dgkb
ATP[c]	Dgkd
ATP[c]	Dgke
ATP[c]	Dgkg
ATP[c]	Dgkh
ATP[c]	Dgki
ATP[c]	Dgkk
ATP[c]	Dgkq
ATP[c]	Dgkz
ATP[c]	Mvk
ATP[c]	Pmvk
ATP[c]	Mvd
ATP[c]	Sphk1
ATP[c]	Sphk2
ATP[c]	Cerk
ATP[c]	Agk
ATP[c]	Gk2
ATP[c]	Gk5
ATP[c]	Gyk
ATP[c]	Chka
ATP[c]	Chkb
ATP[c]	Etnk1
ATP[c]	Etnk2
ATP[c]	Slc27a5
ATP[c]	Abcd1
ATP[c]	Bcap31
ATP[c]	Dusp9
ATP[c]	Idh3g
ATP[c]	L1cam
ATP[c]	Pdzd4
ATP[c]	Plxnb3
ATP[c]	Pnck
ATP[c]	Slc6a8
ATP[c]	Srpk3
ATP[c]	Ssr4
ATP[c]	Abcb11
ATP[c]	Abcc3
ATP[c]	Abcc1
ATP[c]	Abcc2
ATP[c]	Abcc4
ATP[c]	Nmnat1
ATP[c]	Nmnat2
ATP[c]	Nmnat3
ATP[c]	Nadsyn1
ATP[c]	Nadk
ATP[c]	Coasy
ATP[c]	Pank1
ATP[c]	Pank2
ATP[c]	Pank3
ATP[c]	Pank4
ATP[c]	Pik3c3
ATP[c]	Pikfyve
ATP[c]	Pi4k2a
ATP[c]	Pi4k2b
ATP[c]	Pi4ka
ATP[c]	Pi4kb
ATP[c]	Pik3c2a
ATP[c]	Pik3c2g
ATP[c]	Pik3r5
ATP[c]	Pip5k1a
ATP[c]	Pip5k1b
ATP[c]	Pip5k1c
ATP[c]	Pip5kl1
ATP[c]	Pip4k2a
ATP[c]	Pip4k2b
ATP[c]	Pip4k2c
ATP[c]	Hcst
ATP[c]	Pik3ca
ATP[c]	Pik3cb
ATP[c]	Pik3cd
ATP[c]	Pik3cg
ATP[c]	Pik3r1
ATP[c]	Pik3r2
ATP[c]	Pik3r3
ATP[c]	Pik3r6
ATP[c]	Itpka
ATP[c]	Itpkb
ATP[c]	Itpkc
ATP[c]	Itpk1
ATP[c]	Ipmk
ATP[c]	Ippk
ATP[c]	Ip6k1
ATP[c]	Ip6k2
ATP[c]	Ip6k3
ATP[c]	Ppip5k1
ATP[c]	Ppip5k2
ATP[c]	Mthfd1
ATP[c]	Gphn
ATP[c]	Mthfs
ATP[c]	Hlcs
ATP[c]	Rfk
ATP[c]	Flad1
ATP[c]	Tpk1
ATP[c]	Pdxk
ATP[c]	Calm1
ATP[c]	Phka1
ATP[c]	Phka2
ATP[c]	Phkb
ATP[c]	Phkg1
ATP[c]	Phkg2
ATP[c]	Amfr
ATP[c]	Bard1
ATP[c]	Birc6
ATP[c]	Brap
ATP[c]	Cbl
ATP[c]	Cblb
ATP[c]	Cblc
ATP[c]	Cbll1
ATP[c]	Ccnb1ip1
ATP[c]	Cdc34
ATP[c]	Chfr
ATP[c]	Cnot4
ATP[c]	Dzip3
ATP[c]	Fancl
ATP[c]	Hace1
ATP[c]	Hectd1
ATP[c]	Hectd2
ATP[c]	Hectd3
ATP[c]	Hecw1
ATP[c]	Hecw2
ATP[c]	Herc1
ATP[c]	Herc2
ATP[c]	Herc3
ATP[c]	Herc4
ATP[c]	Hltf
ATP[c]	Huwe1
ATP[c]	Itch
ATP[c]	Lrsam1
ATP[c]	March1
ATP[c]	March10
ATP[c]	March11
ATP[c]	March2
ATP[c]	March3
ATP[c]	March4
ATP[c]	March5
ATP[c]	March6
[truncated: 44,617 more rows]
