# Supplementary material for: Kiwi: a tool for integration and visualization of network topology and gene-set analysis
Source: BMC Bioinformatics. 2014 Dec 11;15(1):408. doi: 10.1186/s12859-014-0408-9 (PMC4269931; doi:10.1186/s12859-014-0408-9)
Supplement: Additional file 1: — Case study demo files. [file 12859_2014_408_MOESM1_ESM.zip › case_studies/case_study 2/GSS_KRAS.txt]

Name	Genes (tot)	Stat (dist.dir.up)	p (dist.dir.up)	p adj (dist.dir.up)	Stat (dist.dir.dn)	p (dist.dir.dn)	p adj (dist.dir.dn)	Stat (non-dir.)	p (non-dir.)	p adj (non-dir.)	Genes (up)	Stat (mix.dir.up)	p (mix.dir.up)	p adj (mix.dir.up)	Genes (down)	Stat (mix.dir.dn)	p (mix.dir.dn)	p adj (mix.dir.dn)
ethanol[c]	8	0.38843	0.3133	0.83871	-0.38843	0.6867	1	-1.1966	0.54804	0.71214	3	0.57042	0.10102	0.45425	5	-1.9555	0.87447	0.93947
NAD+[c]	171	-0.30622	0.71448	0.99999	0.30622	0.28552	0.7329	-3.8721	0.11662	0.3611	79	-2.0929	0.10674	0.45521	92	-3.3396	0.33028	0.69101
acetaldehyde[c]	15	0.83486	0.15002	0.57271	-0.83486	0.84998	1	-1.7052	0.60544	0.74317	7	0.31306	0.084755	0.40444	8	-2.6277	0.94872	0.96897
H+[c]	736	1.8593	0.016834	0.19379	-1.8593	0.98317	1	-6.9497	0.0001176	0.016922	378	-3.3045	1.5711e-05	0.0029946	358	-6.5692	0.1746	0.59235
NADH[c]	140	0.1621	0.46862	0.99999	-0.1621	0.53138	0.99272	-4.0472	0.30991	0.5686	65	-1.701	0.087904	0.41485	75	-3.946	0.7272	0.88401
NADP+[c]	204	1.8812	0.010018	0.15389	-1.8812	0.98998	1	-3.3649	0.013313	0.20068	99	0.25497	1.1577e-05	0.0026971	105	-4.9378	0.83853	0.93492
NADPH[c]	195	1.481	0.038079	0.2901	-1.481	0.96192	1	-3.3709	0.020861	0.242	91	0.39163	1.4067e-05	0.0028391	104	-4.9821	0.85087	0.93911
acetate[c]	45	-1.2284	0.95049	0.99999	1.2284	0.049508	0.33006	-2.4516	0.45366	0.66143	16	-1.6147	0.55544	0.78039	29	-1.8545	0.38988	0.71605
ATP[c]	1015	1.8232	0.020469	0.22411	-1.8232	0.97953	1	-4.7326	3.3307e-16	1.3419e-12	538	-2.9699	6.0008e-10	2.0589e-06	477	-3.7495	5.7761e-08	0.00021291
CoA[c]	161	1.2107	0.076265	0.45387	-1.2107	0.92373	1	-0.94257	1.7332e-05	0.0038794	84	0.030767	0.00015026	0.01473	77	-1.3951	0.014049	0.35933
acetyl-CoA[c]	121	-0.43915	0.75845	0.99999	0.43915	0.24155	0.66796	-1.2844	0.00097103	0.07245	55	-0.85082	0.023352	0.17083	66	-0.96233	0.0094958	0.29168
AMP[c]	333	0.66463	0.25507	0.74362	-0.66463	0.74493	1	-4.2306	0.0020683	0.12376	169	-2.0054	0.0012879	0.048031	164	-3.9927	0.1404	0.59235
PPi[c]	390	1.1761	0.096914	0.52347	-1.1761	0.90309	1	-3.3405	3.9496e-06	0.0011389	199	-1.3011	1.3773e-05	0.0028391	191	-3.4453	0.017838	0.35933
acetate[m]	15	-0.89225	0.88258	0.99999	0.89225	0.11742	0.52315	-1.0633	0.34228	0.59451	7	-1.5721	0.73597	0.8815	8	0.014541	0.11914	0.59235
ATP[m]	266	1.9936	0.0084757	0.15389	-1.9936	0.99152	1	-2.9141	0.00023891	0.027502	142	-0.84448	6.733e-05	0.0092404	124	-3.3644	0.14065	0.59235
CoA[m]	92	-0.09947	0.59287	0.99999	0.09947	0.40713	0.88667	-0.34709	0.0002522	0.028226	46	-0.65845	0.024795	0.18061	46	0.16759	0.0011268	0.25959
acetyl-CoA[m]	51	-1.3164	0.96627	0.99999	1.3164	0.033726	0.2825	-0.59247	0.011704	0.19169	21	-1.0375	0.24803	0.62481	30	0.095526	0.0089681	0.27779
AMP[m]	52	0.40319	0.32799	0.86882	-0.40319	0.67201	1	-1.2917	0.060502	0.33999	25	-0.18785	0.036222	0.23883	27	-1.6119	0.32213	0.69101
PPi[m]	49	0.39728	0.33113	0.87483	-0.39728	0.66887	1	-1.0957	0.046496	0.29409	23	-0.042898	0.035253	0.2344	26	-1.4638	0.28437	0.67358
NAD+[m]	144	-0.28484	0.69741	0.99999	0.28484	0.30259	0.74021	-2.5185	0.014027	0.20068	69	-1.7063	0.077616	0.38933	75	-1.8531	0.052047	0.39197
pyruvate[m]	15	0.79083	0.16363	0.58856	-0.79083	0.83637	1	-0.41273	0.13803	0.40357	10	-0.47927	0.23097	0.60539	5	-0.037067	0.18639	0.60772
CO2[m]	35	-0.36789	0.70976	0.99999	0.36789	0.29024	0.7329	-0.87227	0.071079	0.3611	17	-1.1446	0.34315	0.67047	18	-0.10394	0.047454	0.39197
H+[m]	441	1.2498	0.082584	0.47511	-1.2498	0.91742	1	-5.6071	0.0056903	0.15407	232	-3.2833	0.0057884	0.11741	209	-4.6856	0.14531	0.59235
NADH[m]	140	-0.49586	0.78266	0.99999	0.49586	0.21734	0.62738	-2.6637	0.024447	0.242	67	-2.0168	0.14458	0.49068	73	-1.7567	0.045611	0.39197
H+[p]	70	-1.2555	0.95787	0.99999	1.2555	0.042127	0.33006	-1.0884	0.012964	0.20068	29	-0.95318	0.13929	0.49068	41	-0.62052	0.022346	0.35933
NADH[p]	30	-0.9352	0.90359	0.99999	0.9352	0.096408	0.45483	-0.85446	0.09773	0.3611	12	-0.72421	0.27553	0.63281	18	-0.51179	0.10821	0.55882
pyruvate[p]	14	1.0326	0.097666	0.52481	-1.0326	0.90233	1	-1.9268	0.70225	0.82369	7	0.19475	0.10602	0.45521	7	-2.9197	0.97658	0.98631
L-lactate[p]	6	1.1288	0.069275	0.4294	-1.1288	0.93072	1	-0.89927	0.48673	0.67507	3	0.89001	0.052896	0.30594	3	-2.1618	0.94089	0.96584
NAD+[p]	30	-0.9352	0.90359	0.99999	0.9352	0.096408	0.45483	-0.85446	0.09773	0.3611	12	-0.72421	0.27553	0.63281	18	-0.51179	0.10821	0.55882
pyruvate[c]	33	1.044	0.097693	0.52481	-1.044	0.90231	1	-3.6569	0.94385	0.96295	21	-2.6403	0.84836	0.94427	12	-2.5715	0.89929	0.95752
L-lactate[c]	22	1.3341	0.045498	0.32984	-1.3341	0.9545	1	-2.183	0.65926	0.78751	12	-0.18052	0.12038	0.47643	10	-3.0402	0.97271	0.985
H2O[c]	912	0.44901	0.41837	0.95394	-0.44901	0.58163	1	-8.6816	0.0011923	0.082821	445	-4.8789	0.00077212	0.031917	467	-7.3696	0.1172	0.59235
acetaldehyde[m]	5	0.6157	0.22311	0.68202	-0.6157	0.77689	1	-0.82966	0.49663	0.67507	4	-0.78958	0.52543	0.75083	1	-0.27603	0.44724	0.7611
H2O[m]	320	1.72	0.019865	0.22049	-1.72	0.98013	1	-3.4201	0.00012861	0.017868	170	-1.3998	0.00012751	0.013672	150	-3.5053	0.084275	0.48346
fructose-6-phosphate[c]	26	1.0785	0.086669	0.49044	-1.0785	0.91333	1	-1.9293	0.49378	0.67507	14	-0.39591	0.15115	0.49068	12	-2.4122	0.86637	0.93911
ADP[c]	692	2.1985	0.0043382	0.13038	-2.1985	0.99566	1	-3.237	1.501e-13	3.0238e-10	378	-1.9835	1.1561e-08	1.9834e-05	314	-2.6292	2.0488e-06	0.0037759
fructose-1,6-bisphosphate[c]	9	1.0122	0.098758	0.52841	-1.0122	0.90124	1	-0.59808	0.28695	0.53949	7	-0.52091	0.31316	0.66296	2	-0.29419	0.39637	0.72221
UTP[c]	83	2.3459	0.0016345	0.073265	-2.3459	0.99837	1	-0.53582	0.00081294	0.06869	54	-0.39253	0.0071464	0.13326	29	-0.37084	0.031679	0.36882
UDP[c]	101	1.5604	0.025777	0.24846	-1.5604	0.97422	1	-1.4753	0.0065534	0.15407	61	-1.2316	0.038906	0.24951	40	-0.82347	0.038272	0.39197
DHAP[c]	9	1.1216	0.076201	0.45387	-1.1216	0.9238	1	-0.49335	0.25056	0.52307	7	-0.45351	0.28822	0.63922	2	-0.19811	0.35804	0.70495
erythrose-4-phosphate[c]	7	0.76716	0.16377	0.58856	-0.76716	0.83623	1	-0.84565	0.44398	0.6547	6	-1.0438	0.56347	0.78941	1	0.31939	0.22219	0.63585
sedoheptulose-1,7-bisphosphate[c]	6	0.98048	0.099269	0.53044	-0.98048	0.90073	1	-0.57635	0.3523	0.60608	5	-0.49345	0.36147	0.68515	1	-0.3084	0.46086	0.7771
PEP[c]	9	1.145	0.071916	0.43506	-1.145	0.92808	1	-2.3	0.891	0.94323	8	-1.9691	0.83885	0.94427	1	-1.3304	0.83815	0.93477
methylglyoxal[c]	10	-1.2441	0.95192	0.99999	1.2441	0.048077	0.33006	-0.13455	0.12537	0.37778	2	0.53028	0.13086	0.48802	8	-0.41557	0.23528	0.64478
2-phospho-D-glycerate[c]	6	0.24826	0.37416	0.91752	-0.24826	0.62584	1	-0.39066	0.28164	0.53944	4	-0.49156	0.4002	0.68515	2	0.018518	0.27715	0.67166
3-phospho-D-glycerate[c]	13	0.47422	0.2806	0.79115	-0.47422	0.7194	1	-0.23686	0.11543	0.3611	10	-1.0931	0.46681	0.70556	3	1.5026	0.010111	0.30547
1,3-bisphospho-D-glycerate[c]	12	0.058507	0.48945	0.99999	-0.058507	0.51055	0.97309	-0.67918	0.24525	0.51437	9	-1.6518	0.71635	0.87814	3	1.5026	0.010111	0.30547
Pi[c]	362	1.9042	0.012001	0.16335	-1.9042	0.988	1	-3.0635	3.9574e-06	0.0011389	193	-1.2617	1.9926e-05	0.0034183	169	-3.1353	0.018959	0.35933
2,3-bisphospho-D-glycerate[c]	3	-0.20423	0.61654	0.99999	0.20423	0.38346	0.85403	0.49803	0.1061	0.3611	2	-0.34929	0.42922	0.68515	1	1.3566	0.031013	0.36523
GAP[c]	11	1.2698	0.049233	0.33966	-1.2698	0.95077	1	-1.0111	0.40176	0.62571	10	-1.1615	0.49577	0.72707	1	0.31939	0.22219	0.63585
glucose-6-phosphate[c]	13	1.5612	0.023267	0.24162	-1.5612	0.97673	1	-1.3061	0.47272	0.67303	7	1.1274	0.012553	0.13422	6	-3.1402	0.98911	0.99018
glucose[c]	32	1.3082	0.053918	0.36449	-1.3082	0.94608	1	-2.6186	0.6932	0.81473	22	-1.9752	0.59663	0.80654	10	-1.7546	0.71148	0.88401
glucose-1-phosphate[c]	14	-1.0867	0.93073	0.99999	1.0867	0.069266	0.41553	-0.086292	0.079488	0.3611	6	-0.26516	0.25036	0.62977	8	0.11548	0.099093	0.52936
glucose-6-phosphate[r]	8	-0.16037	0.59302	0.99999	0.16037	0.40698	0.88667	-2.7702	0.96377	0.97662	2	-1.1097	0.73819	0.88156	6	-2.558	0.95384	0.97284
H2O[r]	125	-0.010801	0.56829	0.99999	0.010801	0.43171	0.89124	-5.2506	0.85749	0.92149	62	-3.4052	0.69445	0.87541	63	-4.018	0.83465	0.93162
glucose[r]	6	0.32449	0.33677	0.88767	-0.32449	0.66323	1	0.04256	0.14871	0.42675	2	1.434	0.018208	0.14428	4	-0.96186	0.57418	0.83089
Pi[r]	25	0.93303	0.12505	0.56559	-0.93303	0.87495	1	-1.6714	0.40721	0.63199	13	-0.15056	0.10792	0.45884	12	-2.2558	0.82749	0.92851
lipoamide[m]	10	-0.15115	0.59339	0.99999	0.15115	0.40661	0.88667	-0.94479	0.38944	0.62357	6	-1.3762	0.69688	0.87541	4	0.19167	0.14986	0.59235
S-acetyldihydrolipoamide[m]	4	1.0601	0.088115	0.49653	-1.0601	0.91188	1	-0.68103	0.4693	0.67303	4	-0.68103	0.47945	0.71459	0	NA	NA	NA
dihydrolipoamide[m]	6	1.4219	0.030924	0.25807	-1.4219	0.96908	1	0.355	0.084319	0.3611	5	0.38335	0.096996	0.44686	1	0.012372	0.33039	0.69101
beta-D-glucose[c]	7	1.9377	0.0060007	0.13603	-1.9377	0.994	1	-0.35882	0.2544	0.5278	6	0.47404	0.071559	0.37256	1	-2.1105	0.96525	0.98074
beta-D-glucose-6-phosphate[c]	7	1.7731	0.010824	0.15389	-1.7731	0.98918	1	-0.49315	0.30248	0.55995	5	0.8695	0.034193	0.22869	2	-2.2974	0.96727	0.98138
H2O2[p]	19	-1.0834	0.92898	0.99999	1.0834	0.071023	0.41553	-0.92036	0.21988	0.50393	7	-0.9541	0.48953	0.72116	12	-0.42939	0.16276	0.59235
H2O[p]	44	-0.16023	0.61481	0.99999	0.16023	0.38519	0.85552	-0.5051	0.015139	0.21033	21	-0.33922	0.076975	0.38696	23	-0.37448	0.053861	0.39197
carbamoyl-phosphate[r]	3	-0.64832	0.80941	0.99999	0.64832	0.19059	0.56792	-1.3267	0.75803	0.8573	0	NA	NA	NA	3	-1.3267	0.75083	0.89827
CO2[r]	5	0.40449	0.31354	0.83882	-0.40449	0.68646	1	-0.58798	0.39449	0.62357	2	0.69525	0.096904	0.44686	3	-1.3267	0.75083	0.89827
NH3[r]	3	-0.64832	0.80941	0.99999	0.64832	0.19059	0.56792	-1.3267	0.75803	0.8573	0	NA	NA	NA	3	-1.3267	0.75083	0.89827
O2[c]	155	-0.66053	0.84658	0.99999	0.66053	0.15342	0.55945	-4.798	0.52724	0.69926	74	-3.7729	0.73688	0.88153	81	-3.031	0.29465	0.68264
H2O[s]	134	1.6574	0.020115	0.22204	-1.6574	0.97989	1	-4.731	0.63228	0.76639	79	-2.8782	0.33889	0.66327	55	-3.9351	0.86229	0.93911
maltose[s]	7	0.87097	0.13242	0.56559	-0.87097	0.86758	1	-1.3731	0.66361	0.7908	6	-1.2601	0.65217	0.85399	1	-0.54649	0.56141	0.83089
glucose[s]	27	0.48761	0.28446	0.79699	-0.48761	0.71554	1	-2.5573	0.7316	0.83906	16	-2.1504	0.76052	0.88995	11	-1.4131	0.54259	0.82338
UDP-glucose[c]	17	1.7066	0.015858	0.18485	-1.7066	0.98414	1	-0.17315	0.06968	0.3611	11	0.16933	0.072523	0.37397	6	-0.52073	0.3247	0.69101
UDP-glucuronate[c]	14	3.1639	2.1859e-05	0.0041939	-3.1639	0.99998	1	0.20037	0.043579	0.28614	13	0.61751	0.019825	0.15366	1	-1.4767	0.87332	0.93911
trehalose[s]	2	-0.44041	0.72326	0.99999	0.44041	0.27674	0.73211	-1.3029	0.79158	0.88174	1	-1.8278	0.93546	0.96728	1	-0.014852	0.34092	0.69291
glycogenin[c]	6	-1.221	0.94687	0.99999	1.221	0.053126	0.34579	0.94751	0.022153	0.242	3	-0.59101	0.48634	0.71709	3	1.931	0.0027486	0.27307
glycogenin G8[c]	3	0.60975	0.22199	0.68202	-0.60975	0.77801	1	-0.8842	0.59004	0.74136	2	-0.82519	0.63021	0.83328	1	-0.3645	0.48457	0.79595
glycogenin G11[c]	4	0.17459	0.41864	0.95401	-0.17459	0.58136	1	-0.74018	0.49436	0.67507	2	-0.82519	0.63021	0.83328	2	-0.22158	0.36729	0.70495
glycogen[c]	4	0.27462	0.36883	0.90888	-0.27462	0.63117	1	-1.8519	0.87856	0.93644	3	-2.3916	0.97066	0.98501	1	0.43873	0.18632	0.60772
glycogenin G4G7[c]	4	-2.4116	0.99917	0.99999	2.4116	0.000831	0.04783	1.4333	0.010035	0.17235	1	-0.89366	0.70291	0.87541	3	2.171	0.0012198	0.26447
glycogenin G4G4[c]	4	-1.8954	0.99336	0.99999	1.8954	0.0066412	0.096947	1.0786	0.025713	0.242	2	-1.0974	0.73386	0.88063	2	2.6227	0.00043782	0.14671
glycogenin G7[c]	4	-1.8954	0.99336	0.99999	1.8954	0.0066412	0.096947	1.0786	0.025713	0.242	2	-1.0974	0.73386	0.88063	2	2.6227	0.00043782	0.14671
maltodecaose[c]	2	1.0001	0.09497	0.51655	-1.0001	0.90503	1	0.069765	0.25891	0.52982	2	0.069765	0.26497	0.63281	0	NA	NA	NA
fructose[c]	18	0.74514	0.17478	0.61824	-0.74514	0.82522	1	-1.3114	0.37016	0.62357	10	-0.13939	0.13634	0.49068	8	-1.8112	0.77747	0.91275
maltononaose[c]	2	1.0001	0.09497	0.51655	-1.0001	0.90503	1	0.069765	0.25891	0.52982	2	0.069765	0.26497	0.63281	0	NA	NA	NA
maltodecaose[s]	2	1.0001	0.09497	0.51655	-1.0001	0.90503	1	0.069765	0.25891	0.52982	2	0.069765	0.26497	0.63281	0	NA	NA	NA
maltononaose[s]	2	1.0001	0.09497	0.51655	-1.0001	0.90503	1	0.069765	0.25891	0.52982	2	0.069765	0.26497	0.63281	0	NA	NA	NA
maltoheptaose[c]	2	1.0001	0.09497	0.51655	-1.0001	0.90503	1	0.069765	0.25891	0.52982	2	0.069765	0.26497	0.63281	0	NA	NA	NA
maltoheptaose[s]	2	1.0001	0.09497	0.51655	-1.0001	0.90503	1	0.069765	0.25891	0.52982	2	0.069765	0.26497	0.63281	0	NA	NA	NA
maltohexaose[c]	2	1.0001	0.09497	0.51655	-1.0001	0.90503	1	0.069765	0.25891	0.52982	2	0.069765	0.26497	0.63281	0	NA	NA	NA
maltohexaose[s]	2	1.0001	0.09497	0.51655	-1.0001	0.90503	1	0.069765	0.25891	0.52982	2	0.069765	0.26497	0.63281	0	NA	NA	NA
maltopentaose[c]	2	1.0001	0.09497	0.51655	-1.0001	0.90503	1	0.069765	0.25891	0.52982	2	0.069765	0.26497	0.63281	0	NA	NA	NA
maltopentaose[s]	2	1.0001	0.09497	0.51655	-1.0001	0.90503	1	0.069765	0.25891	0.52982	2	0.069765	0.26497	0.63281	0	NA	NA	NA
maltotetraose[c]	2	1.0001	0.09497	0.51655	-1.0001	0.90503	1	0.069765	0.25891	0.52982	2	0.069765	0.26497	0.63281	0	NA	NA	NA
maltotetraose[s]	2	1.0001	0.09497	0.51655	-1.0001	0.90503	1	0.069765	0.25891	0.52982	2	0.069765	0.26497	0.63281	0	NA	NA	NA
maltotriose[c]	4	0.99988	0.10125	0.53606	-0.99988	0.89875	1	-0.90345	0.56334	0.71826	4	-0.90345	0.5733	0.79538	0	NA	NA	NA
maltotriose[s]	2	1.0001	0.09497	0.51655	-1.0001	0.90503	1	0.069765	0.25891	0.52982	2	0.069765	0.26497	0.63281	0	NA	NA	NA
maltose[c]	5	1.084	0.084798	0.48324	-1.084	0.9152	1	-1.0066	0.57192	0.72646	5	-1.0066	0.57852	0.80037	0	NA	NA	NA
H2O[l]	88	-3.1994	0.99999	0.99999	3.1994	7.362e-06	0.020528	-2.7529	0.1938	0.46756	25	-2.5056	0.76428	0.89139	63	-1.6752	0.065752	0.44146
glucose[l]	4	-0.56074	0.77252	0.99999	0.56074	0.22748	0.6425	-1.6872	0.83958	0.91096	1	-1.8173	0.93406	0.96699	3	-0.89896	0.58847	0.83089
UDP-galactose[c]	60	0.75939	0.18372	0.6372	-0.75939	0.81628	1	-1.591	0.073949	0.3611	35	-1.0409	0.11361	0.47592	25	-1.2331	0.2238	0.6379
galactose[c]	15	0.1312	0.44824	0.98579	-0.1312	0.55176	1	-1.8522	0.6634	0.7908	8	-1.5423	0.70591	0.87541	7	-1.0625	0.50959	0.80024
alpha-D-galactose-1-phosphate[c]	3	-0.22767	0.62816	0.99999	0.22767	0.37184	0.84118	-1.6757	0.85823	0.92149	1	-1.2544	0.81942	0.93388	2	-1.1653	0.743	0.89179
galactose-1-phosphate[c]	3	-0.22767	0.62816	0.99999	0.22767	0.37184	0.84118	-1.6757	0.85823	0.92149	1	-1.2544	0.81942	0.93388	2	-1.1653	0.743	0.89179
sucrose[s]	3	0.12142	0.44891	0.98617	-0.12142	0.55109	1	-1.4157	0.78666	0.87748	2	-1.3474	0.81404	0.92914	1	-0.54649	0.56141	0.83089
fructose[s]	8	-0.57553	0.78272	0.99999	0.57553	0.21728	0.62738	-2.2387	0.89072	0.94323	3	-1.871	0.90891	0.95491	5	-1.3825	0.70499	0.88401
lactose[s]	3	-0.1558	0.5922	0.99999	0.1558	0.4078	0.88667	-0.47357	0.4166	0.63478	1	-0.053761	0.36211	0.68515	2	-0.54199	0.49905	0.79677
galactose[s]	12	0.16576	0.43426	0.96611	-0.16576	0.56574	1	-1.7419	0.67288	0.79854	7	-1.7155	0.78333	0.90736	5	-0.66868	0.41296	0.73358
galactosylglycerol[s]	3	0.54835	0.24655	0.7288	-0.54835	0.75345	1	-1.4779	0.80546	0.89154	3	-1.4779	0.8196	0.93388	0	NA	NA	NA
glycerol[s]	5	1.1681	0.068995	0.4294	-1.1681	0.931	1	-0.68278	0.43409	0.64595	4	-0.43936	0.37893	0.68515	1	-0.64803	0.60347	0.83089
CDP[c]	17	0.89553	0.13696	0.56559	-0.89553	0.86304	1	-0.38533	0.10502	0.3611	9	0.07249	0.10201	0.45521	8	-0.6386	0.31411	0.68632
tagatose-1,6-bisphosphate[c]	3	0.15537	0.43144	0.96448	-0.15537	0.56856	1	-0.79258	0.55166	0.71214	2	-0.75264	0.60046	0.80771	1	-0.3084	0.46086	0.7771
CTP[c]	63	1.5832	0.02534	0.24483	-1.5832	0.97466	1	-0.74209	0.0074424	0.15609	38	-0.42859	0.024907	0.18067	25	-0.64963	0.085012	0.48346
D-tagatose-6-phosphate[c]	7	0.92208	0.11861	0.56559	-0.92208	0.88139	1	-1.2431	0.61161	0.74876	6	-1.2168	0.63492	0.83721	1	-0.3084	0.46086	0.7771
ITP[c]	16	1.8527	0.0095162	0.15389	-1.8527	0.99048	1	-0.41831	0.12278	0.37194	10	0.76397	0.01984	0.15366	6	-1.6694	0.77359	0.91275
IDP[c]	15	1.7416	0.013756	0.17764	-1.7416	0.98624	1	-0.42835	0.14168	0.41095	9	0.81004	0.019786	0.15366	6	-1.6694	0.77359	0.91275
3-keto-beta-D-galactose[s]	3	-0.1558	0.5922	0.99999	0.1558	0.4078	0.88667	-0.47357	0.4166	0.63478	1	-0.053761	0.36211	0.68515	2	-0.54199	0.49905	0.79677
3-ketolactose[s]	3	-0.1558	0.5922	0.99999	0.1558	0.4078	0.88667	-0.47357	0.4166	0.63478	1	-0.053761	0.36211	0.68515	2	-0.54199	0.49905	0.79677
glucose[g]	4	0.34343	0.33575	0.88589	-0.34343	0.66425	1	-0.3509	0.33431	0.58767	2	0.34221	0.17866	0.52331	2	-0.83846	0.6214	0.83089
UDP-galactose[g]	59	0.89182	0.13516	0.56559	-0.89182	0.86484	1	-2.1744	0.21237	0.50154	36	-1.5639	0.2428	0.62464	23	-1.5259	0.35104	0.70247
lactose[g]	3	-0.48815	0.74755	0.99999	0.48815	0.25245	0.69523	-1.0681	0.6642	0.79126	1	-0.66429	0.61445	0.82087	2	-0.83846	0.6214	0.83089
UDP[g]	98	1.685	0.017974	0.20573	-1.685	0.98203	1	-2.255	0.0544	0.3168	58	-1.0201	0.027333	0.19296	40	-2.3013	0.42631	0.74473
glyceraldehyde[c]	15	1.0705	0.090153	0.50378	-1.0705	0.90985	1	-0.73527	0.22643	0.50932	10	-0.3098	0.17989	0.52483	5	-0.83539	0.48295	0.79436
galactose[l]	10	-1.6186	0.98433	0.99999	1.6186	0.015665	0.17198	0.64529	0.023639	0.242	3	-0.04282	0.26755	0.63281	7	0.79931	0.025911	0.35933
galactitol[c]	2	0.054316	0.47564	0.99999	-0.054316	0.52436	0.9839	-0.39928	0.44105	0.65115	1	-0.21207	0.42626	0.68515	1	-0.35259	0.47953	0.79014
fructose-2,6-bisphosphate[c]	6	0.13411	0.43234	0.96448	-0.13411	0.56766	1	-1.1803	0.60555	0.74317	2	0.12544	0.24577	0.62464	4	-1.5343	0.78653	0.91275
fructose-1-phosphate[c]	4	1.0852	0.08302	0.47513	-1.0852	0.91698	1	-0.95812	0.58612	0.73865	4	-0.95812	0.59594	0.80654	0	NA	NA	NA
D-glucitol[c]	14	-0.21309	0.6319	0.99999	0.21309	0.3681	0.83648	-1.1606	0.39109	0.62357	6	-0.27798	0.25474	0.63281	8	-1.2946	0.5847	0.83089
sorbitol-3-phosphate[c]	5	0.10219	0.46377	0.99999	-0.10219	0.53623	0.99424	0.38595	0.09475	0.3611	3	0.32126	0.15638	0.49068	2	0.21677	0.21196	0.63413
fructose-3-phosphate[c]	5	0.10219	0.46377	0.99999	-0.10219	0.53623	0.99424	0.38595	0.09475	0.3611	3	0.32126	0.15638	0.49068	2	0.21677	0.21196	0.63413
mannose-1-phosphate[c]	13	0.79493	0.1594	0.58293	-0.79493	0.8406	1	-0.32959	0.13563	0.39945	9	-0.27381	0.18401	0.53323	4	-0.18346	0.26142	0.66462
D-mannose-1,6-bisphosphate[c]	5	0.10219	0.46377	0.99999	-0.10219	0.53623	0.99424	0.38595	0.09475	0.3611	3	0.32126	0.15638	0.49068	2	0.21677	0.21196	0.63413
mannose-6-phosphate[c]	9	2.043	0.004251	0.13038	-2.043	0.99575	1	-0.72489	0.3341	0.58755	7	0.51713	0.055827	0.30755	2	-2.5052	0.98032	0.98631
GDP[c]	47	1.2671	0.057875	0.38461	-1.2671	0.94213	1	-0.806	0.026633	0.242	25	0.42363	0.0069423	0.13016	22	-1.6297	0.40813	0.72604
GDP-mannose[c]	10	-0.1614	0.59858	0.99999	0.1614	0.40142	0.87822	-0.69477	0.29165	0.54579	3	0.46514	0.12237	0.47643	7	-1.1349	0.54006	0.82338
GTP[c]	92	1.207	0.070421	0.43392	-1.207	0.92958	1	-1.4565	0.010401	0.17622	49	-0.28219	0.0074144	0.13422	43	-1.8292	0.22177	0.63566
GDP-4-dehydro-6-deoxy-D-mannose[c]	2	1.0604	0.082211	0.47454	-1.0604	0.91779	1	0.12881	0.23902	0.51053	2	0.12881	0.24464	0.62464	0	NA	NA	NA
GDP-L-fucose[c]	9	1.4629	0.030345	0.25807	-1.4629	0.96966	1	-0.40535	0.22199	0.50393	7	-0.023103	0.15474	0.49068	2	-0.81665	0.61265	0.83089
L-fucose-1-phosphate[c]	3	-0.0054912	0.51481	0.99999	0.0054912	0.48519	0.94616	-0.63059	0.48284	0.67507	1	0.062696	0.31717	0.66296	2	-0.81665	0.61265	0.83089
mannose[c]	8	1.796	0.0096926	0.15389	-1.796	0.99031	1	-0.27114	0.19358	0.46756	6	0.60653	0.054133	0.30755	2	-1.5928	0.86472	0.93911
L-xylulose[c]	3	-0.030164	0.52763	0.99999	0.030164	0.47237	0.93706	-0.36974	0.37395	0.62357	1	0.23865	0.25426	0.63281	2	-0.62159	0.53239	0.81596
xylitol[c]	5	0.010987	0.51125	0.99999	-0.010987	0.48875	0.94616	-0.53893	0.37439	0.62357	2	0.018795	0.28319	0.63281	3	-0.7111	0.50976	0.80024
D-xylose[c]	4	0.12156	0.44564	0.98168	-0.12156	0.55436	1	-0.91889	0.5698	0.72535	2	-0.46384	0.4779	0.71353	2	-0.83566	0.62028	0.83089
D-xylulose-5-phosphate[c]	5	-0.29451	0.66541	0.99999	0.29451	0.33459	0.791	-0.7754	0.47343	0.67377	3	-1.2106	0.73503	0.88117	2	0.25669	0.20001	0.62958
D-xylulose[c]	2	-0.46967	0.73605	0.99999	0.46967	0.26395	0.70851	-1.2966	0.78963	0.88006	1	-1.8773	0.94178	0.97256	1	0.043623	0.31845	0.69048
L-arabinose[c]	2	-1.0558	0.92007	0.99999	1.0558	0.079929	0.43459	0.10804	0.24592	0.515	0	NA	NA	NA	2	0.10804	0.24655	0.66286
L-arabitol[c]	2	-1.0558	0.92007	0.99999	1.0558	0.079929	0.43459	0.10804	0.24592	0.515	0	NA	NA	NA	2	0.10804	0.24655	0.66286
ribulose-5-phosphate[c]	4	1.9751	0.0055785	0.13603	-1.9751	0.99442	1	0.3504	0.12026	0.36541	4	0.3504	0.12562	0.47889	0	NA	NA	NA
UMP[c]	19	2.8155	0.00014214	0.017896	-2.8155	0.99986	1	0.75352	0.0053436	0.14848	13	2.0334	0.00017949	0.017106	6	-1.6522	0.76814	0.91275
glucuronate[c]	5	0.41164	0.31024	0.83553	-0.41164	0.68976	1	0.29986	0.11128	0.3611	2	1.0924	0.04221	0.26622	3	-0.5048	0.423	0.74269
GSH[c]	74	0.088108	0.48933	0.99999	-0.088108	0.51067	0.97309	-4.332	0.8724	0.93382	34	-2.3888	0.59847	0.80714	40	-3.6897	0.90382	0.95891
(R)-S-lactoylglutathione[c]	10	-0.00076622	0.5159	0.99999	0.00076622	0.4841	0.94616	0.33404	0.049426	0.30382	4	0.84955	0.046707	0.28852	6	-0.2624	0.23402	0.64277
lactaldehyde[c]	16	0.95954	0.11726	0.56559	-0.95954	0.88274	1	-1.4332	0.46526	0.67137	8	0.41312	0.065248	0.34762	8	-2.44	0.92405	0.96584
propane-1,2-diol[c]	10	0.11312	0.45666	0.99668	-0.11312	0.54334	1	-0.77726	0.32268	0.58014	4	0.38796	0.11756	0.47643	6	-1.3202	0.64964	0.85004
D-lactate[c]	16	1.322	0.048665	0.33963	-1.322	0.95134	1	-1.0455	0.30944	0.56808	11	-0.51321	0.23043	0.6049	5	-1.1091	0.59801	0.83089
ferricytochrome C[m]	29	1.6532	0.018883	0.2131	-1.6532	0.98112	1	-3.1895	0.88553	0.94013	22	-2.483	0.78429	0.90755	7	-2.09	0.86661	0.93911
ferrocytochrome C[m]	29	1.6532	0.018883	0.2131	-1.6532	0.98112	1	-3.1895	0.88553	0.94013	22	-2.483	0.78429	0.90755	7	-2.09	0.86661	0.93911
malate[m]	7	0.59445	0.22576	0.68804	-0.59445	0.77424	1	-1.4036	0.6754	0.80054	5	-1.2476	0.67642	0.86399	2	-0.65331	0.54562	0.82695
malate[c]	8	0.22461	0.39317	0.92535	-0.22461	0.60683	1	-2.0041	0.83658	0.90974	6	-2.4423	0.95115	0.97655	2	0.22205	0.21036	0.63413
CO2[c]	76	1.074	0.095274	0.51733	-1.074	0.90473	1	-2.1011	0.09912	0.3611	45	-1.6167	0.18619	0.53707	31	-1.342	0.18331	0.60167
NADP+[m]	98	-1.0116	0.9248	0.99999	1.0116	0.0752	0.42257	-2.2761	0.05692	0.32529	42	-1.1896	0.10441	0.45521	56	-1.9808	0.1594	0.59235
NADPH[m]	97	-1.3071	0.96684	0.99999	1.3071	0.033161	0.28069	-2.555	0.1028	0.3611	41	-1.615	0.21322	0.57292	56	-1.9808	0.1594	0.59235
OAA[c]	6	0.64863	0.1981	0.6372	-0.64863	0.8019	1	0.92791	0.023285	0.242	4	0.62201	0.075513	0.38407	2	0.72752	0.090722	0.4966
GTP[m]	15	0.074275	0.47736	0.99999	-0.074275	0.52264	0.9839	-1.105	0.35849	0.61461	6	-0.548	0.35543	0.68515	9	-0.97914	0.42338	0.74277
OAA[m]	6	-0.22863	0.62079	0.99999	0.22863	0.37921	0.85047	0.98631	0.020049	0.242	3	0.54946	0.10504	0.45521	3	0.84539	0.052024	0.39197
GDP[m]	20	0.62295	0.23145	0.70113	-0.62295	0.76855	1	-0.63333	0.12624	0.37873	9	0.19554	0.080511	0.39525	11	-1.0309	0.38428	0.70681
PEP[m]	2	-0.9245	0.89105	0.99999	0.9245	0.10895	0.4921	-0.82948	0.62127	0.75547	1	-2.0765	0.96247	0.98104	1	0.90348	0.083026	0.48346
HCO3-[m]	9	0.75457	0.17029	0.60657	-0.75457	0.82971	1	0.057169	0.10509	0.3611	5	0.86071	0.034916	0.23307	4	-0.87655	0.53844	0.82338
ADP[m]	228	2.2842	0.0023883	0.092043	-2.2842	0.99761	1	-2.4668	0.0002388	0.027502	125	-0.52091	5.7631e-05	0.0082388	103	-3.0963	0.16981	0.59235
Pi[m]	205	2.3891	0.0018378	0.079777	-2.3891	0.99816	1	-2.5578	0.00096103	0.07245	115	-0.52123	0.00011861	0.013127	90	-3.2712	0.3192	0.69101
hydroxyacetone[c]	3	-0.98012	0.90466	0.99999	0.98012	0.095336	0.45136	-0.48103	0.41971	0.63478	0	NA	NA	NA	3	-0.48103	0.41316	0.73358
acetone[c]	4	1.1627	0.06873	0.42866	-1.1627	0.93127	1	-0.25172	0.29685	0.55152	2	1.186	0.033916	0.22728	2	-1.542	0.85278	0.93911
D-lactaldehyde[c]	15	0.6624	0.20776	0.65652	-0.6624	0.79224	1	-0.8105	0.2509	0.52322	8	0.13111	0.112	0.47091	7	-1.3266	0.61917	0.83089
lactaldehyde[m]	5	0.6157	0.22311	0.68202	-0.6157	0.77689	1	-0.82966	0.49663	0.67507	4	-0.78958	0.52543	0.75083	1	-0.27603	0.44724	0.7611
L-lactate[m]	7	1.6949	0.014117	0.17999	-1.6949	0.98588	1	0.16915	0.11039	0.3611	6	0.2954	0.10149	0.45521	1	-0.27603	0.44724	0.7611
(R)-S-lactoylglutathione[m]	2	0.16933	0.41564	0.95098	-0.16933	0.58436	1	0.77986	0.08057	0.3611	1	0.71109	0.12317	0.47643	1	0.3918	0.19998	0.62958
D-lactate[m]	3	1.311	0.04645	0.33599	-1.311	0.95355	1	1.6329	0.0069708	0.15407	2	1.7228	0.0081473	0.13422	1	0.3918	0.19998	0.62958
GSH[m]	38	-0.028745	0.54904	0.99999	0.028745	0.45096	0.90349	-3.2185	0.82213	0.90171	18	-2.3521	0.8006	0.91923	20	-2.205	0.68334	0.87671
propanoyl-CoA[c]	23	-0.48193	0.75502	0.99999	0.48193	0.24498	0.67641	-0.27222	0.05325	0.31452	10	-0.071255	0.12113	0.47643	13	-0.29959	0.12186	0.59235
propanoate[c]	16	0.9051	0.13172	0.56559	-0.9051	0.86828	1	-0.73147	0.20332	0.48329	8	0.68364	0.036227	0.23883	8	-1.7181	0.74684	0.89553
FAD[m]	31	-2.4295	0.99944	0.99999	2.4295	0.00055808	0.04728	-0.16707	0.019649	0.242	10	-1.6221	0.68402	0.86825	21	0.91635	0.0017341	0.27307
propanoyl-CoA[m]	42	-2.202	0.99817	0.99999	2.202	0.001831	0.050886	-1.9097	0.27585	0.53244	14	-2.6186	0.90462	0.95491	28	-0.48728	0.046713	0.39197
acrylyl-CoA[m]	9	-2.3063	0.99879	0.99999	2.3063	0.0012052	0.050886	-0.27979	0.18463	0.46756	2	-2.1804	0.96302	0.98104	7	0.84825	0.022947	0.35933
FADH2[m]	31	-2.4295	0.99944	0.99999	2.4295	0.00055808	0.04728	-0.16707	0.019649	0.242	10	-1.6221	0.68402	0.86825	21	0.91635	0.0017341	0.27307
propanoate[m]	8	-0.044601	0.53309	0.99999	0.044601	0.46691	0.9276	-0.61627	0.30949	0.56808	3	0.30056	0.16175	0.49068	5	-1.0123	0.55777	0.83089
malonyl-CoA[c]	14	0.22256	0.40757	0.94094	-0.22256	0.59243	1	0.0085889	0.065713	0.35686	7	0.38302	0.073783	0.37845	7	-0.37087	0.23969	0.65155
malonyl-CoA[m]	4	0.53134	0.25223	0.73907	-0.53134	0.74777	1	-0.86922	0.54897	0.71214	2	0.26464	0.20123	0.5687	2	-1.4939	0.84083	0.93691
malonyl-CoA[p]	3	-1.5148	0.97758	0.99999	1.5148	0.022421	0.22033	-0.11134	0.27519	0.53244	0	NA	NA	NA	3	-0.11134	0.27049	0.67166
acetyl-CoA[p]	10	0.1953	0.41442	0.94922	-0.1953	0.58558	1	0.28425	0.055119	0.3168	3	1.7501	0.0055926	0.11559	7	-0.80599	0.40237	0.72277
CO2[p]	4	-2.3049	0.99868	0.99999	2.3049	0.0013208	0.050886	0.77677	0.051866	0.30809	0	NA	NA	NA	4	0.77677	0.048667	0.39197
3-oxopropanoate[m]	3	1.2206	0.059104	0.39038	-1.2206	0.9409	1	0.84137	0.053265	0.31452	1	2.7715	0.00043136	0.023445	2	-0.92928	0.65711	0.85399
propinol adenylate[c]	2	-0.74933	0.84151	0.99999	0.74933	0.15849	0.56062	-0.3451	0.41844	0.63478	0	NA	NA	NA	2	-0.3451	0.41712	0.73742
propinol adenylate[m]	2	-0.74933	0.84151	0.99999	0.74933	0.15849	0.56062	-0.3451	0.41844	0.63478	0	NA	NA	NA	2	-0.3451	0.41712	0.73742
hydracrylate[m]	2	1.7975	0.009035	0.15389	-1.7975	0.99097	1	1.6793	0.0092113	0.16212	1	2.7715	0.00043136	0.023445	1	-0.39657	0.49815	0.79677
3-hydroxypropionyl-CoA[m]	26	-1.066	0.92604	0.99999	1.066	0.073955	0.41732	-1.539	0.33365	0.58728	9	-0.68173	0.32119	0.66296	17	-1.4072	0.41748	0.73769
3-oxopropionyl-CoA[m]	23	-0.82338	0.87181	0.99999	0.82338	0.12819	0.53633	-1.3041	0.30298	0.55995	9	-0.68173	0.32119	0.66296	14	-1.1249	0.35876	0.70495
AKG[c]	43	0.28754	0.38645	0.92155	-0.28754	0.61355	1	-1.0926	0.06825	0.3611	22	-0.87845	0.17717	0.52331	21	-0.66429	0.10974	0.56337
FADH2[c]	26	0.043329	0.49767	0.99999	-0.043329	0.50233	0.96306	-3.0456	0.87882	0.93646	14	-2.494	0.88043	0.94487	12	-1.7892	0.67431	0.86725
2-hydroxyglutarate[c]	2	0.88914	0.12219	0.56559	-0.88914	0.87781	1	-0.69829	0.56727	0.72235	2	-0.69829	0.57778	0.79966	0	NA	NA	NA
FAD[c]	40	-0.4513	0.73939	0.99999	0.4513	0.26061	0.70187	-3.1683	0.79433	0.88384	19	-2.5717	0.84863	0.94427	21	-1.9265	0.54998	0.83089
acetoacetyl-CoA[c]	4	2.9572	6.9487e-05	0.010998	-2.9572	0.99993	1	3.722	9.7513e-07	0.0006548	3	3.7431	1.5261e-06	0.00087269	1	0.96078	0.074111	0.4767
acetoacetate[c]	9	1.8514	0.0086124	0.15389	-1.8514	0.99139	1	-0.12512	0.14437	0.41815	6	0.90651	0.02699	0.19172	3	-1.4987	0.80494	0.91275
butyryl-CoA[m]	30	-1.9012	0.99506	0.99999	1.9012	0.0049359	0.078295	-0.223	0.024859	0.242	10	-1.1181	0.47741	0.71342	20	0.51752	0.0069222	0.27307
crotonyl-CoA[m]	11	-2.4053	0.99928	0.99999	2.4053	0.00071593	0.04728	-0.5235	0.22182	0.50393	2	-2.1804	0.96302	0.98104	9	0.44912	0.044633	0.39197
(R)-3-hydroxybutanoate[m]	3	0.97208	0.10783	0.55654	-0.97208	0.89217	1	0.27518	0.15632	0.44227	2	0.49596	0.13885	0.49068	1	-0.22477	0.42581	0.74456
acetoacetate[m]	7	2.3837	0.00098016	0.056539	-2.3837	0.99902	1	0.8501	0.025498	0.242	6	1.01	0.020789	0.15957	1	-0.22477	0.42581	0.74456
acetoacetyl-CoA[p]	5	0.83577	0.14704	0.56559	-0.83577	0.85296	1	2.0042	0.0011541	0.081579	2	2.744	0.00023425	0.020093	3	0.34693	0.13629	0.59235
CoA[p]	34	0.65411	0.21898	0.67816	-0.65411	0.78102	1	1.1947	0.00017138	0.021577	14	2.6405	1.1792e-05	0.0026971	20	-0.65157	0.11517	0.58633
HMG-CoA[p]	3	2.5166	0.00057081	0.040347	-2.5166	0.99943	1	3.6035	2.5339e-06	0.0011389	2	3.734	2.5486e-06	0.001093	1	0.96078	0.074111	0.4767
2-hydroxybutyrate[c]	12	0.9435	0.12014	0.56559	-0.9435	0.87986	1	-1.693	0.65378	0.78302	6	0.19412	0.12206	0.47643	6	-2.5883	0.95683	0.97482
2-oxobutyrate[c]	16	1.0825	0.088838	0.4992	-1.0825	0.91116	1	-1.7155	0.58373	0.73611	8	0.35004	0.074102	0.37947	8	-2.7761	0.96331	0.97952
ribose-5-phosphate[c]	15	1.3641	0.042898	0.31539	-1.3641	0.9571	1	-0.93821	0.29542	0.54977	11	-0.68153	0.28777	0.63922	4	-0.68664	0.45818	0.7747
PRPP[c]	10	2.5068	0.00060783	0.042223	-2.5068	0.99939	1	0.70149	0.020477	0.242	9	0.81221	0.019675	0.15342	1	-0.21832	0.42313	0.74269
NADP+[r]	79	-0.40396	0.7352	0.99999	0.40396	0.2648	0.70983	-2.6897	0.23155	0.50932	36	-1.333	0.17237	0.51427	43	-2.4261	0.44774	0.76124
glucono-1,5-lactone-6-phosphate[r]	3	0.7117	0.18447	0.6372	-0.7117	0.81553	1	-2.2583	0.95488	0.96956	2	-1.1097	0.73819	0.88156	1	-2.3421	0.98035	0.98631
H+[r]	108	-0.28509	0.69416	0.99999	0.28509	0.30584	0.74142	-4.1656	0.59148	0.74136	51	-2.4897	0.44326	0.68784	57	-3.3789	0.67244	0.86561
NADPH[r]	79	-0.40396	0.7352	0.99999	0.40396	0.2648	0.70983	-2.6897	0.23155	0.50932	36	-1.333	0.17237	0.51427	43	-2.4261	0.44774	0.76124
glucono-1,5-lactone-6-phosphate[c]	3	0.7117	0.18447	0.6372	-0.7117	0.81553	1	-2.2583	0.95488	0.96956	2	-1.1097	0.73819	0.88156	1	-2.3421	0.98035	0.98631
ribose[c]	6	0.50995	0.2528	0.73965	-0.50995	0.7472	1	-1.4554	0.71306	0.83345	3	-0.37584	0.3958	0.68515	3	-1.6824	0.85408	0.93911
ribulose-5-phosphate[r]	2	2.4879	0.00052564	0.039219	-2.4879	0.99947	1	1.9199	0.0044925	0.13309	2	1.9199	0.0044781	0.10136	0	NA	NA	NA
ribose-1-phosphate[c]	5	1.7152	0.013972	0.17928	-1.7152	0.98603	1	0.30396	0.11045	0.3611	4	0.77763	0.054661	0.30755	1	-0.87559	0.69286	0.88401
2-deoxy-D-ribose-5-phosphate[c]	4	0.47051	0.27803	0.78932	-0.47051	0.72197	1	-0.58234	0.42781	0.63995	3	-0.65639	0.51422	0.74718	1	-0.027779	0.34597	0.69458
6-phospho-D-gluconate[r]	3	0.52977	0.25426	0.74179	-0.52977	0.74574	1	-2.4999	0.97453	0.98307	2	-1.4056	0.83029	0.94204	1	-2.3421	0.98035	0.98631
6-phospho-D-gluconate[c]	5	-0.12271	0.58037	0.99999	0.12271	0.41963	0.88912	-2.0843	0.90938	0.94804	2	-1.4056	0.83029	0.94204	3	-1.5431	0.81766	0.92139
D-gluconic acid[c]	2	-0.84285	0.86955	0.99999	0.84285	0.13045	0.54409	-0.23381	0.37292	0.62357	0	NA	NA	NA	2	-0.23381	0.37214	0.70495
sedoheptulose-7-phosphate[c]	8	0.065355	0.47545	0.99999	-0.065355	0.52455	0.9839	-2.0313	0.84364	0.91453	6	-2.3501	0.94032	0.97147	2	0.0077729	0.28094	0.67166
sedoheptulose[c]	2	0.039961	0.4832	0.99999	-0.039961	0.5168	0.98062	-2.8649	0.99327	0.99635	2	-2.8649	0.99416	0.99729	0	NA	NA	NA
2-deoxy-D-ribose-1-phosphate[c]	4	2.0383	0.0044011	0.13038	-2.0383	0.9956	1	0.77763	0.05177	0.30809	4	0.77763	0.054661	0.30755	0	NA	NA	NA
ribitol[c]	4	0.89646	0.12704	0.56559	-0.89646	0.87296	1	-1.099	0.64331	0.77509	2	0.48668	0.14106	0.49068	2	-2.0408	0.94209	0.96584
deoxyribose[c]	2	-0.38453	0.69802	0.99999	0.38453	0.30198	0.73962	-0.96663	0.67528	0.80054	1	-1.3392	0.84198	0.94427	1	-0.027779	0.34597	0.69458
NADH[r]	34	0.024358	0.51678	0.99999	-0.024358	0.48322	0.94616	-2.5139	0.62149	0.75547	18	-1.9656	0.66572	0.86094	16	-1.5799	0.50088	0.79677
NAD+[r]	34	0.024358	0.51678	0.99999	-0.024358	0.48322	0.94616	-2.5139	0.62149	0.75547	18	-1.9656	0.66572	0.86094	16	-1.5799	0.50088	0.79677
cAMP[c]	43	-1.0213	0.92191	0.99999	1.0213	0.078089	0.43225	-3.1084	0.7467	0.85192	17	-2.0206	0.69958	0.87541	26	-2.3636	0.6526	0.85206
adenosine[c]	21	2.007	0.0052134	0.13603	-2.007	0.99479	1	0.70121	0.0043454	0.1309	13	1.8331	0.00039726	0.023445	8	-1.2006	0.54533	0.82695
AMP[s]	17	1.7442	0.014016	0.17928	-1.7442	0.98598	1	-0.90379	0.24058	0.51053	11	0.56211	0.030638	0.2094	6	-2.2824	0.91835	0.96357
adenosine[s]	14	1.519	0.026671	0.25099	-1.519	0.97333	1	0.41497	0.02639	0.242	8	1.6853	0.0021978	0.06918	6	-1.3122	0.64652	0.84956
Pi[s]	49	2.0352	0.0047954	0.13412	-2.0352	0.9952	1	-1.4875	0.10352	0.3611	29	0.19015	0.010949	0.13422	20	-2.5573	0.80435	0.91275
adenosine[m]	9	1.4307	0.033337	0.2608	-1.4307	0.96666	1	0.10406	0.096371	0.3611	5	1.6525	0.0038411	0.10136	4	-1.6914	0.83177	0.93048
GMP[c]	42	0.75193	0.18541	0.6372	-0.75193	0.81459	1	-3.144	0.76581	0.86066	21	-0.6077	0.1273	0.48421	21	-3.8386	0.98522	0.98683
cGMP[c]	43	-1.0213	0.92191	0.99999	1.0213	0.078089	0.43225	-3.1084	0.7467	0.85192	17	-2.0206	0.69958	0.87541	26	-2.3636	0.6526	0.85206
IMP[c]	20	1.8986	0.0086079	0.15389	-1.8986	0.99139	1	-1.0593	0.24319	0.51147	13	0.68455	0.01663	0.13422	7	-2.7235	0.96249	0.97936
xanthosine-5-phosphate[c]	12	1.4119	0.037392	0.28669	-1.4119	0.96261	1	-0.056287	0.087517	0.3611	7	1.2754	0.008261	0.13422	5	-1.5963	0.77816	0.91275
aspartate[c]	29	0.83511	0.15393	0.58177	-0.83511	0.84607	1	-0.50592	0.049808	0.30433	15	0.28237	0.03502	0.23331	14	-1.0204	0.31789	0.69036
adenylosuccinate[c]	4	-0.66461	0.81104	0.99999	0.66461	0.18896	0.56792	1.3178	0.013822	0.20068	2	0.34585	0.17764	0.52331	2	1.5178	0.015127	0.35933
glutamine[c]	40	0.89643	0.13228	0.56559	-0.89643	0.86772	1	-0.52202	0.022954	0.242	24	-0.8545	0.15167	0.49068	16	0.22116	0.027661	0.3597
glutamate[c]	67	0.89468	0.14358	0.56559	-0.89468	0.85642	1	-0.65158	0.0043846	0.1309	35	0.075848	0.0083221	0.13422	32	-1.0221	0.10228	0.54165
NH3[c]	61	-1.1013	0.93734	0.99999	1.1013	0.062656	0.3875	-2.8316	0.44639	0.65706	28	-2.3094	0.6462	0.84979	33	-1.7225	0.291	0.67837
adenine[c]	5	1.7013	0.014633	0.18104	-1.7013	0.98537	1	1.4317	0.0074772	0.15609	4	1.3687	0.012899	0.13422	1	0.4639	0.17924	0.59235
PPi[s]	2	1.3732	0.035639	0.27455	-1.3732	0.96436	1	0.58055	0.11713	0.3611	2	0.58055	0.11974	0.47643	0	NA	NA	NA
adenine[s]	2	1.9834	0.0045281	0.13125	-1.9834	0.99547	1	1.3993	0.019724	0.242	2	1.3993	0.019938	0.15407	0	NA	NA	NA
GDP[s]	19	1.4621	0.031457	0.25807	-1.4621	0.96854	1	-1.4669	0.42411	0.6364	12	-0.10733	0.10552	0.45521	7	-2.2762	0.90445	0.95891
GMP[s]	16	1.4788	0.031382	0.25807	-1.4788	0.96862	1	-1.1404	0.34566	0.59669	10	0.32542	0.055811	0.30755	6	-2.2824	0.91835	0.96357
ITP[s]	3	0.12048	0.44939	0.98617	-0.12048	0.55061	1	-1.9284	0.91022	0.94804	2	-1.5214	0.85983	0.94427	1	-1.1885	0.7985	0.91275
IDP[s]	8	1.1716	0.064675	0.40971	-1.1716	0.93532	1	-1.251	0.57088	0.72557	6	-0.54317	0.3535	0.68446	2	-1.5612	0.85738	0.93911
5-phosphoribosylamine[c]	2	2.7197	0.00017007	0.020764	-2.7197	0.99983	1	2.2616	0.0014615	0.094971	2	2.2616	0.001439	0.050901	0	NA	NA	NA
fumarate[c]	8	0.098244	0.45825	0.99876	-0.098244	0.54175	1	-1.4466	0.65057	0.78102	6	-2.0825	0.89816	0.95491	2	0.71376	0.093108	0.50322
inosine[c]	14	2.1462	0.0029463	0.1029	-2.1462	0.99705	1	0.6777	0.01343	0.20068	9	1.9789	0.00047149	0.023445	5	-1.521	0.75362	0.89985
hypoxanthine[c]	4	1.6146	0.019193	0.21535	-1.6146	0.98081	1	0.89011	0.040273	0.28386	3	1.2604	0.02204	0.1673	1	-0.40287	0.50082	0.79677
dADP[c]	29	0.47714	0.28879	0.80313	-0.47714	0.71121	1	0.3011	0.0061449	0.15407	15	0.32877	0.031387	0.21282	14	0.093046	0.047889	0.39197
dATP[c]	42	2.1788	0.0031585	0.10511	-2.1788	0.99684	1	-0.38754	0.013092	0.20068	26	0.69621	0.002944	0.0856	16	-1.5154	0.4735	0.78583
guanosine[c]	13	1.9968	0.0053024	0.13603	-1.9968	0.9947	1	0.91848	0.0077848	0.16127	8	2.2028	0.00034721	0.023445	5	-1.3054	0.6761	0.86863
guanosine[s]	11	2.0023	0.0044335	0.13038	-2.0023	0.99557	1	0.50592	0.031576	0.24322	7	1.9128	0.0010525	0.041037	4	-1.6914	0.83177	0.93048
guanine[c]	6	2.0015	0.0042552	0.13038	-2.0015	0.99574	1	0.5762	0.053317	0.31452	5	0.8179	0.038624	0.24863	1	-0.41749	0.50701	0.79728
dAMP[c]	23	-0.73453	0.84596	0.99999	0.73453	0.15404	0.55945	-0.31452	0.058312	0.33044	9	0.19257	0.080985	0.39525	14	-0.55754	0.16623	0.59235
inosine[s]	5	1.7345	0.013099	0.17141	-1.7345	0.9869	1	1.0685	0.020476	0.242	4	1.2037	0.019993	0.15415	1	-0.018102	0.34219	0.6932
NH3[s]	9	-0.3025	0.66422	0.99999	0.3025	0.33578	0.791	-0.60055	0.28784	0.5399	3	0.23731	0.17887	0.52331	6	-0.90332	0.47882	0.79003
glucosamine[c]	8	2.6646	0.00025026	0.027003	-2.6646	0.99975	1	0.34593	0.064021	0.35334	7	1.1675	0.011232	0.13422	1	-2.1105	0.96525	0.98074
glucosamine-6-phosphate[c]	11	1.9607	0.0051982	0.13603	-1.9607	0.9948	1	-0.19929	0.1335	0.39462	7	1.1597	0.01148	0.13422	4	-1.8646	0.87389	0.93911
xanthine[c]	3	0.38582	0.31798	0.84732	-0.38582	0.68202	1	0.20175	0.17584	0.46003	1	1.1698	0.050195	0.2949	2	-0.58008	0.51502	0.80303
H2O2[c]	73	-2.0307	0.997	0.99999	2.0307	0.003005	0.062728	-2.9985	0.39719	0.62414	30	-3.6479	0.95932	0.97875	43	-0.85995	0.036157	0.39197
dGDP[c]	15	1.7578	0.013041	0.17141	-1.7578	0.98696	1	0.065324	0.055802	0.32026	10	0.39141	0.048348	0.28883	5	-0.4404	0.32183	0.69101
dGTP[c]	38	1.9852	0.0054203	0.13603	-1.9852	0.99458	1	-0.15734	0.01017	0.17362	24	0.48561	0.0068461	0.12906	14	-0.89504	0.27165	0.67166
deoxyguanosine[c]	13	2.2519	0.0019494	0.081815	-2.2519	0.99805	1	0.35234	0.034328	0.25708	8	2.2028	0.00034721	0.023445	5	-2.2183	0.92323	0.96584
dGMP[c]	12	1.0217	0.10104	0.53566	-1.0217	0.89896	1	-1.5518	0.59656	0.74136	6	0.69939	0.044061	0.27436	6	-2.894	0.97911	0.98631
thioredoxin[c]	8	0.77155	0.16097	0.58376	-0.77155	0.83903	1	0.25588	0.076937	0.3611	4	1.0612	0.028551	0.1971	4	-0.69933	0.46353	0.77866
oxidized thioredoxin[c]	8	0.77155	0.16097	0.58376	-0.77155	0.83903	1	0.25588	0.076937	0.3611	4	1.0612	0.028551	0.1971	4	-0.69933	0.46353	0.77866
dCTP[c]	36	1.798	0.010885	0.15389	-1.798	0.98912	1	-0.070161	0.0092143	0.16212	22	0.62425	0.0056962	0.11703	14	-0.89504	0.27165	0.67166
dUTP[c]	14	1.1176	0.079821	0.46474	-1.1176	0.92018	1	-0.037677	0.07218	0.3611	7	0.79266	0.029796	0.20446	7	-0.84594	0.4188	0.73861
dCDP[c]	14	1.3807	0.039981	0.30166	-1.3807	0.96002	1	0.11516	0.052531	0.31125	8	0.71338	0.033813	0.22728	6	-0.64783	0.37402	0.70495
dUDP[c]	16	1.8299	0.010297	0.15389	-1.8299	0.9897	1	0.55956	0.014046	0.20068	9	1.4921	0.0026604	0.079811	7	-0.84594	0.4188	0.73861
deoxyadenosine[c]	13	2.0879	0.0037521	0.12191	-2.0879	0.99625	1	0.7848	0.011375	0.1886	8	2.2028	0.00034721	0.023445	5	-1.521	0.75362	0.89985
urate[c]	8	-0.30112	0.66293	0.99999	0.30112	0.33707	0.791	0.13806	0.096711	0.3611	3	0.27516	0.16849	0.50547	5	-0.038505	0.1868	0.60772
O2[p]	25	-1.0129	0.91926	0.99999	1.0129	0.080741	0.43718	-1.1093	0.20127	0.47927	10	-1.1406	0.48693	0.71764	15	-0.50084	0.13786	0.59235
xanthosine[c]	9	1.3839	0.038125	0.2901	-1.3839	0.96187	1	0.04883	0.1067	0.3611	5	1.5784	0.004856	0.10612	4	-1.6914	0.83177	0.93048
deoxyinosine[c]	6	1.9734	0.0047411	0.13412	-1.9734	0.99526	1	0.98253	0.020246	0.242	4	1.9355	0.0023171	0.072273	2	-1.0354	0.69712	0.88401
glycine[c]	54	1.3026	0.053092	0.36125	-1.3026	0.94691	1	-1.3192	0.057934	0.32876	34	-1.2368	0.16588	0.50051	20	-0.5551	0.096181	0.51605
5-phosphoribosylformylglycinamidine[c]	2	2.1928	0.0019477	0.081815	-2.1928	0.99805	1	1.5968	0.011626	0.19119	2	1.5968	0.011697	0.13422	0	NA	NA	NA
AIR[c]	2	0.47404	0.26906	0.77432	-0.47404	0.73094	1	2.1311	0.0022764	0.1309	1	1.8923	0.0080902	0.13422	1	1.1215	0.05299	0.39197
N-formyl-GAR[c]	2	2.1928	0.0019477	0.081815	-2.1928	0.99805	1	1.5968	0.011626	0.19119	2	1.5968	0.011697	0.13422	0	NA	NA	NA
SAICAR[c]	3	-1.5224	0.9781	0.99999	1.5224	0.021901	0.21575	2.0176	0.0020565	0.12376	1	0.51106	0.17147	0.51291	2	2.1097	0.0026464	0.27307
AICAR[c]	3	0.20426	0.40652	0.93969	-0.20426	0.59348	1	1.9971	0.0022033	0.12865	2	1.1293	0.038761	0.24904	1	1.862	0.0081358	0.27307
10-formyl-THF[c]	7	2.1465	0.0026717	0.098756	-2.1465	0.99733	1	1.0717	0.01433	0.20401	5	1.798	0.002383	0.073659	2	-0.83785	0.62115	0.83089
THF[c]	14	2.6921	0.00026138	0.027003	-2.6921	0.99974	1	1.0185	0.0050455	0.14417	11	1.5084	0.002056	0.067184	3	-0.68799	0.49999	0.79677
uridine[c]	13	2.0765	0.0039215	0.12604	-2.0765	0.99608	1	0.64954	0.016393	0.22389	8	1.915	0.0010026	0.040328	5	-1.3749	0.70219	0.88401
urea[c]	10	0.43978	0.29615	0.81446	-0.43978	0.70385	1	-0.91506	0.37728	0.62357	7	-0.96324	0.4934	0.72469	3	-0.19929	0.3022	0.68632
alloxan[c]	4	-0.52898	0.75991	0.99999	0.52898	0.24009	0.66463	-0.24755	0.29532	0.54977	2	-0.74161	0.59588	0.80654	2	0.39152	0.16274	0.59235
H2O2[s]	19	-1.1558	0.94096	0.99999	1.1558	0.059036	0.37119	-2.2797	0.74952	0.85353	7	-2.3978	0.93436	0.96699	12	-1.0371	0.36624	0.70495
urate[s]	7	-0.1538	0.58982	0.99999	0.1538	0.41018	0.88808	0.29986	0.086284	0.3611	3	0.27516	0.16849	0.50547	4	0.15838	0.15824	0.59235
alloxan[s]	4	-0.52898	0.75991	0.99999	0.52898	0.24009	0.66463	-0.24755	0.29532	0.54977	2	-0.74161	0.59588	0.80654	2	0.39152	0.16274	0.59235
urea[s]	7	-0.19834	0.61233	0.99999	0.19834	0.38767	0.85726	-0.99188	0.50608	0.68377	4	-1.1395	0.66844	0.86295	3	-0.19929	0.3022	0.68632
ADP-ribose[c]	6	0.45754	0.27538	0.78576	-0.45754	0.72462	1	-1.0727	0.56059	0.7152	5	-1.3114	0.70071	0.87541	1	0.30497	0.22677	0.6379
dATP[m]	8	1.1885	0.061909	0.39845	-1.1885	0.93809	1	-0.013529	0.12733	0.38086	5	0.20793	0.13351	0.49068	3	-0.29053	0.33674	0.69101
dADP[m]	12	1.4765	0.031052	0.25807	-1.4765	0.96895	1	0.375	0.034546	0.25823	7	0.86319	0.025067	0.18145	5	-0.4404	0.32183	0.69101
dGTP[m]	8	0.076917	0.4694	0.99999	-0.076917	0.5306	0.99202	-0.14384	0.15857	0.4474	4	-0.45634	0.38581	0.68515	4	0.25293	0.13522	0.59235
dGDP[m]	12	0.56887	0.24561	0.72654	-0.56887	0.75439	1	0.2686	0.044196	0.28782	6	0.36994	0.088046	0.41495	6	0.0099262	0.1559	0.59235
CTP[m]	8	0.74819	0.16859	0.60111	-0.74819	0.83141	1	-0.42332	0.24111	0.51053	4	0.20577	0.16019	0.49068	4	-0.80444	0.50797	0.79845
CDP[m]	7	0.33854	0.33808	0.8891	-0.33854	0.66192	1	-0.18623	0.19906	0.47597	3	0.10797	0.21728	0.58013	4	-0.33986	0.3181	0.69036
dUDP[m]	8	1.1885	0.061909	0.39845	-1.1885	0.93809	1	-0.013529	0.12733	0.38086	5	0.20793	0.13351	0.49068	3	-0.29053	0.33674	0.69101
dUTP[m]	13	1.5155	0.026724	0.25099	-1.5155	0.97328	1	0.25203	0.043201	0.28537	8	0.66944	0.037428	0.24302	5	-0.4404	0.32183	0.69101
dTTP[c]	32	1.3955	0.042649	0.31486	-1.3955	0.95735	1	-0.71121	0.063112	0.35073	20	-0.25845	0.068782	0.36214	12	-0.82775	0.28679	0.67764
dTDP[c]	9	1.1488	0.071245	0.43417	-1.1488	0.92875	1	-0.51091	0.25649	0.52982	6	-0.4203	0.30595	0.66145	3	-0.29053	0.33674	0.69101
dTTP[m]	7	0.61782	0.21667	0.67358	-0.61782	0.78333	1	-0.53516	0.31832	0.57396	4	-0.45634	0.38581	0.68515	3	-0.29053	0.33674	0.69101
dTDP[m]	8	1.1885	0.061909	0.39845	-1.1885	0.93809	1	-0.013529	0.12733	0.38086	5	0.20793	0.13351	0.49068	3	-0.29053	0.33674	0.69101
dADP[n]	8	1.5613	0.021218	0.22867	-1.5613	0.97878	1	0.64768	0.032651	0.24682	5	1.0443	0.022177	0.1676	3	-0.29053	0.33674	0.69101
dTTP[n]	6	0.59754	0.21737	0.67408	-0.59754	0.78263	1	-0.12909	0.19541	0.46975	3	0.10797	0.21728	0.58013	3	-0.29053	0.33674	0.69101
dATP[n]	8	1.5613	0.021218	0.22867	-1.5613	0.97878	1	0.64768	0.032651	0.24682	5	1.0443	0.022177	0.1676	3	-0.29053	0.33674	0.69101
dTDP[n]	7	1.206	0.06012	0.39386	-1.206	0.93988	1	0.40119	0.070485	0.3611	4	0.78233	0.05411	0.30755	3	-0.29053	0.33674	0.69101
2-methyl-3-oxopropanoate[m]	12	-0.027403	0.53386	0.99999	0.027403	0.46614	0.92653	-1.0959	0.4038	0.62742	7	-1.1426	0.56914	0.79443	5	-0.34581	0.28668	0.67764
alanine[m]	6	0.17444	0.41154	0.9464	-0.17444	0.58846	1	-0.72906	0.41467	0.63478	3	-0.10287	0.28909	0.63992	3	-0.92817	0.60047	0.83089
D-3-amino-isobutanoate[m]	2	0.049965	0.47793	0.99999	-0.049965	0.52207	0.9839	-1.8739	0.92199	0.94804	1	-1.1569	0.79113	0.91362	1	-1.4932	0.87691	0.94181
HCO3-[c]	43	1.366	0.045057	0.32791	-1.366	0.95494	1	-0.96057	0.051556	0.30809	24	0.31471	0.011241	0.13422	19	-1.7988	0.53616	0.82105
dTMP[c]	13	1.7499	0.012699	0.17112	-1.7499	0.9873	1	-0.60574	0.20943	0.49607	8	1.1764	0.01034	0.13422	5	-2.4648	0.9544	0.97315
thymidine[c]	14	2.289	0.0016366	0.073265	-2.289	0.99836	1	1.1378	0.0034844	0.1309	9	2.392	8.8981e-05	0.011307	5	-1.3054	0.6761	0.86863
UDP[r]	73	1.3961	0.041554	0.31064	-1.3961	0.95845	1	-1.8939	0.076509	0.3611	45	-1.1225	0.078242	0.39132	28	-1.635	0.32106	0.69101
UMP[r]	11	2.4312	0.00073108	0.046754	-2.4312	0.99927	1	-0.052884	0.10288	0.3611	9	0.6775	0.027645	0.19318	2	-1.5612	0.85738	0.93911
UDP[s]	8	1.1716	0.064675	0.40971	-1.1716	0.93532	1	-1.251	0.57088	0.72557	6	-0.54317	0.3535	0.68446	2	-1.5612	0.85738	0.93911
UMP[s]	11	2.1424	0.0025426	0.094854	-2.1424	0.99746	1	-0.36625	0.17544	0.45929	9	0.33107	0.060998	0.3301	2	-1.5612	0.85738	0.93911
CMP[c]	38	2.4188	0.0008954	0.055052	-2.4188	0.9991	1	-0.019769	0.0068356	0.15407	24	1.4849	0.00020312	0.018306	14	-1.9768	0.70892	0.88401
cytidine[c]	23	1.3897	0.040345	0.30383	-1.3897	0.95966	1	0.082805	0.023186	0.242	12	1.8902	0.00037536	0.023445	11	-1.8545	0.7158	0.88401
CMP[s]	11	0.84725	0.13658	0.56559	-0.84725	0.86342	1	-1.3156	0.5296	0.70051	6	0.084918	0.14734	0.49068	5	-2.0444	0.89294	0.95362
cytidine[s]	11	2.0023	0.0044335	0.13038	-2.0023	0.99557	1	0.50592	0.031576	0.24322	7	1.9128	0.0010525	0.041037	4	-1.6914	0.83177	0.93048
CDP[s]	3	0.12048	0.44939	0.98617	-0.12048	0.55061	1	-1.9284	0.91022	0.94804	2	-1.5214	0.85983	0.94427	1	-1.1885	0.7985	0.91275
CTP[s]	3	0.12048	0.44939	0.98617	-0.12048	0.55061	1	-1.9284	0.91022	0.94804	2	-1.5214	0.85983	0.94427	1	-1.1885	0.7985	0.91275
UTP[s]	4	0.43712	0.29272	0.80889	-0.43712	0.70728	1	-1.6772	0.83698	0.90992	3	-1.2504	0.74878	0.88163	1	-1.1885	0.7985	0.91275
uracil[c]	5	1.5127	0.02659	0.25099	-1.5127	0.97341	1	0.035802	0.17449	0.45832	4	0.43468	0.10806	0.45887	1	-0.7893	0.65996	0.85399
5,6-Dihydrouracil[c]	4	-0.62961	0.79853	0.99999	0.62961	0.20147	0.59206	-0.63982	0.4519	0.66088	1	-0.40161	0.50557	0.73813	3	-0.50693	0.42388	0.74295
3-ureidopropionate[c]	4	-0.55299	0.76948	0.99999	0.55299	0.23052	0.64677	-0.50108	0.39421	0.62357	1	-0.12414	0.39027	0.68515	3	-0.50693	0.42388	0.74295
thymine[c]	3	2.0348	0.0043384	0.13038	-2.0348	0.99566	1	1.1038	0.029107	0.242	3	1.1038	0.03245	0.21917	0	NA	NA	NA
dihydrothymine[c]	2	-0.27051	0.64359	0.99999	0.27051	0.35641	0.8248	-0.11887	0.3277	0.58086	1	-0.40161	0.50557	0.73813	1	0.23351	0.25027	0.66462
dTMP[m]	10	0.92065	0.1223	0.56559	-0.92065	0.8777	1	0.43115	0.039676	0.28193	5	1.6713	0.0036153	0.10003	5	-1.0616	0.57835	0.83089
thymidine[m]	10	0.90921	0.12535	0.56559	-0.90921	0.87465	1	0.41782	0.040914	0.28537	5	1.6525	0.0038411	0.10136	5	-1.0616	0.57835	0.83089
dCMP[c]	15	1.3259	0.047584	0.33963	-1.3259	0.95242	1	-0.98629	0.31308	0.57211	8	1.0391	0.015018	0.13422	7	-2.5547	0.9454	0.96584
deoxycytidine[c]	14	1.8176	0.010083	0.15389	-1.8176	0.98992	1	-0.32376	0.12337	0.37345	8	1.6972	0.0021135	0.06774	6	-2.4543	0.9423	0.96584
deoxyuridine[c]	10	2.478	0.0006929	0.045027	-2.478	0.99931	1	-0.16211	0.13156	0.39003	8	1.0313	0.015333	0.13422	2	-2.4251	0.97594	0.98631
orotate[c]	2	1.0686	0.080569	0.46817	-1.0686	0.91943	1	0.31127	0.18317	0.46756	1	1.3813	0.031019	0.21158	1	-0.94114	0.71687	0.88401
(S)-dihydroorotate[c]	2	1.6189	0.016659	0.19232	-1.6189	0.98334	1	0.92764	0.059583	0.33622	1	2.253	0.0026751	0.079811	1	-0.94114	0.71687	0.88401
ubiquinone[m]	65	-0.12765	0.60179	0.99999	0.12765	0.39821	0.8729	-4.1937	0.88492	0.94002	35	-3.6857	0.94557	0.97326	30	-2.192	0.51396	0.80239
ubiquinol[m]	66	-0.072378	0.57603	0.99999	0.072378	0.42397	0.88912	-4.2123	0.88618	0.94039	36	-3.7025	0.94459	0.97326	30	-2.192	0.51396	0.80239
dUMP[c]	7	2.2435	0.0017928	0.079374	-2.2435	0.99821	1	0.34304	0.079255	0.3611	6	0.96094	0.023558	0.17198	1	-1.4462	0.86647	0.93911
dUMP[m]	6	1.0802	0.078232	0.45776	-1.0802	0.92177	1	0.54345	0.057233	0.32616	4	0.88417	0.043224	0.27013	2	-0.30912	0.40243	0.72277
5,10-methylene-THF[c]	4	1.4842	0.028595	0.25807	-1.4842	0.97141	1	0.18661	0.15877	0.44763	3	0.80351	0.063638	0.34104	1	-1.0185	0.74399	0.89269
dihydrofolate[c]	3	1.4773	0.028894	0.25807	-1.4773	0.97111	1	0.36289	0.13494	0.39801	3	0.36289	0.14596	0.49068	0	NA	NA	NA
3-ureidoisobutyrate[c]	2	-0.16215	0.58897	0.99999	0.16215	0.41103	0.88862	0.077336	0.25631	0.52982	1	-0.12414	0.39027	0.68515	1	0.23351	0.25027	0.66462
mitooxidized thioredoxin[m]	7	0.86194	0.13497	0.56559	-0.86194	0.86503	1	0.80915	0.028209	0.242	4	1.0612	0.028551	0.1971	3	0.010626	0.22946	0.6379
mitothioredoxin[m]	7	0.86194	0.13497	0.56559	-0.86194	0.86503	1	0.80915	0.028209	0.242	4	1.0612	0.028551	0.1971	3	0.010626	0.22946	0.6379
oxidized thioredoxin[m]	7	0.86194	0.13497	0.56559	-0.86194	0.86503	1	0.80915	0.028209	0.242	4	1.0612	0.028551	0.1971	3	0.010626	0.22946	0.6379
thioredoxin[m]	7	0.86194	0.13497	0.56559	-0.86194	0.86503	1	0.80915	0.028209	0.242	4	1.0612	0.028551	0.1971	3	0.010626	0.22946	0.6379
UTP[m]	5	0.37484	0.3274	0.86783	-0.37484	0.6726	1	0.75808	0.043528	0.28614	2	1.2861	0.026585	0.18963	3	-0.071427	0.25667	0.66462
thioredoxin[n]	4	0.87654	0.13249	0.56559	-0.87654	0.86751	1	0.66865	0.065259	0.35627	2	1.2861	0.026585	0.18963	2	-0.3405	0.41524	0.7355
UTP[n]	32	3.2946	1.5035e-05	0.0041845	-3.2946	0.99998	1	0.77703	0.00091582	0.070958	25	1.118	0.00065422	0.028692	7	-0.45145	0.26694	0.66572
dUTP[n]	7	2.4198	0.00083496	0.052563	-2.4198	0.99917	1	1.785	0.0015901	0.10058	5	2.3274	0.00034609	0.023445	2	-0.3405	0.41524	0.7355
H2O[n]	48	-0.52112	0.77566	0.99999	0.52112	0.22434	0.63607	-2.5452	0.46541	0.67137	22	-1.5809	0.43004	0.68515	26	-2.0041	0.50311	0.79677
oxidized thioredoxin[n]	4	0.87654	0.13249	0.56559	-0.87654	0.86751	1	0.66865	0.065259	0.35627	2	1.2861	0.026585	0.18963	2	-0.3405	0.41524	0.7355
deoxyuridine[m]	3	-0.6684	0.81646	0.99999	0.6684	0.18354	0.56792	-0.59686	0.46851	0.67303	1	-0.59663	0.5869	0.80654	2	-0.30912	0.40243	0.72277
ADP[s]	4	0.16791	0.42202	0.95956	-0.16791	0.57798	1	-2.3075	0.95076	0.96757	3	-1.9782	0.92629	0.96116	1	-1.1885	0.7985	0.91275
CMP[m]	3	1.5333	0.024401	0.24162	-1.5333	0.9756	1	1.3312	0.016307	0.22389	2	1.7552	0.0074049	0.13422	1	-0.1765	0.40582	0.72299
GTP[s]	18	1.3759	0.038233	0.2901	-1.3759	0.96177	1	-1.4521	0.42837	0.63995	11	-0.041737	0.10848	0.46006	7	-2.2762	0.90445	0.95891
sulfate[c]	14	0.5409	0.25758	0.7504	-0.5409	0.74242	1	-0.30469	0.11932	0.36337	9	-0.17574	0.15746	0.49068	5	-0.27407	0.26129	0.66462
adenylyl sulfate[c]	4	0.53792	0.24951	0.73325	-0.53792	0.75049	1	-0.073025	0.23469	0.50932	2	0.72897	0.090843	0.42463	2	-0.83224	0.61891	0.83089
PAPS[c]	34	-0.85851	0.88267	0.99999	0.85851	0.11733	0.52315	-3.3435	0.88091	0.93844	14	-2.5815	0.89783	0.95491	20	-2.1995	0.68123	0.87431
IMP[s]	8	1.1716	0.064675	0.40971	-1.1716	0.93532	1	-1.251	0.57088	0.72557	6	-0.54317	0.3535	0.68446	2	-1.5612	0.85738	0.93911
deoxyguanosine[m]	3	1.8172	0.0096248	0.15389	-1.8172	0.99038	1	0.52065	0.10174	0.3611	2	1.753	0.0074532	0.13422	1	-1.5774	0.89418	0.95416
DNA[c]	31	1.3317	0.05023	0.34535	-1.3317	0.94977	1	-1.0548	0.13113	0.38932	19	-0.075865	0.051057	0.29894	12	-1.5999	0.59952	0.83089
RNA[c]	41	0.82129	0.15937	0.58293	-0.82129	0.84063	1	-0.86897	0.047536	0.29879	24	-0.63171	0.1024	0.45521	17	-0.59892	0.14088	0.59235
adenosine[l]	2	0.11559	0.44352	0.97914	-0.11559	0.55648	1	0.80935	0.075989	0.3611	1	0.68069	0.12982	0.48778	1	0.4639	0.17924	0.59235
Pi[l]	21	-1.6518	0.9874	0.99999	1.6518	0.012603	0.14264	-0.62186	0.11388	0.3611	6	-0.32623	0.27159	0.63281	15	-0.52947	0.14466	0.59235
uridine[l]	2	0.11559	0.44352	0.97914	-0.11559	0.55648	1	0.80935	0.075989	0.3611	1	0.68069	0.12982	0.48778	1	0.4639	0.17924	0.59235
UMP[m]	2	-0.15251	0.58401	0.99999	0.15251	0.41599	0.88862	-0.54669	0.50332	0.68164	1	-0.59663	0.5869	0.80654	1	-0.1765	0.40582	0.72299
uridine[m]	2	1.4447	0.028837	0.25807	-1.4447	0.97116	1	0.52245	0.12972	0.3857	2	0.52245	0.13265	0.49068	0	NA	NA	NA
cytidine[l]	2	0.11559	0.44352	0.97914	-0.11559	0.55648	1	0.80935	0.075989	0.3611	1	0.68069	0.12982	0.48778	1	0.4639	0.17924	0.59235
thymidine[l]	2	-0.76694	0.84707	0.99999	0.76694	0.15293	0.55945	-0.69461	0.56573	0.72064	0	NA	NA	NA	2	-0.69461	0.56277	0.83089
guanosine[l]	2	0.11559	0.44352	0.97914	-0.11559	0.55648	1	0.80935	0.075989	0.3611	1	0.68069	0.12982	0.48778	1	0.4639	0.17924	0.59235
CDP[n]	3	2.5769	0.00043153	0.034773	-2.5769	0.99957	1	1.8212	0.0039107	0.1309	3	1.8212	0.0044906	0.10136	0	NA	NA	NA
UDP[n]	4	2.0662	0.0039564	0.12604	-2.0662	0.99604	1	1.2544	0.016386	0.22389	3	1.8212	0.0044906	0.10136	1	-0.64553	0.60245	0.83089
CTP[n]	4	2.5475	0.0005204	0.039219	-2.5475	0.99948	1	1.5426	0.0073182	0.15601	4	1.5426	0.0078904	0.13422	0	NA	NA	NA
GDP[n]	3	2.5769	0.00043153	0.034773	-2.5769	0.99957	1	1.8212	0.0039107	0.1309	3	1.8212	0.0044906	0.10136	0	NA	NA	NA
GTP[n]	4	2.4925	0.00066828	0.044875	-2.4925	0.99933	1	1.4481	0.0096221	0.1671	4	1.4481	0.010347	0.13422	0	NA	NA	NA
dCDP[n]	3	2.5769	0.00043153	0.034773	-2.5769	0.99957	1	1.8212	0.0039107	0.1309	3	1.8212	0.0044906	0.10136	0	NA	NA	NA
dCTP[n]	3	2.5769	0.00043153	0.034773	-2.5769	0.99957	1	1.8212	0.0039107	0.1309	3	1.8212	0.0044906	0.10136	0	NA	NA	NA
dGDP[n]	3	2.5769	0.00043153	0.034773	-2.5769	0.99957	1	1.8212	0.0039107	0.1309	3	1.8212	0.0044906	0.10136	0	NA	NA	NA
dGTP[n]	3	2.5769	0.00043153	0.034773	-2.5769	0.99957	1	1.8212	0.0039107	0.1309	3	1.8212	0.0044906	0.10136	0	NA	NA	NA
UDP[m]	2	-1.0486	0.91865	0.99999	1.0486	0.08135	0.43718	0.12821	0.23922	0.51053	0	NA	NA	NA	2	0.12821	0.23991	0.65167
ADP[n]	6	3.1634	1.5754e-05	0.0041845	-3.1634	0.99998	1	2.151	0.00048314	0.043257	5	2.645	9.396e-05	0.011513	1	-0.64553	0.60245	0.83089
ATP[n]	8	2.8155	0.00011709	0.015725	-2.8155	0.99988	1	1.251	0.0064669	0.15407	6	2.1847	0.00049272	0.023842	2	-1.2821	0.78092	0.91275
dITP[c]	7	0.80477	0.1519	0.57622	-0.80477	0.8481	1	-0.1249	0.18129	0.46756	4	0.086386	0.19301	0.55346	3	-0.29053	0.33674	0.69101
dIDP[c]	6	0.59754	0.21737	0.67408	-0.59754	0.78263	1	-0.12909	0.19541	0.46975	3	0.10797	0.21728	0.58013	3	-0.29053	0.33674	0.69101
dIMP[c]	2	0.40491	0.30003	0.8201	-0.40491	0.69997	1	-1.0327	0.70013	0.82182	1	-0.014246	0.34661	0.67569	1	-1.4462	0.86647	0.93911
dITP[n]	2	2.2897	0.0012868	0.059979	-2.2897	0.99871	1	1.6856	0.0090462	0.16127	2	1.6856	0.0090804	0.13422	0	NA	NA	NA
dIDP[n]	2	2.2897	0.0012868	0.059979	-2.2897	0.99871	1	1.6856	0.0090462	0.16127	2	1.6856	0.0090804	0.13422	0	NA	NA	NA
dUDP[n]	2	2.2897	0.0012868	0.059979	-2.2897	0.99871	1	1.6856	0.0090462	0.16127	2	1.6856	0.0090804	0.13422	0	NA	NA	NA
dCTP[m]	2	-0.52607	0.75982	0.99999	0.52607	0.24018	0.66463	-0.52459	0.49395	0.67507	1	-1.0997	0.77339	0.89723	1	0.35783	0.21022	0.63413
dCDP[m]	2	-0.52607	0.75982	0.99999	0.52607	0.24018	0.66463	-0.52459	0.49395	0.67507	1	-1.0997	0.77339	0.89723	1	0.35783	0.21022	0.63413
ITP[n]	2	2.2897	0.0012868	0.059979	-2.2897	0.99871	1	1.6856	0.0090462	0.16127	2	1.6856	0.0090804	0.13422	0	NA	NA	NA
IDP[n]	2	2.2897	0.0012868	0.059979	-2.2897	0.99871	1	1.6856	0.0090462	0.16127	2	1.6856	0.0090804	0.13422	0	NA	NA	NA
cGMP[n]	24	-0.50333	0.7659	0.99999	0.50333	0.2341	0.65454	-3.1867	0.9225	0.94804	10	-1.7175	0.71918	0.87814	14	-2.7208	0.91098	0.96021
GMP[n]	24	-0.50333	0.7659	0.99999	0.50333	0.2341	0.65454	-3.1867	0.9225	0.94804	10	-1.7175	0.71918	0.87814	14	-2.7208	0.91098	0.96021
cGMP[g]	24	-0.50333	0.7659	0.99999	0.50333	0.2341	0.65454	-3.1867	0.9225	0.94804	10	-1.7175	0.71918	0.87814	14	-2.7208	0.91098	0.96021
H2O[g]	45	-0.79143	0.86169	0.99999	0.79143	0.13831	0.55945	-2.5692	0.50353	0.68165	17	-1.043	0.30452	0.6605	28	-2.4444	0.65194	0.85185
GMP[g]	25	-0.08563	0.57333	0.99999	0.08563	0.42667	0.88912	-2.7758	0.82861	0.90596	11	-1.1152	0.45914	0.70445	14	-2.7208	0.91098	0.96021
cAMP[g]	24	-0.50333	0.7659	0.99999	0.50333	0.2341	0.65454	-3.1867	0.9225	0.94804	10	-1.7175	0.71918	0.87814	14	-2.7208	0.91098	0.96021
AMP[g]	24	-0.50333	0.7659	0.99999	0.50333	0.2341	0.65454	-3.1867	0.9225	0.94804	10	-1.7175	0.71918	0.87814	14	-2.7208	0.91098	0.96021
ADP-glucose[c]	2	0.80724	0.14551	0.56559	-0.80724	0.85449	1	-0.28411	0.39332	0.62357	2	-0.28411	0.40195	0.68515	0	NA	NA	NA
ADP-mannose[c]	2	0.80724	0.14551	0.56559	-0.80724	0.85449	1	-0.28411	0.39332	0.62357	2	-0.28411	0.40195	0.68515	0	NA	NA	NA
NH3[n]	2	0.23885	0.38022	0.92057	-0.23885	0.61978	1	-1.8006	0.90999	0.94804	1	-0.56302	0.57305	0.79536	1	-1.9834	0.95354	0.97281
dCMP[n]	2	0.63234	0.20474	0.65056	-0.63234	0.79526	1	0.088351	0.25256	0.52614	1	0.77048	0.11087	0.46788	1	-0.64553	0.60245	0.83089
deoxyadenosine[s]	4	1.6882	0.015151	0.18104	-1.6882	0.98485	1	1.3416	0.012956	0.20068	3	1.5596	0.0098206	0.13422	1	-0.018102	0.34219	0.6932
deoxyinosine[s]	4	1.6882	0.015151	0.18104	-1.6882	0.98485	1	1.3416	0.012956	0.20068	3	1.5596	0.0098206	0.13422	1	-0.018102	0.34219	0.6932
ATP[s]	9	1.147	0.07157	0.43427	-1.147	0.92843	1	-1.6044	0.69096	0.81329	7	-0.98474	0.50252	0.73462	2	-1.5612	0.85738	0.93911
deoxycytidine[n]	4	1.4294	0.033559	0.26203	-1.4294	0.96644	1	-0.07488	0.2353	0.50932	2	1.753	0.0074532	0.13422	2	-1.8589	0.91642	0.96298
PPi[n]	9	0.044865	0.48863	0.99999	-0.044865	0.51137	0.97368	-0.66738	0.31233	0.57211	5	-0.74827	0.46808	0.70572	4	-0.16448	0.25491	0.66462
Pi[g]	5	-0.34833	0.69061	0.99999	0.34833	0.30939	0.74778	0.35301	0.10085	0.3611	2	0.41278	0.15957	0.49068	3	0.11871	0.19622	0.62351
UMP[g]	7	1.6526	0.016229	0.18843	-1.6526	0.98377	1	0.14873	0.11456	0.3611	5	0.93156	0.029426	0.20273	2	-1.1947	0.75284	0.8995
uridine[s]	5	3.2046	1.7096e-05	0.0041845	-3.2046	0.99998	1	2.2536	0.00045839	0.043232	5	2.2536	0.00046126	0.023445	0	NA	NA	NA
AKG[m]	28	-0.26025	0.66153	0.99999	0.26025	0.33847	0.79238	-0.56146	0.060653	0.34035	12	-0.16037	0.11615	0.47643	16	-0.60385	0.14975	0.59235
NH3[m]	9	0.16117	0.42857	0.96448	-0.16117	0.57143	1	-0.067653	0.13104	0.38932	5	-0.16202	0.23839	0.6187	4	0.079669	0.17926	0.59235
glutamate[m]	21	1.5325	0.026255	0.25075	-1.5325	0.97375	1	-1.1142	0.24871	0.52001	13	0.19032	0.054637	0.30755	8	-2.0478	0.84505	0.93911
citrulline[c]	14	0.44477	0.29983	0.8201	-0.44477	0.70017	1	-0.9463	0.30772	0.56561	8	-0.45784	0.27511	0.63281	6	-0.91683	0.48447	0.79595
argininosuccinate[c]	3	0.66885	0.19973	0.64019	-0.66885	0.80027	1	-2.3258	0.96132	0.97499	3	-2.3258	0.96564	0.98166	0	NA	NA	NA
arginine[c]	28	1.2657	0.05813	0.38521	-1.2657	0.94187	1	-1.7788	0.39839	0.62495	19	-1.4525	0.43462	0.68515	9	-1.0271	0.44326	0.7611
1-pyrroline-5-carboxylate[m]	7	1.1257	0.073729	0.4427	-1.1257	0.92627	1	-2.292	0.91975	0.94804	5	-0.80507	0.49245	0.7236	2	-3.015	0.99529	0.99529
aspartate[m]	5	0.63018	0.2175	0.67408	-0.63018	0.7825	1	-0.50777	0.3618	0.61636	3	-0.076021	0.27936	0.63281	2	-0.70974	0.56903	0.83089
asparagine[m]	3	-0.17769	0.60326	0.99999	0.17769	0.39674	0.87063	-2.0125	0.9239	0.94804	1	-1.1235	0.78087	0.90513	2	-1.6703	0.88164	0.9449
3-sulfinoalanine[m]	3	0.97275	0.10767	0.55654	-0.97275	0.89233	1	0.231	0.16788	0.45832	2	0.70133	0.095789	0.44412	1	-0.59173	0.58026	0.83089
GSSG[m]	14	-0.31198	0.67955	0.99999	0.31198	0.32045	0.76897	-1.8317	0.66664	0.79324	5	-1.1931	0.65507	0.85411	9	-1.3953	0.59697	0.83089
carbamoyl-phosphate[m]	2	1.4222	0.030853	0.25807	-1.4222	0.96915	1	0.68293	0.0971	0.3611	2	0.68293	0.099192	0.45377	0	NA	NA	NA
glutamine[m]	3	1.45	0.031327	0.25807	-1.45	0.96867	1	0.74398	0.065515	0.3567	2	1.4115	0.019317	0.15201	1	-0.7075	0.6276	0.83634
alanine[c]	46	1.1578	0.074395	0.44604	-1.1578	0.9256	1	-2.9389	0.65094	0.78102	29	-2.0842	0.54463	0.76777	17	-2.1122	0.7084	0.88401
asparagine[c]	32	0.71086	0.20138	0.64371	-0.71086	0.79862	1	-1.4151	0.21812	0.50393	19	-1.3363	0.38641	0.68515	13	-0.60464	0.19933	0.62905
2-oxoglutaramate[c]	2	-1.5475	0.98007	0.99999	1.5475	0.019927	0.20021	0.72625	0.089428	0.3611	0	NA	NA	NA	2	0.72625	0.090941	0.4966
2-oxoglutaramate[m]	3	-0.37239	0.69699	0.99999	0.37239	0.30301	0.74078	0.91072	0.045705	0.29073	1	0.93895	0.080822	0.39525	2	0.45145	0.14773	0.59235
GSSG[c]	22	-0.42491	0.72772	0.99999	0.42491	0.27228	0.72554	-3.0309	0.90508	0.94804	8	-2.0015	0.84703	0.94427	14	-2.2865	0.81105	0.91676
succinate semialdehyde[m]	4	0.23054	0.39056	0.92481	-0.23054	0.60944	1	-0.93444	0.57629	0.72854	2	-0.31829	0.4162	0.68515	2	-1.0032	0.68519	0.87786
succinate[m]	17	-0.31292	0.68302	0.99999	0.31292	0.31698	0.76291	-1.6562	0.53681	0.70766	10	-2.4129	0.9065	0.95491	7	0.30294	0.077837	0.4767
4-aminobutyrate[c]	12	0.049349	0.49419	0.99999	-0.049349	0.50581	0.96721	-0.49243	0.18689	0.46756	5	0.077508	0.16616	0.50051	7	-0.71025	0.36375	0.70495
4-aminobutyrate[m]	6	0.52738	0.24552	0.72654	-0.52738	0.75448	1	-1.367	0.67998	0.80365	4	-0.78958	0.52543	0.75083	2	-1.251	0.77115	0.91275
tyrosine[m]	2	0.32627	0.33709	0.88767	-0.32627	0.66291	1	-0.2658	0.38585	0.62357	1	0.21583	0.26203	0.63281	1	-0.59173	0.58026	0.83089
4-hydroxyphenylpyruvate[m]	2	0.32627	0.33709	0.88767	-0.32627	0.66291	1	-0.2658	0.38585	0.62357	1	0.21583	0.26203	0.63281	1	-0.59173	0.58026	0.83089
N-acetyl-L-asparagine[c]	2	-0.023686	0.51673	0.99999	0.023686	0.48327	0.94616	-1.4146	0.82397	0.9026	1	-1.0544	0.75876	0.8882	1	-0.94616	0.71867	0.88401
(S)-2-aminobutanoate[c]	2	0.89293	0.12118	0.56559	-0.89293	0.87882	1	-0.40566	0.44373	0.6547	1	0.92324	0.083333	0.39877	1	-1.4969	0.87773	0.94214
5-oxoproline[c]	3	0.1231	0.44804	0.98579	-0.1231	0.55196	1	0.53348	0.099327	0.3611	2	-0.0068313	0.29257	0.64353	1	0.93368	0.078231	0.4767
NH3[p]	4	-0.76162	0.84313	0.99999	0.76162	0.15687	0.55945	-1.0831	0.63701	0.77049	1	-0.35386	0.48548	0.71704	3	-1.0464	0.64798	0.84956
D-alanine[c]	4	0.42464	0.2983	0.81869	-0.42464	0.7017	1	-0.62245	0.4446	0.65519	3	-0.62078	0.49904	0.73077	1	-0.16967	0.40301	0.72277
N-acetyl-L-aspartate[c]	2	-0.023686	0.51673	0.99999	0.023686	0.48327	0.94616	-1.4146	0.82397	0.9026	1	-1.0544	0.75876	0.8882	1	-0.94616	0.71867	0.88401
L-glutamate 5-semialdehyde[m]	3	-0.36942	0.69564	0.99999	0.36942	0.30436	0.74142	-1.7317	0.87121	0.93379	1	-1.2691	0.82346	0.93612	2	-1.2235	0.7623	0.90845
ornithine[m]	6	1.7178	0.011995	0.16335	-1.7178	0.988	1	-0.47624	0.31337	0.57211	5	0.28684	0.11606	0.47643	1	-1.808	0.9324	0.96584
citrulline[m]	3	1.7477	0.012226	0.16586	-1.7477	0.98777	1	0.54055	0.098016	0.3611	3	0.54055	0.10678	0.45521	0	NA	NA	NA
ornithine[c]	15	1.7079	0.015357	0.18104	-1.7079	0.98464	1	-0.63158	0.19504	0.4697	10	0.48693	0.038983	0.24953	5	-1.7826	0.83247	0.93098
1-pyrroline-5-carboxylate[c]	6	0.47995	0.26561	0.76602	-0.47995	0.73439	1	-3.0737	0.98915	0.99384	4	-1.6326	0.83133	0.94291	2	-3.015	0.99529	0.99529
proline[c]	34	0.24798	0.40196	0.93074	-0.24798	0.59804	1	-3.2474	0.85964	0.92212	19	-2.5062	0.83163	0.94294	15	-2.0684	0.71708	0.88401
proline[m]	9	0.86053	0.13762	0.56559	-0.86053	0.86238	1	-2.5462	0.93208	0.95192	6	-1.2686	0.65555	0.85411	3	-2.6161	0.97952	0.98631
N-(omega)-hydroxyarginine[c]	3	-0.43234	0.72374	0.99999	0.43234	0.27626	0.73131	-1.4045	0.78317	0.8748	1	-0.64803	0.60788	0.81533	2	-1.2619	0.77461	0.91275
NO[c]	3	-0.43234	0.72374	0.99999	0.43234	0.27626	0.73131	-1.4045	0.78317	0.8748	1	-0.64803	0.60788	0.81533	2	-1.2619	0.77461	0.91275
SAM[c]	113	0.74913	0.20035	0.64167	-0.74913	0.79965	1	-1.851	0.009329	0.16271	65	-1.7192	0.091031	0.42493	48	-0.83951	0.022493	0.35933
S-adenosylmethioninamine[c]	3	2.8152	0.00013494	0.017538	-2.8152	0.99987	1	2.1655	0.001234	0.083825	3	2.1655	0.0014371	0.050901	0	NA	NA	NA
putrescine[c]	7	1.8688	0.0077224	0.14142	-1.8688	0.99228	1	0.86608	0.024501	0.242	4	2.2889	0.00067101	0.028692	3	-1.32	0.74856	0.8973
5-methylthioadenosine[c]	3	2.1324	0.0029625	0.1029	-2.1324	0.99704	1	1.203	0.022756	0.242	3	1.203	0.025473	0.18361	0	NA	NA	NA
spermidine[c]	10	1.0408	0.093329	0.51655	-1.0408	0.90667	1	0.69434	0.020858	0.242	5	1.8373	0.0020867	0.067544	5	-0.85531	0.49139	0.79677
spermine[c]	7	0.0059126	0.50714	0.99999	-0.0059126	0.49286	0.95057	0.22011	0.10048	0.3611	2	1.7641	0.007211	0.13373	5	-0.85531	0.49139	0.79677
arginine[m]	5	1.0526	0.091351	0.50961	-1.0526	0.90865	1	0.21664	0.12913	0.38482	4	0.079154	0.19512	0.55586	1	0.32612	0.22006	0.63465
agmatine[m]	2	-0.4002	0.7052	0.99999	0.4002	0.2948	0.7329	-0.23324	0.37269	0.62357	1	-0.65597	0.61109	0.81836	1	0.32612	0.22006	0.63465
ornithine[s]	9	1.1443	0.072054	0.43524	-1.1443	0.92795	1	0.49014	0.043677	0.28614	6	0.564	0.059317	0.32151	3	0.051332	0.21659	0.63465
CO2[s]	19	1.2727	0.053455	0.36258	-1.2727	0.94655	1	-2.1183	0.69193	0.81372	11	-0.34868	0.18116	0.5272	8	-2.8556	0.96961	0.98268
putrescine[s]	3	-0.28949	0.65823	0.99999	0.28949	0.34177	0.79826	0.31491	0.14637	0.42244	1	0.97311	0.07556	0.38407	2	-0.30241	0.3997	0.72221
O2[s]	9	-1.591	0.98225	0.99999	1.591	0.017752	0.18107	-0.80279	0.36448	0.61988	2	-1.1931	0.76648	0.89236	7	-0.27252	0.2086	0.63413
4-aminobutanal[s]	2	-1.3358	0.96209	0.99999	1.3358	0.037907	0.30364	-0.30241	0.40081	0.62495	0	NA	NA	NA	2	-0.30241	0.3997	0.72221
urea[m]	4	0.6591	0.20242	0.6447	-0.6591	0.79758	1	-0.92485	0.57229	0.72646	3	-0.54896	0.46844	0.70572	1	-0.89887	0.70149	0.88401
creatine[c]	6	-0.57039	0.77575	0.99999	0.57039	0.22425	0.63607	-2.1048	0.89578	0.94355	3	-2.2569	0.95964	0.97875	3	-0.71973	0.51341	0.80222
SAH[c]	110	1.0846	0.098045	0.526	-1.0846	0.90195	1	-2.0517	0.019011	0.242	65	-1.764	0.099111	0.45377	45	-1.0878	0.050951	0.39197
guanidinoacetate[c]	2	-0.083265	0.54803	0.99999	0.083265	0.45197	0.90462	-2.3726	0.97433	0.98307	0	NA	NA	NA	2	-2.3726	0.97265	0.985
4-aminobutanal[m]	5	0.6157	0.22311	0.68202	-0.6157	0.77689	1	-0.82966	0.49663	0.67507	4	-0.78958	0.52543	0.75083	1	-0.27603	0.44724	0.7611
histidine[c]	31	1.0572	0.099414	0.53051	-1.0572	0.90059	1	-0.92331	0.10378	0.3611	20	-1.0574	0.26359	0.63281	11	-0.12422	0.10637	0.55882
homocarnosine[c]	3	-0.45343	0.73287	0.99999	0.45343	0.26713	0.71561	-0.68095	0.50428	0.6822	1	-0.72633	0.63921	0.84189	2	-0.32039	0.40702	0.72477
succinate[c]	15	-0.3629	0.69366	0.99999	0.3629	0.30634	0.74187	-1.4386	0.49509	0.67507	8	-2.0222	0.85211	0.94427	7	0.055907	0.12332	0.59235
trans-4-hydroxy-L-proline[c]	7	0.23774	0.38755	0.92155	-0.23774	0.61245	1	-2.9954	0.9844	0.99054	4	-1.6969	0.84797	0.94427	3	-2.6161	0.97952	0.98631
O2[m]	73	-1.2613	0.95919	0.99999	1.2613	0.040811	0.32368	-2.2001	0.13456	0.39717	33	-2.4366	0.62943	0.83328	40	-0.75901	0.032866	0.37506
trans-4-hydroxy-L-proline[m]	7	0.23774	0.38755	0.92155	-0.23774	0.61245	1	-2.9954	0.9844	0.99054	4	-1.6969	0.84797	0.94427	3	-2.6161	0.97952	0.98631
L-1-pyrroline-3-hydroxy-5-carboxylate[c]	4	0.44857	0.28764	0.80313	-0.44857	0.71236	1	-2.5406	0.97129	0.98079	2	-0.57802	0.52676	0.75211	2	-3.015	0.99529	0.99529
L-1-pyrroline-3-hydroxy-5-carboxylate[m]	5	0.45866	0.2889	0.80313	-0.45866	0.7111	1	-2.8399	0.98412	0.99054	3	-1.2046	0.73294	0.88063	2	-3.015	0.99529	0.99529
L-erythro-4-hydroxyglutamate[m]	3	0.89278	0.12825	0.56559	-0.89278	0.87175	1	-0.24861	0.32611	0.58086	2	0.11392	0.24968	0.62851	1	-0.59173	0.58026	0.83089
4-hydroxy-2-oxoglutarate[m]	2	1.0026	0.094422	0.51655	-1.0026	0.90558	1	0.59288	0.11457	0.3611	1	1.4302	0.027586	0.19316	1	-0.59173	0.58026	0.83089
glyoxalate[m]	2	0.60476	0.21524	0.67017	-0.60476	0.78476	1	-0.78993	0.60519	0.74317	2	-0.78993	0.61584	0.82183	0	NA	NA	NA
methylthioribose-1p[c]	2	0.1104	0.44622	0.98243	-0.1104	0.55378	1	-0.82766	0.62053	0.7551	1	-0.4113	0.50964	0.74187	1	-0.75919	0.64817	0.84956
N1-acetylspermine[c]	4	0.79069	0.15782	0.58293	-0.79069	0.84218	1	0.78802	0.050608	0.30433	2	1.3482	0.022739	0.16778	2	-0.23381	0.37214	0.70495
N1-acetylspermine[p]	4	0.79069	0.15782	0.58293	-0.79069	0.84218	1	0.78802	0.050608	0.30433	2	1.3482	0.022739	0.16778	2	-0.23381	0.37214	0.70495
spermine[p]	4	-1.5405	0.97812	0.99999	1.5405	0.021881	0.21575	-0.37916	0.34532	0.59635	0	NA	NA	NA	4	-0.37916	0.33312	0.69101
spermine monoaldehyde[c]	5	-0.80103	0.86191	0.99999	0.80103	0.13809	0.55945	0.14902	0.14503	0.41917	1	0.93901	0.080812	0.39525	4	-0.30289	0.30424	0.68632
spermine[s]	3	-1.1809	0.94185	0.99999	1.1809	0.058149	0.37119	-0.9133	0.60207	0.74317	0	NA	NA	NA	3	-0.9133	0.59437	0.83089
spermine monoaldehyde[s]	2	-1.3358	0.96209	0.99999	1.3358	0.037907	0.30364	-0.30241	0.40081	0.62495	0	NA	NA	NA	2	-0.30241	0.3997	0.72221
spermine monoaldehyde[p]	2	-1.3358	0.96209	0.99999	1.3358	0.037907	0.30364	-0.30241	0.40081	0.62495	0	NA	NA	NA	2	-0.30241	0.3997	0.72221
spermine dialdehyde[c]	2	-1.3358	0.96209	0.99999	1.3358	0.037907	0.30364	-0.30241	0.40081	0.62495	0	NA	NA	NA	2	-0.30241	0.3997	0.72221
spermine dialdehyde[s]	2	-1.3358	0.96209	0.99999	1.3358	0.037907	0.30364	-0.30241	0.40081	0.62495	0	NA	NA	NA	2	-0.30241	0.3997	0.72221
spermine dialdehyde[p]	2	-1.3358	0.96209	0.99999	1.3358	0.037907	0.30364	-0.30241	0.40081	0.62495	0	NA	NA	NA	2	-0.30241	0.3997	0.72221
N1-acetylspermidine[c]	4	0.79069	0.15782	0.58293	-0.79069	0.84218	1	0.78802	0.050608	0.30433	2	1.3482	0.022739	0.16778	2	-0.23381	0.37214	0.70495
N1-acetylspermidine[p]	4	0.79069	0.15782	0.58293	-0.79069	0.84218	1	0.78802	0.050608	0.30433	2	1.3482	0.022739	0.16778	2	-0.23381	0.37214	0.70495
spermidine[p]	6	-0.12561	0.5682	0.99999	0.12561	0.4318	0.89124	0.46882	0.067001	0.3611	2	1.3482	0.022739	0.16778	4	-0.37916	0.33312	0.69101
spermidine monoaldehyde 1[c]	5	-0.80103	0.86191	0.99999	0.80103	0.13809	0.55945	0.14902	0.14503	0.41917	1	0.93901	0.080812	0.39525	4	-0.30289	0.30424	0.68632
spermidine[s]	3	-1.1809	0.94185	0.99999	1.1809	0.058149	0.37119	-0.9133	0.60207	0.74317	0	NA	NA	NA	3	-0.9133	0.59437	0.83089
spermidine monoaldehyde 1[s]	2	-1.3358	0.96209	0.99999	1.3358	0.037907	0.30364	-0.30241	0.40081	0.62495	0	NA	NA	NA	2	-0.30241	0.3997	0.72221
spermidine monoaldehyde 1[p]	2	-1.3358	0.96209	0.99999	1.3358	0.037907	0.30364	-0.30241	0.40081	0.62495	0	NA	NA	NA	2	-0.30241	0.3997	0.72221
spermidine monoaldehyde 2[c]	5	-0.80103	0.86191	0.99999	0.80103	0.13809	0.55945	0.14902	0.14503	0.41917	1	0.93901	0.080812	0.39525	4	-0.30289	0.30424	0.68632
spermidine monoaldehyde 2[s]	2	-1.3358	0.96209	0.99999	1.3358	0.037907	0.30364	-0.30241	0.40081	0.62495	0	NA	NA	NA	2	-0.30241	0.3997	0.72221
spermidine monoaldehyde 2[p]	2	-1.3358	0.96209	0.99999	1.3358	0.037907	0.30364	-0.30241	0.40081	0.62495	0	NA	NA	NA	2	-0.30241	0.3997	0.72221
spermidine dialdehyde[c]	2	-1.3358	0.96209	0.99999	1.3358	0.037907	0.30364	-0.30241	0.40081	0.62495	0	NA	NA	NA	2	-0.30241	0.3997	0.72221
spermidine dialdehyde[s]	2	-1.3358	0.96209	0.99999	1.3358	0.037907	0.30364	-0.30241	0.40081	0.62495	0	NA	NA	NA	2	-0.30241	0.3997	0.72221
spermidine dialdehyde[p]	2	-1.3358	0.96209	0.99999	1.3358	0.037907	0.30364	-0.30241	0.40081	0.62495	0	NA	NA	NA	2	-0.30241	0.3997	0.72221
putreanine[c]	3	0.056516	0.48255	0.99999	-0.056516	0.51745	0.98062	0.4393	0.11803	0.3611	1	0.93901	0.080812	0.39525	2	-0.12595	0.33014	0.69101
isoputreanine[c]	3	0.056516	0.48255	0.99999	-0.056516	0.51745	0.98062	0.4393	0.11803	0.3611	1	0.93901	0.080812	0.39525	2	-0.12595	0.33014	0.69101
acetamidopropanal[c]	2	1.9611	0.0049352	0.13412	-1.9611	0.99506	1	1.3482	0.02247	0.242	2	1.3482	0.022739	0.16778	0	NA	NA	NA
acetamidopropanal[p]	2	1.9611	0.0049352	0.13412	-1.9611	0.99506	1	1.3482	0.02247	0.242	2	1.3482	0.022739	0.16778	0	NA	NA	NA
putrescine[p]	2	1.9611	0.0049352	0.13412	-1.9611	0.99506	1	1.3482	0.02247	0.242	2	1.3482	0.022739	0.16778	0	NA	NA	NA
N1,N12-diacetylspermine[c]	2	1.9611	0.0049352	0.13412	-1.9611	0.99506	1	1.3482	0.02247	0.242	2	1.3482	0.022739	0.16778	0	NA	NA	NA
N1,N12-diacetylspermine[p]	2	1.9611	0.0049352	0.13412	-1.9611	0.99506	1	1.3482	0.02247	0.242	2	1.3482	0.022739	0.16778	0	NA	NA	NA
1,3-diaminopropane[c]	3	-0.80058	0.85867	0.99999	0.80058	0.14133	0.55945	-0.41629	0.39291	0.62357	1	-0.29337	0.4601	0.70445	2	-0.30241	0.3997	0.72221
lysine[c]	23	0.79524	0.16536	0.59326	-0.79524	0.83464	1	-0.14671	0.040257	0.28386	14	-0.020818	0.076882	0.38696	9	-0.20857	0.15726	0.59235
spermic acid 1[c]	3	0.056516	0.48255	0.99999	-0.056516	0.51745	0.98062	0.4393	0.11803	0.3611	1	0.93901	0.080812	0.39525	2	-0.12595	0.33014	0.69101
creatine-phosphate[m]	4	0.091571	0.46103	0.99999	-0.091571	0.53897	0.99701	-2.33	0.95315	0.96878	3	-2.2569	0.95964	0.97875	1	-0.75097	0.64492	0.84956
creatine[m]	4	0.091571	0.46103	0.99999	-0.091571	0.53897	0.99701	-2.33	0.95315	0.96878	3	-2.2569	0.95964	0.97875	1	-0.75097	0.64492	0.84956
sarcosine[m]	2	-0.18442	0.60038	0.99999	0.18442	0.39962	0.87504	-0.56932	0.51291	0.69114	1	-0.6593	0.61244	0.81932	1	-0.14584	0.39325	0.71987
THF[m]	10	2.6098	0.00037624	0.034452	-2.6098	0.99962	1	1.6163	0.0012483	0.083825	8	1.8542	0.0012405	0.046773	2	-0.094374	0.31821	0.69036
5,10-methylene-THF[m]	8	2.1182	0.0028739	0.10157	-2.1182	0.99713	1	1.3479	0.0048163	0.13861	6	1.6109	0.0036741	0.10085	2	-0.094374	0.31821	0.69036
glycine[m]	12	1.7664	0.012497	0.16896	-1.7664	0.9875	1	-0.50086	0.18933	0.46756	10	-0.50646	0.23985	0.62109	2	-0.094374	0.31821	0.69036
N-acetylputrescine[c]	6	-1.4752	0.97442	0.99999	1.4752	0.025576	0.2436	-0.62066	0.37008	0.62357	1	-0.90163	0.70581	0.87541	5	-0.27668	0.26219	0.66462
N4-acetylaminobutanal[c]	9	-0.34825	0.68567	0.99999	0.34825	0.31433	0.7579	-1.0149	0.45111	0.66059	5	-1.1094	0.6213	0.82784	4	-0.28202	0.29654	0.68358
4-acetamidobutanoate[c]	5	0.6157	0.22311	0.68202	-0.6157	0.77689	1	-0.82966	0.49663	0.67507	4	-0.78958	0.52543	0.75083	1	-0.27603	0.44724	0.7611
4-aminobutanal[c]	2	0.46189	0.27439	0.78461	-0.46189	0.72561	1	-1.3712	0.81178	0.89502	1	0.016462	0.33474	0.66296	1	-1.9557	0.95061	0.97062
D-proline[c]	2	-0.47817	0.73971	0.99999	0.47817	0.26029	0.70149	-1.0991	0.72418	0.83436	0	NA	NA	NA	2	-1.0991	0.72006	0.88401
glycerate[c]	7	1.2378	0.055303	0.37198	-1.2378	0.9447	1	-0.43659	0.28174	0.53944	6	-0.35888	0.2833	0.63281	1	-0.27603	0.44724	0.7611
glycerate[m]	6	0.7742	0.15531	0.58293	-0.7742	0.84469	1	-0.8643	0.47181	0.67303	5	-0.82335	0.50031	0.73232	1	-0.27603	0.44724	0.7611
isobutyryl-CoA[m]	9	-0.35202	0.6874	0.99999	0.35202	0.3126	0.75416	-1.5587	0.67378	0.79937	5	-1.9573	0.88916	0.95202	4	-0.14969	0.2499	0.66462
methacrylyl-CoA[m]	4	-0.42789	0.71738	0.99999	0.42789	0.28262	0.7329	-2.14	0.92979	0.9501	2	-2.1804	0.96302	0.98104	2	-0.84603	0.62442	0.83241
3-methylcrotonyl-CoA[m]	5	-0.56104	0.78096	0.99999	0.56104	0.21904	0.62738	-0.67777	0.43198	0.64413	3	-1.4487	0.81127	0.92666	2	0.7026	0.095076	0.51235
isovaleryl-CoA[m]	6	0.057189	0.47247	0.99999	-0.057189	0.52753	0.98725	-1.3372	0.66852	0.79523	4	-1.5905	0.81983	0.93388	2	-0.066866	0.30797	0.68632
2-methylbutyryl-CoA[m]	6	0.24854	0.37402	0.91752	-0.24854	0.62598	1	-1.5542	0.74799	0.85228	5	-1.9573	0.88916	0.95202	1	0.56972	0.15136	0.59235
tiglyl-CoA[m]	6	-0.8985	0.88303	0.99999	0.8985	0.11697	0.52248	-1.1023	0.57307	0.72721	3	-1.8253	0.90063	0.95491	3	0.26641	0.15582	0.59235
3-phosphonooxypyruvate[c]	3	2.3958	0.00098232	0.056539	-2.3958	0.99902	1	1.5942	0.0078143	0.16127	3	1.5942	0.00889	0.13422	0	NA	NA	NA
3-phosphoserine[c]	3	1.5922	0.020319	0.22307	-1.5922	0.97968	1	0.90805	0.045979	0.29173	2	1.5737	0.012476	0.13422	1	-0.6527	0.60538	0.83089
serine[c]	48	0.57624	0.24765	0.7299	-0.57624	0.75235	1	-1.4595	0.10777	0.3611	27	-1.1643	0.21191	0.57292	21	-0.88635	0.16114	0.59235
sarcosine[p]	2	-0.46003	0.73187	0.99999	0.46003	0.26813	0.71686	-1.2553	0.77676	0.86981	0	NA	NA	NA	2	-1.2553	0.77252	0.91275
formaldehyde[p]	2	-0.46003	0.73187	0.99999	0.46003	0.26813	0.71686	-1.2553	0.77676	0.86981	0	NA	NA	NA	2	-1.2553	0.77252	0.91275
glycine[p]	5	-0.15276	0.59565	0.99999	0.15276	0.40435	0.883	-1.7327	0.83145	0.90756	1	0.03976	0.32584	0.66296	4	-1.957	0.89308	0.95362
sarcosine[c]	4	-0.40345	0.70658	0.99999	0.40345	0.29342	0.7329	-0.37593	0.34406	0.59493	2	-0.75386	0.60096	0.80796	2	0.22221	0.21031	0.63413
2-amino-3-oxoadipate[m]	3	0.88309	0.13092	0.56559	-0.88309	0.86908	1	-1.2445	0.72978	0.83745	3	-1.2445	0.74674	0.88163	0	NA	NA	NA
succinyl-CoA[m]	15	0.11363	0.45721	0.99734	-0.11363	0.54279	1	-1.0841	0.35033	0.6032	8	-1.3506	0.63312	0.83515	7	-0.1432	0.17156	0.59235
dehydroalanine[c]	4	-0.55674	0.77095	0.99999	0.55674	0.22905	0.64494	0.11508	0.17788	0.46507	2	-0.51194	0.49849	0.73028	2	0.67468	0.10013	0.53259
hydroxypyruvate[c]	3	1.1783	0.065884	0.4143	-1.1783	0.93412	1	-0.50904	0.43143	0.64354	2	0.70835	0.094515	0.44	1	-1.8834	0.94227	0.96584
threonine[c]	32	0.12997	0.46549	0.99999	-0.12997	0.53451	0.99424	-0.69115	0.060505	0.33999	16	-0.4884	0.14549	0.49068	16	-0.48904	0.12307	0.59235
creatine-phosphate[c]	4	0.091571	0.46103	0.99999	-0.091571	0.53897	0.99701	-2.33	0.95315	0.96878	3	-2.2569	0.95964	0.97875	1	-0.75097	0.64492	0.84956
choline[c]	21	-1.6472	0.9872	0.99999	1.6472	0.012801	0.14446	-1.6586	0.4621	0.66972	6	-1.9476	0.8701	0.94427	15	-0.73068	0.19878	0.62839
betaine_aldehyde[c]	2	0.22243	0.3885	0.92184	-0.22243	0.6115	1	-0.98139	0.68091	0.80427	1	-0.31218	0.46798	0.70572	1	-1.0757	0.76315	0.90887
betaine[c]	4	-0.18539	0.60293	0.99999	0.18539	0.39707	0.87087	-1.2833	0.71341	0.83362	1	-0.31218	0.46798	0.70572	3	-1.3016	0.74231	0.89154
homocysteine[c]	10	-0.22067	0.6282	0.99999	0.22067	0.3718	0.84118	-1.783	0.73138	0.83904	4	-1.1031	0.65426	0.85411	6	-1.4012	0.68058	0.87378
dimethylglycine[c]	5	-0.80845	0.86403	0.99999	0.80845	0.13597	0.55945	-0.84612	0.50366	0.68165	1	-0.6593	0.61244	0.81932	4	-0.61634	0.42872	0.74824
methionine[c]	35	-0.27964	0.66889	0.99999	0.27964	0.33111	0.78844	-1.1836	0.12766	0.38156	18	-1.2576	0.36954	0.68515	17	-0.40428	0.099328	0.52985
formaldehyde[c]	17	-1.0363	0.92163	0.99999	1.0363	0.078367	0.43225	-0.72901	0.18686	0.46756	7	-0.75534	0.40609	0.68515	10	-0.31855	0.16691	0.59235
5-aminolevulinate[m]	3	0.88309	0.13092	0.56559	-0.88309	0.86908	1	-1.2445	0.72978	0.83745	3	-1.2445	0.74674	0.88163	0	NA	NA	NA
glyoxalate[p]	4	0.45698	0.28394	0.7965	-0.45698	0.71606	1	-2.2319	0.94202	0.96135	3	-1.7778	0.89147	0.95314	1	-1.3847	0.85188	0.93911
cys-gly[c]	9	0.94056	0.11598	0.56559	-0.94056	0.88402	1	-2.4595	0.91925	0.94804	7	-1.405	0.6748	0.86399	2	-2.589	0.98417	0.98631
gamma-L-glutamyl-L-alanine[c]	4	0.31982	0.34697	0.8967	-0.31982	0.65303	1	-2.5207	0.96988	0.9801	2	-0.97585	0.68938	0.87086	2	-2.589	0.98417	0.98631
THF-hexaglutamate[c]	2	1.2	0.057647	0.38432	-1.2	0.94235	1	0.34368	0.17418	0.45832	2	0.34368	0.17825	0.52331	0	NA	NA	NA
glyoxalate[c]	9	1.1824	0.065484	0.41418	-1.1824	0.93452	1	-1.8184	0.76552	0.86056	6	-0.69848	0.41695	0.68515	3	-2.1618	0.94089	0.96584
glycolate[c]	11	1.759	0.010819	0.15389	-1.759	0.98918	1	-1.0871	0.43323	0.64528	8	-0.15673	0.18045	0.52601	3	-1.8257	0.8861	0.94864
S-aminomethyldihydrolipoamide[m]	3	0.15623	0.431	0.96448	-0.15623	0.569	1	-0.44241	0.40367	0.62742	2	-0.55059	0.51503	0.74718	1	0.012372	0.33039	0.69101
lipoylprotein[m]	3	0.15623	0.431	0.96448	-0.15623	0.569	1	-0.44241	0.40367	0.62742	2	-0.55059	0.51503	0.74718	1	0.012372	0.33039	0.69101
S-aminomethyldihydrolipoylprotein[m]	3	0.15623	0.431	0.96448	-0.15623	0.569	1	-0.44241	0.40367	0.62742	2	-0.55059	0.51503	0.74718	1	0.012372	0.33039	0.69101
dihydrolipoylprotein[m]	3	0.15623	0.431	0.96448	-0.15623	0.569	1	-0.44241	0.40367	0.62742	2	-0.55059	0.51503	0.74718	1	0.012372	0.33039	0.69101
betaine_aldehyde[m]	2	0.22243	0.3885	0.92184	-0.22243	0.6115	1	-0.98139	0.68091	0.80427	1	-0.31218	0.46798	0.70572	1	-1.0757	0.76315	0.90887
acetylcarnosine[c]	5	1.1665	0.069271	0.4294	-1.1665	0.93073	1	-0.54081	0.37516	0.62357	4	0.0082336	0.21657	0.57978	1	-1.2258	0.80942	0.91575
carnosine[c]	8	0.64452	0.20514	0.65132	-0.64452	0.79486	1	-0.84454	0.39966	0.62495	5	-0.31746	0.29319	0.6436	3	-0.96929	0.61721	0.83089
histamine[c]	10	-0.11636	0.57568	0.99999	0.11636	0.42432	0.88912	-1.9813	0.79656	0.88509	6	-1.7439	0.8183	0.93345	4	-0.99686	0.58868	0.83089
N-methylhistamine[c]	5	-1.0159	0.9146	0.99999	1.0159	0.085397	0.43718	-1.0595	0.59408	0.74136	2	-1.4716	0.84759	0.94427	3	-0.16628	0.2901	0.67837
methylimidazole-acetaldehyde[c]	8	-0.22224	0.62427	0.99999	0.22224	0.37573	0.84548	-1.1977	0.54848	0.71214	3	-0.12318	0.29656	0.64726	5	-1.4195	0.71842	0.88401
methylimidazoleacetic acid[c]	4	0.89646	0.12704	0.56559	-0.89646	0.87296	1	-1.099	0.64331	0.77509	2	0.48668	0.14106	0.49068	2	-2.0408	0.94209	0.96584
urocanate[c]	7	-0.11763	0.5713	0.99999	0.11763	0.4287	0.88912	-1.54	0.7259	0.83443	4	-1.1575	0.67533	0.86399	3	-1.0158	0.63589	0.8444
N-formimino-L-glutamate[c]	2	1.0119	0.092377	0.51407	-1.0119	0.90762	1	0.076125	0.25673	0.52982	2	0.076125	0.26274	0.63281	0	NA	NA	NA
4-imidazolone-5-propanoate[c]	2	0.62633	0.207	0.65619	-0.62633	0.793	1	-0.60308	0.5272	0.69926	2	-0.60308	0.53746	0.75948	0	NA	NA	NA
S-[2-carboxy-1-(1H-imidazol-4-yl)ethyl]glutathione[c]	18	-1.6287	0.98649	0.99999	1.6287	0.013514	0.15082	-0.68888	0.15892	0.44775	5	-0.75625	0.4715	0.70887	13	-0.34159	0.13105	0.59235
S-[2-carboxy-1-(1H-imidazol-4-yl)ethyl]-L-cysteine[c]	20	-0.96173	0.90544	0.99999	0.96173	0.094563	0.44876	0.40492	0.01265	0.20068	6	0.84566	0.031309	0.21271	14	-0.069638	0.067914	0.4535
N-acetyl-S-[2-carboxy-1-(1H-imidazol-4-yl)ethyl]-L-cysteine[c]	20	-0.96173	0.90544	0.99999	0.96173	0.094563	0.44876	0.40492	0.01265	0.20068	6	0.84566	0.031309	0.21271	14	-0.069638	0.067914	0.4535
NH4+[c]	21	-0.62128	0.81231	0.99999	0.62128	0.18769	0.56792	0.45856	0.0090405	0.16127	9	0.25109	0.072007	0.37397	12	0.38917	0.032371	0.37386
S-[2-carboxy-1-(1H-imidazol-4-yl)ethyl]-3-thiolactate[c]	13	-1.6058	0.98284	0.99999	1.6058	0.017163	0.18008	0.044649	0.067382	0.3611	3	-0.2118	0.33011	0.66296	10	0.16691	0.069207	0.46046
imidazole-4-acetaldehyde[c]	7	-0.19363	0.60997	0.99999	0.19363	0.39003	0.86054	-0.86284	0.45123	0.66059	4	-0.78958	0.52543	0.75083	3	-0.40628	0.3826	0.70495
imidazole-4-acetate[c]	5	0.6157	0.22311	0.68202	-0.6157	0.77689	1	-0.82966	0.49663	0.67507	4	-0.78958	0.52543	0.75083	1	-0.27603	0.44724	0.7611
imidazole-4-acetaldehyde[m]	3	0.69499	0.19033	0.6372	-0.69499	0.80967	1	-0.92123	0.60533	0.74317	3	-0.92123	0.62504	0.83025	0	NA	NA	NA
imidazole-4-acetate[m]	3	0.69499	0.19033	0.6372	-0.69499	0.80967	1	-0.92123	0.60533	0.74317	3	-0.92123	0.62504	0.83025	0	NA	NA	NA
2-oxoadipate[m]	6	0.20743	0.39471	0.92535	-0.20743	0.60529	1	0.62923	0.04743	0.29858	2	1.4808	0.016077	0.13422	4	-0.27645	0.2945	0.68264
glutaryl-CoA[m]	6	-0.72826	0.83296	0.99999	0.72826	0.16704	0.56792	0.40181	0.076829	0.3611	1	1.1552	0.051801	0.30022	5	-0.076482	0.19783	0.62647
histone-N6-methyl-L-lysine[n]	22	-0.33741	0.68854	0.99999	0.33741	0.31146	0.75187	0.83549	0.0025889	0.1309	10	0.4935	0.038398	0.24764	12	0.68076	0.01559	0.35933
SAH[n]	27	-0.11696	0.58387	0.99999	0.11696	0.41613	0.88862	0.39334	0.005948	0.15407	13	0.20387	0.053055	0.30594	14	0.3498	0.026157	0.35933
histone-L-lysine[n]	22	-0.33741	0.68854	0.99999	0.33741	0.31146	0.75187	0.83549	0.0025889	0.1309	10	0.4935	0.038398	0.24764	12	0.68076	0.01559	0.35933
SAM[n]	27	-0.11696	0.58387	0.99999	0.11696	0.41613	0.88862	0.39334	0.005948	0.15407	13	0.20387	0.053055	0.30594	14	0.3498	0.026157	0.35933
lysine[m]	3	1.4652	0.029951	0.25807	-1.4652	0.97005	1	0.10727	0.20313	0.48311	3	0.10727	0.2175	0.58028	0	NA	NA	NA
saccharopine[m]	2	0.76387	0.159	0.58293	-0.76387	0.841	1	-0.31919	0.40772	0.63254	2	-0.31919	0.41658	0.68515	0	NA	NA	NA
L-2-aminoadipate[c]	2	1.3096	0.042748	0.31486	-1.3096	0.95725	1	0.4432	0.14835	0.42633	2	0.4432	0.15177	0.49068	0	NA	NA	NA
L-2-aminoadipate[m]	2	1.3096	0.042748	0.31486	-1.3096	0.95725	1	0.4432	0.14835	0.42633	2	0.4432	0.15177	0.49068	0	NA	NA	NA
S-glutaryldihydrolipoamide[m]	3	0.16976	0.42407	0.96135	-0.16976	0.57593	1	0.55223	0.095878	0.3611	1	1.1552	0.051801	0.30022	2	-0.14054	0.33571	0.69101
2-aminoadipate 6-semialdehyde[m]	3	0.90789	0.12416	0.56559	-0.90789	0.87584	1	-0.44085	0.40303	0.62742	3	-0.44085	0.42279	0.68515	0	NA	NA	NA
2-aminoadipate 6-semialdehyde[c]	4	0.77561	0.16257	0.58587	-0.77561	0.83743	1	-1.4118	0.75802	0.8573	2	0.31538	0.18628	0.53707	2	-2.312	0.96838	0.98169
1-piperideine-6-carboxylate[c]	2	0.83925	0.13606	0.56559	-0.83925	0.86394	1	-0.87676	0.64022	0.77414	1	0.7582	0.11334	0.47538	1	-1.9981	0.95504	0.97326
[protein]-L-lysine[c]	197	-1.4189	0.9795	0.99999	1.4189	0.020501	0.20495	-1.5406	2.515e-05	0.004469	86	-1.3369	0.012945	0.13422	111	-0.87562	0.00029096	0.12557
[protein]-N6-methyl-L-lysine[c]	20	-0.22851	0.64278	0.99999	0.22851	0.35722	0.82551	1.2463	0.00089789	0.070933	9	1.0486	0.01036	0.13422	11	0.732	0.015979	0.35933
[protein]-N6,N6-dimethyl-L-lysine[c]	20	-0.22851	0.64278	0.99999	0.22851	0.35722	0.82551	1.2463	0.00089789	0.070933	9	1.0486	0.01036	0.13422	11	0.732	0.015979	0.35933
[protein]-N6,N6,N6-trimethyl-L-lysine[c]	25	-0.28313	0.67136	0.99999	0.28313	0.32864	0.78395	0.26633	0.01041	0.17622	11	0.39133	0.045382	0.28157	14	0.0090224	0.057545	0.39796
N6,N6,N6-trimethyl-L-lysine[c]	6	-0.50569	0.74941	0.99999	0.50569	0.25059	0.69104	-1.6263	0.77199	0.86614	2	-1.3066	0.80208	0.91946	4	-1.0679	0.61775	0.83089
3-hydroxy-N6,N6,N6-trimethyl-L-lysine[c]	2	0.46125	0.27467	0.78484	-0.46125	0.72533	1	0.96474	0.055054	0.3168	1	1.1062	0.057525	0.31328	1	0.25817	0.24202	0.6569
4-trimethylammoniobutanal[c]	2	1.543	0.021281	0.22867	-1.543	0.97872	1	0.79383	0.078374	0.3611	2	0.79383	0.079982	0.39525	0	NA	NA	NA
gamma-butyrobetaine[c]	2	0.5247	0.24744	0.72981	-0.5247	0.75256	1	-1.1828	0.75309	0.85663	2	-1.1828	0.76307	0.89139	0	NA	NA	NA
L-carnitine[c]	28	-1.2217	0.95243	0.99999	1.2217	0.047572	0.33006	-0.027834	0.01719	0.23009	10	-0.30369	0.17819	0.52331	18	0.19164	0.023597	0.35933
procollagen-5-hydroxy-L-lysine[c]	5	-2.0319	0.9965	0.99999	2.0319	0.0035001	0.070158	1.0481	0.021582	0.242	1	-0.58508	0.58216	0.8041	4	1.4643	0.0084811	0.27307
5-(D-galactosyloxy)-L-lysine-procollagen[c]	2	-1.2541	0.9523	0.99999	1.2541	0.047702	0.33006	0.88536	0.065095	0.35627	1	-0.58508	0.58216	0.8041	1	1.8372	0.0087419	0.27307
[protein]-L-lysine[n]	21	-0.71986	0.84513	0.99999	0.71986	0.15487	0.55945	0.55728	0.0067604	0.15407	9	0.065184	0.10341	0.45521	12	0.68076	0.01559	0.35933
[protein]-N6,N6-dimethyl-L-lysine[n]	21	-0.71986	0.84513	0.99999	0.71986	0.15487	0.55945	0.55728	0.0067604	0.15407	9	0.065184	0.10341	0.45521	12	0.68076	0.01559	0.35933
[protein]-N6,N6,N6-trimethyl-L-lysine[n]	21	-0.71986	0.84513	0.99999	0.71986	0.15487	0.55945	0.55728	0.0067604	0.15407	9	0.065184	0.10341	0.45521	12	0.68076	0.01559	0.35933
[protein]-N6,N6,N6-trimethyl-L-lysine[r]	5	-0.17608	0.6074	0.99999	0.17608	0.3926	0.86436	-1.897	0.87205	0.93382	2	-1.3066	0.80208	0.91946	3	-1.3822	0.76909	0.91275
N6,N6,N6-trimethyl-L-lysine[r]	5	-0.17608	0.6074	0.99999	0.17608	0.3926	0.86436	-1.897	0.87205	0.93382	2	-1.3066	0.80208	0.91946	3	-1.3822	0.76909	0.91275
peptide sans lysine[r]	5	-0.17608	0.6074	0.99999	0.17608	0.3926	0.86436	-1.897	0.87205	0.93382	2	-1.3066	0.80208	0.91946	3	-1.3822	0.76909	0.91275
(S)-3-hydroxybutyryl-CoA[m]	4	-0.80091	0.85504	0.99999	0.80091	0.14496	0.55945	-0.1991	0.27778	0.53244	1	0.0066066	0.33853	0.66296	3	-0.23371	0.31504	0.68632
acetoacetyl-CoA[m]	8	0.84546	0.13837	0.56559	-0.84546	0.86163	1	2.9995	6.8851e-06	0.0018493	4	2.7698	0.0001005	0.01189	4	1.4722	0.0082908	0.27307
3-hydroxy-L-kynurenine[c]	6	0.49591	0.25875	0.75164	-0.49591	0.74125	1	-1.272	0.64281	0.77509	4	-1.0447	0.63115	0.83351	2	-0.72576	0.57563	0.83089
3-hydroxykynurenamine[c]	3	-0.13901	0.58368	0.99999	0.13901	0.41632	0.88862	-0.8675	0.5831	0.73554	2	-1.1612	0.75586	0.88601	1	0.13966	0.28299	0.67166
4,8-dihydroxyquinoline[c]	2	-0.37651	0.69431	0.99999	0.37651	0.30569	0.74142	-0.5388	0.49998	0.67792	1	-0.90163	0.70581	0.87541	1	0.13966	0.28299	0.67166
indole-3-acetaldehyde[m]	3	0.69499	0.19033	0.6372	-0.69499	0.80967	1	-0.92123	0.60533	0.74317	3	-0.92123	0.62504	0.83025	0	NA	NA	NA
indoleacetate[m]	3	0.69499	0.19033	0.6372	-0.69499	0.80967	1	-0.92123	0.60533	0.74317	3	-0.92123	0.62504	0.83025	0	NA	NA	NA
kynurenine[c]	6	0.74047	0.16616	0.59527	-0.74047	0.83384	1	-0.83755	0.46043	0.66753	4	-0.5126	0.40886	0.68515	2	-0.72576	0.57563	0.83089
4-(2-aminophenyl)-2,4-dioxobutanoate[c]	3	0.3269	0.34587	0.8967	-0.3269	0.65413	1	-0.050475	0.25393	0.5271	1	0.93895	0.080822	0.39525	2	-0.72576	0.57563	0.83089
melatonin[c]	6	0.25687	0.36987	0.91004	-0.25687	0.63013	1	-2.2538	0.92183	0.94804	4	-1.8085	0.87417	0.94427	2	-1.3462	0.80028	0.91275
6-hydroxymelatonin[c]	25	-0.89207	0.89283	0.99999	0.89207	0.10717	0.48626	-3.2933	0.93361	0.95325	10	-2.7641	0.95475	0.9787	15	-1.9948	0.69006	0.88284
hydroxymethylglutathione[c]	2	0.83945	0.13601	0.56559	-0.83945	0.86399	1	-0.51011	0.48782	0.67507	2	-0.51011	0.4977	0.72944	0	NA	NA	NA
phenylalanine[c]	36	0.72293	0.18888	0.6372	-0.72293	0.81112	1	-0.60917	0.037425	0.2712	21	-0.72603	0.15553	0.49068	15	-0.084684	0.062787	0.42543
phenethylamine[c]	5	-0.95249	0.90091	0.99999	0.95249	0.099085	0.46583	-0.86322	0.51098	0.689	2	-1.1612	0.75586	0.88601	3	-0.16628	0.2901	0.67837
phenylacetaldehyde[c]	8	-0.22224	0.62427	0.99999	0.22224	0.37573	0.84548	-1.1977	0.54848	0.71214	3	-0.12318	0.29656	0.64726	5	-1.4195	0.71842	0.88401
phenylacetate[c]	4	0.89646	0.12704	0.56559	-0.89646	0.87296	1	-1.099	0.64331	0.77509	2	0.48668	0.14106	0.49068	2	-2.0408	0.94209	0.96584
phenylacetaldehyde[m]	4	0.89646	0.12704	0.56559	-0.89646	0.87296	1	-1.099	0.64331	0.77509	2	0.48668	0.14106	0.49068	2	-2.0408	0.94209	0.96584
phenylacetate[m]	4	0.89646	0.12704	0.56559	-0.89646	0.87296	1	-1.099	0.64331	0.77509	2	0.48668	0.14106	0.49068	2	-2.0408	0.94209	0.96584
iodide[c]	6	-0.35324	0.68145	0.99999	0.35324	0.31855	0.76531	-1.0644	0.5571	0.71214	3	-1.2281	0.74112	0.88163	3	-0.27721	0.3316	0.69101
dopamine[c]	22	-0.215	0.63003	0.99999	0.215	0.36997	0.83931	-1.8662	0.52945	0.70051	10	-1.0321	0.44112	0.68515	12	-1.5847	0.59329	0.83089
PAP[c]	32	-0.90307	0.89385	0.99999	0.90307	0.10615	0.48318	-2.9215	0.79616	0.8849	14	-2.7028	0.91878	0.95491	18	-1.5118	0.43166	0.75229
noradrenaline[c]	16	0.32853	0.35494	0.902	-0.32853	0.64506	1	-1.9327	0.67054	0.79623	7	-0.55723	0.32697	0.66296	9	-2.0856	0.83482	0.93162
methylamine[c]	4	-1.2108	0.94399	0.99999	1.2108	0.056007	0.36162	-0.59482	0.43302	0.64528	1	-0.90163	0.70581	0.87541	3	-0.16628	0.2901	0.67837
formylglutathione[c]	7	0.29321	0.36004	0.90437	-0.29321	0.63996	1	-0.17533	0.19583	0.47047	3	0.57042	0.10102	0.45425	4	-0.72594	0.47475	0.78644
L-dopachrome[c]	22	-0.47234	0.74789	0.99999	0.47234	0.25211	0.69478	-2.668	0.82265	0.90171	11	-2.579	0.92524	0.96051	11	-1.1941	0.45108	0.7648
triiodothyronine[c]	16	1.8	0.011405	0.15683	-1.8	0.98859	1	-1.0739	0.32008	0.57648	11	-0.044703	0.10906	0.4614	5	-1.8547	0.85098	0.93911
3,5,3-triiodothyronine-4-sulfate[c]	4	-1.1527	0.93498	0.99999	1.1527	0.065019	0.39631	-0.89361	0.55922	0.71391	1	-1.4161	0.86075	0.94427	3	-0.21425	0.30775	0.68632
tyramine[c]	7	-0.7682	0.8489	0.99999	0.7682	0.1511	0.55945	-1.7037	0.78091	0.87324	3	-1.565	0.84302	0.94427	4	-0.89842	0.54764	0.829
tetrahydrobiopterin[c]	6	0.49677	0.25839	0.75164	-0.49677	0.74161	1	-1.7253	0.80274	0.88901	4	-1.2968	0.72664	0.87814	2	-1.1544	0.73927	0.88847
tyrosine[c]	34	1.3617	0.045088	0.32791	-1.3617	0.95491	1	-1.8058	0.33237	0.58553	21	-0.91469	0.20848	0.57292	13	-1.7578	0.64509	0.84956
4alpha-hydroxytetrahydrobiopterin[c]	6	0.44932	0.27901	0.78955	-0.44932	0.72099	1	-1.9169	0.85467	0.92149	4	-1.4343	0.77299	0.89723	2	-1.2919	0.78394	0.91275
L-dopa[c]	4	1.0613	0.087868	0.49583	-1.0613	0.91213	1	-0.63247	0.44881	0.65899	3	-0.064895	0.27538	0.63281	1	-1.1525	0.78757	0.91275
L-dopaquinone[c]	20	0.0064708	0.52486	0.99999	-0.0064708	0.47514	0.94072	-3.0786	0.92345	0.94804	11	-2.579	0.92524	0.96051	9	-1.7381	0.72809	0.88401
2-methylacetoacetyl-CoA[m]	4	-0.6266	0.79743	0.99999	0.6266	0.20257	0.59399	-0.25591	0.29839	0.55376	1	0.0066066	0.33853	0.66296	3	-0.29931	0.34015	0.69291
methylmalonyl-CoA[m]	4	-0.46233	0.73227	0.99999	0.46233	0.26773	0.71673	-2.1404	0.92985	0.9501	0	NA	NA	NA	4	-2.1404	0.92474	0.96584
(R)-methylmalonyl-CoA[m]	3	-1.2512	0.95176	0.99999	1.2512	0.048237	0.33006	0.11884	0.19965	0.47711	0	NA	NA	NA	3	0.11884	0.19618	0.62351
valine[c]	23	0.83021	0.15429	0.58259	-0.83021	0.84571	1	-0.72391	0.12853	0.38331	15	-0.94861	0.30569	0.66145	8	0.071485	0.1075	0.55882
3-methyl-2-oxobutyrate[m]	3	-0.25643	0.64226	0.99999	0.25643	0.35774	0.82551	-0.55159	0.44934	0.65904	2	-1.0784	0.72713	0.87814	1	0.56972	0.15136	0.59235
3-hydroxyisobutyrate[m]	4	-0.25447	0.63699	0.99999	0.25447	0.36301	0.82929	0.054089	0.19527	0.46975	2	-0.20289	0.36863	0.68515	2	0.27938	0.1934	0.62096
isoleucine[c]	24	0.63659	0.22469	0.68531	-0.63659	0.77531	1	-0.91621	0.15756	0.44516	15	-1.1165	0.37058	0.68515	9	-0.054777	0.12141	0.59235
2-oxo-3-methylvalerate[m]	3	-0.25643	0.64226	0.99999	0.25643	0.35774	0.82551	-0.55159	0.44934	0.65904	2	-1.0784	0.72713	0.87814	1	0.56972	0.15136	0.59235
2-methyl-3-oxopropanoate[c]	6	0.28017	0.35834	0.90375	-0.28017	0.64166	1	-0.74704	0.42219	0.63478	4	-0.78958	0.52543	0.75083	2	-0.17729	0.3499	0.70095
methylmalonate[c]	6	0.28017	0.35834	0.90375	-0.28017	0.64166	1	-0.74704	0.42219	0.63478	4	-0.78958	0.52543	0.75083	2	-0.17729	0.3499	0.70095
S-(2-methylpropanoyl)-dihydrolipoamide[m]	3	0.028597	0.49707	0.99999	-0.028597	0.50293	0.96306	-0.10393	0.27256	0.53244	2	-0.53014	0.50628	0.73823	1	0.56972	0.15136	0.59235
S-(2-methylbutanoyl)-dihydrolipoamide[m]	3	0.028597	0.49707	0.99999	-0.028597	0.50293	0.96306	-0.10393	0.27256	0.53244	2	-0.53014	0.50628	0.73823	1	0.56972	0.15136	0.59235
4-methyl-2-oxopentanoate[m]	3	-0.25643	0.64226	0.99999	0.25643	0.35774	0.82551	-0.55159	0.44934	0.65904	2	-1.0784	0.72713	0.87814	1	0.56972	0.15136	0.59235
S-(3-methylbutanoyl)-dihydrolipoamide[m]	3	0.028597	0.49707	0.99999	-0.028597	0.50293	0.96306	-0.10393	0.27256	0.53244	2	-0.53014	0.50628	0.73823	1	0.56972	0.15136	0.59235
leucine[c]	32	0.62704	0.23317	0.70437	-0.62704	0.76683	1	-1.6216	0.28833	0.54057	20	-1.6929	0.51829	0.74937	12	-0.46261	0.17154	0.59235
4-methyl-2-oxopentanoate[c]	27	-0.6637	0.82083	0.99999	0.6637	0.17917	0.56792	-2.2237	0.60392	0.74317	13	-2.0374	0.78116	0.90515	14	-1.1249	0.35876	0.70495
beta-hydroxy-beta-methylbutyrate[c]	3	0.17205	0.4229	0.95998	-0.17205	0.5771	1	-2.4866	0.97368	0.9827	3	-2.4866	0.97682	0.98971	0	NA	NA	NA
alpha-hydroxyisocaproic acid[c]	23	-0.82338	0.87181	0.99999	0.82338	0.12819	0.53633	-1.3041	0.30298	0.55995	9	-0.68173	0.32119	0.66296	14	-1.1249	0.35876	0.70495
2-methylglutaconyl-CoA[m]	2	-0.95111	0.89748	0.99999	0.95111	0.10252	0.47589	1.1172	0.039226	0.27972	1	-0.077899	0.37169	0.68515	1	1.6579	0.014407	0.35933
2-methylglutaconic acid[m]	2	-0.95111	0.89748	0.99999	0.95111	0.10252	0.47589	1.1172	0.039226	0.27972	1	-0.077899	0.37169	0.68515	1	1.6579	0.014407	0.35933
arachidonyl-CoA[m]	7	-1.6986	0.98778	0.99999	1.6986	0.012217	0.13866	1.0066	0.017063	0.22992	2	-0.26937	0.39584	0.68515	5	1.3614	0.0087112	0.27307
dihydrobiopterin[c]	5	0.085499	0.47244	0.99999	-0.085499	0.52756	0.98725	-1.395	0.72502	0.83436	2	-0.57443	0.52523	0.75083	3	-1.3319	0.75257	0.89947
tryptophan[c]	27	1.2449	0.060755	0.39481	-1.2449	0.93925	1	-1.7934	0.4233	0.63566	20	-2.0264	0.65607	0.85411	7	-0.096854	0.15937	0.59235
L-formylkynurenine[c]	5	0.76907	0.168	0.60024	-0.76907	0.832	1	-1.9407	0.8816	0.93875	5	-1.9407	0.88574	0.94938	0	NA	NA	NA
formate[c]	38	1.1818	0.06914	0.4294	-1.1818	0.93086	1	-2.0493	0.37623	0.62357	22	-0.78248	0.15182	0.49068	16	-2.2406	0.75992	0.90608
formylanthranilate[c]	2	0.68928	0.18405	0.6372	-0.68928	0.81595	1	-0.83074	0.62178	0.75547	2	-0.83074	0.63245	0.8346	0	NA	NA	NA
anthranilate[c]	2	0.68928	0.18405	0.6372	-0.68928	0.81595	1	-0.83074	0.62178	0.75547	2	-0.83074	0.63245	0.8346	0	NA	NA	NA
4-hydroxy-2-quinolinecarboxylic acid[c]	3	0.3269	0.34587	0.8967	-0.3269	0.65413	1	-0.050475	0.25393	0.5271	1	0.93895	0.080822	0.39525	2	-0.72576	0.57563	0.83089
3-hydroxyanthranilate[c]	3	-1.2376	0.94996	0.99999	1.2376	0.050043	0.33006	-0.54377	0.44604	0.65706	1	-1.4986	0.87912	0.94427	2	0.39366	0.16219	0.59235
O2-[c]	4	-1.132	0.93153	0.99999	1.132	0.068474	0.413	1.0941	0.024739	0.242	2	-0.54147	0.51113	0.74372	2	2.0888	0.0028314	0.27307
4-(2-amino-3-hydroxyphenyl)-2,4-dioxobutanoate[c]	3	0.3269	0.34587	0.8967	-0.3269	0.65413	1	-0.050475	0.25393	0.5271	1	0.93895	0.080822	0.39525	2	-0.72576	0.57563	0.83089
xanthurenate[c]	3	0.3269	0.34587	0.8967	-0.3269	0.65413	1	-0.050475	0.25393	0.5271	1	0.93895	0.080822	0.39525	2	-0.72576	0.57563	0.83089
tryptamine[c]	5	-0.041449	0.53851	0.99999	0.041449	0.46149	0.91955	-2.0244	0.89845	0.94513	3	-1.565	0.84302	0.94427	2	-1.2841	0.78155	0.91275
beta-carboline[c]	58	0.94274	0.13053	0.56559	-0.94274	0.86947	1	-1.3634	0.048705	0.3033	38	-1.67	0.25915	0.63281	20	-0.019778	0.02996	0.3597
harman[c]	58	0.94274	0.13053	0.56559	-0.94274	0.86947	1	-1.3634	0.048705	0.3033	38	-1.67	0.25915	0.63281	20	-0.019778	0.02996	0.3597
indole-3-acetaldehyde[c]	8	0.28731	0.36185	0.90437	-0.28731	0.63815	1	-1.6167	0.715	0.83436	5	-1.1094	0.6213	0.82784	3	-1.2078	0.7092	0.88401
indoleacetate[c]	5	0.6157	0.22311	0.68202	-0.6157	0.77689	1	-0.82966	0.49663	0.67507	4	-0.78958	0.52543	0.75083	1	-0.27603	0.44724	0.7611
5-hydroxy-L-tryptophan[c]	7	0.55458	0.24176	0.71848	-0.55458	0.75824	1	-2.9148	0.9807	0.98781	7	-2.9148	0.98024	0.99248	0	NA	NA	NA
5-hydroxy-N-formylkynurenine[c]	3	0.61645	0.2194	0.67893	-0.61645	0.7806	1	-1.5383	0.82271	0.90171	3	-1.5383	0.83605	0.94427	0	NA	NA	NA
5-hydroxykynurenine[c]	2	0.8361	0.13697	0.56559	-0.8361	0.86303	1	-0.29476	0.39767	0.62436	2	-0.29476	0.40638	0.68515	0	NA	NA	NA
5-hydroxykynurenamine[c]	3	-0.13901	0.58368	0.99999	0.13901	0.41632	0.88862	-0.8675	0.5831	0.73554	2	-1.1612	0.75586	0.88601	1	0.13966	0.28299	0.67166
4,6-dihydroxyquinoline[c]	2	-0.37651	0.69431	0.99999	0.37651	0.30569	0.74142	-0.5388	0.49998	0.67792	1	-0.90163	0.70581	0.87541	1	0.13966	0.28299	0.67166
3-hydroxykynurenine-O-beta-D-glucoside[c]	20	-0.19553	0.62677	0.99999	0.19553	0.37323	0.84338	-2.9554	0.90304	0.94804	10	-2.4871	0.91901	0.95491	10	-1.6925	0.68858	0.88128
glutathionyl-3-hydroxykynurenine glucoside[c]	19	-0.065119	0.55445	0.99999	0.065119	0.44555	0.89487	-3.0006	0.92502	0.94804	10	-2.4871	0.91901	0.95491	9	-1.7381	0.72809	0.88401
phenylpyruvate[c]	5	0.77408	0.16636	0.59527	-0.77408	0.83364	1	0.3873	0.094506	0.3611	3	0.6531	0.08626	0.40973	2	-0.18751	0.35389	0.70495
salsolinol[c]	58	0.94274	0.13053	0.56559	-0.94274	0.86947	1	-1.3634	0.048705	0.3033	38	-1.67	0.25915	0.63281	20	-0.019778	0.02996	0.3597
(R)-1,2-dimethyl-5,6-dihydroxy-tetrahydroisoquinoline[c]	58	0.94274	0.13053	0.56559	-0.94274	0.86947	1	-1.3634	0.048705	0.3033	38	-1.67	0.25915	0.63281	20	-0.019778	0.02996	0.3597
ascorbate[c]	6	0.24733	0.37463	0.91811	-0.24733	0.62537	1	-0.52866	0.33353	0.58728	4	-0.67286	0.47599	0.71192	2	0.035889	0.27107	0.67166
dehydroascorbic acid[c]	7	1.5428	0.023029	0.24162	-1.5428	0.97697	1	0.74667	0.032806	0.24752	6	0.43769	0.077023	0.38696	1	0.90338	0.083043	0.48346
adrenaline[c]	8	-0.36586	0.69344	0.99999	0.36586	0.30656	0.74187	-1.7853	0.77263	0.86614	4	-1.7903	0.87012	0.94427	4	-0.73451	0.47838	0.78966
3,4-dihydroxymandelaldehyde[c]	12	0.74581	0.17935	0.63163	-0.74581	0.82065	1	-0.92701	0.33568	0.58982	6	0.31624	0.097585	0.44821	6	-1.6272	0.76006	0.90608
L-metanephrine[c]	2	-0.37651	0.69431	0.99999	0.37651	0.30569	0.74142	-0.5388	0.49998	0.67792	1	-0.90163	0.70581	0.87541	1	0.13966	0.28299	0.67166
3-methoxy-4-hydroxyphenylglycolaldehyde[c]	6	0.51458	0.25086	0.73613	-0.51458	0.74914	1	-1.2084	0.61707	0.75293	3	-0.12318	0.29656	0.64726	3	-1.5857	0.82936	0.92957
vanillylmandelate[c]	4	0.89646	0.12704	0.56559	-0.89646	0.87296	1	-1.099	0.64331	0.77509	2	0.48668	0.14106	0.49068	2	-2.0408	0.94209	0.96584
normetanephrine[c]	2	-0.37651	0.69431	0.99999	0.37651	0.30569	0.74142	-0.5388	0.49998	0.67792	1	-0.90163	0.70581	0.87541	1	0.13966	0.28299	0.67166
3,4-dihydroxymandelate[c]	4	0.89646	0.12704	0.56559	-0.89646	0.87296	1	-1.099	0.64331	0.77509	2	0.48668	0.14106	0.49068	2	-2.0408	0.94209	0.96584
3,4-dihydroxyphenylethyleneglycol[c]	6	0.54015	0.24025	0.71649	-0.54015	0.75975	1	-0.10262	0.18768	0.46756	3	0.57042	0.10102	0.45425	3	-0.71554	0.51164	0.80115
3,4-dihydroxyphenylacetaldehyde[c]	8	-0.22224	0.62427	0.99999	0.22224	0.37573	0.84548	-1.1977	0.54848	0.71214	3	-0.12318	0.29656	0.64726	5	-1.4195	0.71842	0.88401
3,4-dihydroxyphenylacetate[c]	4	0.89646	0.12704	0.56559	-0.89646	0.87296	1	-1.099	0.64331	0.77509	2	0.48668	0.14106	0.49068	2	-2.0408	0.94209	0.96584
homovanillate[c]	4	0.89646	0.12704	0.56559	-0.89646	0.87296	1	-1.099	0.64331	0.77509	2	0.48668	0.14106	0.49068	2	-2.0408	0.94209	0.96584
3-methoxytyramine[c]	2	-0.37651	0.69431	0.99999	0.37651	0.30569	0.74142	-0.5388	0.49998	0.67792	1	-0.90163	0.70581	0.87541	1	0.13966	0.28299	0.67166
3-methoxy-4-hydroxyphenylacetaldehyde[c]	6	0.51458	0.25086	0.73613	-0.51458	0.74914	1	-1.2084	0.61707	0.75293	3	-0.12318	0.29656	0.64726	3	-1.5857	0.82936	0.92957
4-hydroxyphenylpyruvate[c]	5	0.77408	0.16636	0.59527	-0.77408	0.83364	1	0.3873	0.094506	0.3611	3	0.6531	0.08626	0.40973	2	-0.18751	0.35389	0.70495
homogentisate[c]	2	0.52631	0.24676	0.72889	-0.52631	0.75324	1	-0.78243	0.60211	0.74317	2	-0.78243	0.61276	0.81932	0	NA	NA	NA
4-maleylacetoacetate[c]	2	-0.69514	0.82358	0.99999	0.69514	0.17642	0.56792	0.22605	0.20817	0.49395	1	-0.59172	0.58489	0.80654	1	0.9114	0.081747	0.47753
fumarylacetoacetate[c]	2	-0.81315	0.86104	0.99999	0.81315	0.13896	0.55945	-0.092044	0.31747	0.57282	1	-1.0416	0.75451	0.88601	1	0.9114	0.081747	0.47753
4-hydroxyphenylacetaldehyde[c]	8	-0.22224	0.62427	0.99999	0.22224	0.37573	0.84548	-1.1977	0.54848	0.71214	3	-0.12318	0.29656	0.64726	5	-1.4195	0.71842	0.88401
4-hydroxyphenylacetate[c]	4	0.89646	0.12704	0.56559	-0.89646	0.87296	1	-1.099	0.64331	0.77509	2	0.48668	0.14106	0.49068	2	-2.0408	0.94209	0.96584
3,5,3-triiodo-L-thyronine-beta-D-glucuronoside[c]	7	1.4256	0.032779	0.25807	-1.4256	0.96722	1	-1.2092	0.59765	0.74136	6	-0.70321	0.41892	0.68515	1	-1.4767	0.87332	0.93911
triiodothyronine[r]	9	1.1096	0.078451	0.45776	-1.1096	0.92155	1	-1.4202	0.61957	0.75439	7	-1.0317	0.52245	0.75083	2	-1.0825	0.71415	0.88401
UDP-glucuronate[r]	9	2.6356	0.00033269	0.031914	-2.6356	0.99967	1	0.077147	0.10131	0.3611	8	0.60392	0.043399	0.27073	1	-1.4767	0.87332	0.93911
3,5,3-triiodo-L-thyronine-beta-D-glucuronoside[r]	7	1.4256	0.032779	0.25807	-1.4256	0.96722	1	-1.2092	0.59765	0.74136	6	-0.70321	0.41892	0.68515	1	-1.4767	0.87332	0.93911
3,5,3,5-tetraiodo-L-thyronine-beta-D-glucuronoside[c]	7	1.4256	0.032779	0.25807	-1.4256	0.96722	1	-1.2092	0.59765	0.74136	6	-0.70321	0.41892	0.68515	1	-1.4767	0.87332	0.93911
thyroxine[c]	16	1.5672	0.024118	0.24162	-1.5672	0.97588	1	-0.57327	0.15933	0.44859	11	-0.044703	0.10906	0.4614	5	-0.95919	0.53539	0.82022
thyroxine[r]	9	1.1096	0.078451	0.45776	-1.1096	0.92155	1	-1.4202	0.61957	0.75439	7	-1.0317	0.52245	0.75083	2	-1.0825	0.71415	0.88401
3,5,3,5-tetraiodo-L-thyronine-beta-D-glucuronoside[r]	7	1.4256	0.032779	0.25807	-1.4256	0.96722	1	-1.2092	0.59765	0.74136	6	-0.70321	0.41892	0.68515	1	-1.4767	0.87332	0.93911
dopamine-O-quinone[c]	25	-0.028532	0.5438	0.99999	0.028532	0.4562	0.91109	-2.7653	0.82574	0.90331	14	-2.4497	0.87086	0.94427	11	-1.4053	0.53934	0.82338
5-S-glutathionyl-dopamine[c]	19	-0.065119	0.55445	0.99999	0.065119	0.44555	0.89487	-3.0006	0.92502	0.94804	10	-2.4871	0.91901	0.95491	9	-1.7381	0.72809	0.88401
dopaminochrome[c]	25	-0.014956	0.53674	0.99999	0.014956	0.46326	0.92152	-2.7819	0.83028	0.90692	14	-2.4497	0.87086	0.94427	11	-1.4303	0.54978	0.83089
5-S-glutathionyl-aminochrome reduced[c]	19	-0.065119	0.55445	0.99999	0.065119	0.44555	0.89487	-3.0006	0.92502	0.94804	10	-2.4871	0.91901	0.95491	9	-1.7381	0.72809	0.88401
adrenochrome[c]	20	-0.36729	0.7072	0.99999	0.36729	0.2928	0.7329	-2.715	0.85223	0.92079	10	-2.4871	0.91901	0.95491	10	-1.3525	0.55207	0.83089
5-S-glutathionyl-adrenochrome hydroquinone[c]	19	-0.065119	0.55445	0.99999	0.065119	0.44555	0.89487	-3.0006	0.92502	0.94804	10	-2.4871	0.91901	0.95491	9	-1.7381	0.72809	0.88401
noradrenochrome[c]	20	-0.36729	0.7072	0.99999	0.36729	0.2928	0.7329	-2.715	0.85223	0.92079	10	-2.4871	0.91901	0.95491	10	-1.3525	0.55207	0.83089
5-S-glutathionyl-noradrenochrome hydroquinone[c]	19	-0.065119	0.55445	0.99999	0.065119	0.44555	0.89487	-3.0006	0.92502	0.94804	10	-2.4871	0.91901	0.95491	9	-1.7381	0.72809	0.88401
3,3-diiodo-L-thyronine[c]	31	-0.62346	0.81741	0.99999	0.62346	0.18259	0.56792	-2.9872	0.82251	0.90171	15	-2.7993	0.9267	0.96116	16	-1.4476	0.44484	0.7611
3,3-diiodo-L-thyronine[r]	9	1.1096	0.078451	0.45776	-1.1096	0.92155	1	-1.4202	0.61957	0.75439	7	-1.0317	0.52245	0.75083	2	-1.0825	0.71415	0.88401
iodide[r]	2	-0.31321	0.66439	0.99999	0.31321	0.33561	0.791	-0.75049	0.58896	0.74085	1	-1.0072	0.74296	0.88163	1	-0.05415	0.35636	0.70495
3,3-diiodo-L-thyronine-beta-D-glucuronoside[c]	7	1.4256	0.032779	0.25807	-1.4256	0.96722	1	-1.2092	0.59765	0.74136	6	-0.70321	0.41892	0.68515	1	-1.4767	0.87332	0.93911
3,3-diiodo-L-thyronine-4-O-sulfate[c]	22	-1.4498	0.97404	0.99999	1.4498	0.025962	0.24361	-2.6376	0.81414	0.89548	8	-2.8679	0.97343	0.98695	14	-1.1384	0.36417	0.70495
3,3-diiodo-L-thyronine-beta-D-glucuronoside[r]	7	1.4256	0.032779	0.25807	-1.4256	0.96722	1	-1.2092	0.59765	0.74136	6	-0.70321	0.41892	0.68515	1	-1.4767	0.87332	0.93911
reverse triiodthyronine[c]	17	1.2459	0.060653	0.39478	-1.2459	0.93935	1	-1.0553	0.29324	0.548	11	-0.3977	0.1951	0.55586	6	-1.2379	0.61715	0.83089
reverse triiodthyronine[r]	9	1.1096	0.078451	0.45776	-1.1096	0.92155	1	-1.4202	0.61957	0.75439	7	-1.0317	0.52245	0.75083	2	-1.0825	0.71415	0.88401
3,3,5-triiodo-L-thyronine-beta-D-glucuronoside[c]	7	1.4256	0.032779	0.25807	-1.4256	0.96722	1	-1.2092	0.59765	0.74136	6	-0.70321	0.41892	0.68515	1	-1.4767	0.87332	0.93911
3,3,5-triiodo-L-thyronine-beta-D-glucuronoside[r]	7	1.4256	0.032779	0.25807	-1.4256	0.96722	1	-1.2092	0.59765	0.74136	6	-0.70321	0.41892	0.68515	1	-1.4767	0.87332	0.93911
3,5-diiodo-L-thyronine[c]	13	0.2839	0.3691	0.90898	-0.2839	0.6309	1	-1.6774	0.62698	0.76087	8	-1.4658	0.67765	0.86399	5	-0.85058	0.48939	0.79677
3,5-diiodo-L-thyronine[r]	9	1.1096	0.078451	0.45776	-1.1096	0.92155	1	-1.4202	0.61957	0.75439	7	-1.0317	0.52245	0.75083	2	-1.0825	0.71415	0.88401
3,5-diiodo-L-thyronine-beta-D-glucuronoside[c]	7	1.4256	0.032779	0.25807	-1.4256	0.96722	1	-1.2092	0.59765	0.74136	6	-0.70321	0.41892	0.68515	1	-1.4767	0.87332	0.93911
3,5-diiodo-L-thyronine-beta-D-glucuronoside[r]	7	1.4256	0.032779	0.25807	-1.4256	0.96722	1	-1.2092	0.59765	0.74136	6	-0.70321	0.41892	0.68515	1	-1.4767	0.87332	0.93911
3,5-diiodo-L-thyronine-4-O-sulfate[c]	4	-1.1527	0.93498	0.99999	1.1527	0.065019	0.39631	-0.89361	0.55922	0.71391	1	-1.4161	0.86075	0.94427	3	-0.21425	0.30775	0.68632
3-monoiodo-L-thyronine[c]	6	-1.122	0.9312	0.99999	1.122	0.068805	0.41437	-1.1629	0.59837	0.74158	2	-1.7136	0.90075	0.95491	4	-0.21262	0.27159	0.67166
3-monoiodo-L-thyronine[r]	2	-0.31321	0.66439	0.99999	0.31321	0.33561	0.791	-0.75049	0.58896	0.74085	1	-1.0072	0.74296	0.88163	1	-0.05415	0.35636	0.70495
3-monoiodo-L-thyronine-4-O-sulfate[c]	4	-1.1527	0.93498	0.99999	1.1527	0.065019	0.39631	-0.89361	0.55922	0.71391	1	-1.4161	0.86075	0.94427	3	-0.21425	0.30775	0.68632
5-S-glutathionyl-L-dopa[c]	19	-0.065119	0.55445	0.99999	0.065119	0.44555	0.89487	-3.0006	0.92502	0.94804	10	-2.4871	0.91901	0.95491	9	-1.7381	0.72809	0.88401
5-S-glutathionyl-dopachrome hydroquinone[c]	19	-0.065119	0.55445	0.99999	0.065119	0.44555	0.89487	-3.0006	0.92502	0.94804	10	-2.4871	0.91901	0.95491	9	-1.7381	0.72809	0.88401
5,6-dihydroxyindole-2-carboxylate[c]	3	0.069928	0.47558	0.99999	-0.069928	0.52442	0.9839	-0.19692	0.30648	0.56383	2	-0.46502	0.47841	0.71366	1	0.31656	0.22308	0.63742
5,6-indolequinone-2-carboxylate[c]	2	0.71192	0.1762	0.62147	-0.71192	0.8238	1	-0.46502	0.46873	0.67303	2	-0.46502	0.47841	0.71366	0	NA	NA	NA
2-phenylacetamide[c]	4	-0.52898	0.75991	0.99999	0.52898	0.24009	0.66463	-0.24755	0.29532	0.54977	2	-0.74161	0.59588	0.80654	2	0.39152	0.16274	0.59235
L-cystathionine[c]	2	0.95349	0.10581	0.55366	-0.95349	0.89419	1	-0.50155	0.48419	0.67507	1	0.99318	0.072593	0.37397	1	-1.7025	0.9165	0.96298
cysteine[c]	44	1.4091	0.03722	0.28618	-1.4091	0.96278	1	-0.59576	0.019244	0.242	27	-0.26797	0.039995	0.25506	17	-0.62076	0.14619	0.59235
mercaptopyruvate[c]	9	0.80106	0.15539	0.58293	-0.80106	0.84461	1	-1.9374	0.80224	0.88899	5	-0.66022	0.43057	0.68515	4	-2.168	0.9288	0.96584
5-methyl-THF[c]	6	-0.18093	0.59666	0.99999	0.18093	0.40334	0.88127	-1.7228	0.80199	0.88899	2	-0.6073	0.53926	0.76171	4	-1.6806	0.82886	0.92957
homocysteine-thiolactone[c]	3	-0.78009	0.8526	0.99999	0.78009	0.1474	0.55945	-1.2297	0.72454	0.83436	1	-1.9538	0.95059	0.97655	2	-0.12453	0.3296	0.69101
sulfite[c]	24	-0.77849	0.86062	0.99999	0.77849	0.13938	0.55945	-3.3466	0.94442	0.96295	11	-3.1878	0.98139	0.99248	13	-1.6147	0.58754	0.83089
H2S2O3[c]	2	0.17783	0.41127	0.94631	-0.17783	0.58873	1	-1.9252	0.92964	0.9501	2	-1.9252	0.93486	0.96699	0	NA	NA	NA
cystine[c]	9	1.0204	0.096925	0.52347	-1.0204	0.90307	1	-1.0999	0.48672	0.67507	7	-0.94534	0.48581	0.71709	2	-0.56465	0.50855	0.79903
DNA-5-methylcytosine[c]	5	0.43597	0.29911	0.81869	-0.43597	0.70089	1	-0.8385	0.5004	0.67792	3	-0.47662	0.43781	0.68515	2	-0.74204	0.58232	0.83089
sulfite[m]	4	1.9472	0.0061805	0.13603	-1.9472	0.99382	1	0.051286	0.19609	0.47056	4	0.051286	0.20339	0.57292	0	NA	NA	NA
H2O2[m]	50	-2.2806	0.99876	0.99999	2.2806	0.0012398	0.050886	-1.1233	0.047703	0.2989	16	-1.7911	0.62803	0.8326	34	-0.13352	0.010261	0.3075
sulfate[m]	2	2.576	0.00034591	0.032411	-2.576	0.99965	1	1.9977	0.0035159	0.1309	2	1.9977	0.0034956	0.098307	0	NA	NA	NA
H2S[c]	2	0.95349	0.10581	0.55366	-0.95349	0.89419	1	-0.50155	0.48419	0.67507	1	0.99318	0.072593	0.37397	1	-1.7025	0.9165	0.96298
S-methyl-5-thio-D-ribulose-1-phosphate[c]	2	-0.68685	0.82073	0.99999	0.68685	0.17927	0.56792	-0.52281	0.4932	0.67507	0	NA	NA	NA	2	-0.52281	0.49102	0.79677
2,3-diketo-5-methylthiopentyl-1-phosphate[c]	2	0.61587	0.21097	0.66097	-0.61587	0.78903	1	0.84754	0.070353	0.3611	1	1.1788	0.049222	0.29218	1	0.019819	0.32753	0.69101
1,2-dihydroxy-5-(methylthio)pent-1-en-3-one[c]	2	1.278	0.046686	0.3371	-1.278	0.95331	1	0.23068	0.20677	0.49119	2	0.23068	0.21162	0.57292	0	NA	NA	NA
CO[c]	3	0.093792	0.4632	0.99999	-0.093792	0.5368	0.99484	-2.3828	0.96616	0.97854	2	-1.9883	0.94302	0.97256	1	-1.3153	0.83419	0.93162
4-methylthio-2-oxobutanoic acid[c]	2	0.75328	0.16241	0.58582	-0.75328	0.83759	1	-0.45023	0.46249	0.67003	2	-0.45023	0.47209	0.70916	0	NA	NA	NA
cysteine[m]	2	-0.27332	0.64497	0.99999	0.27332	0.35503	0.82207	-1.7974	0.90944	0.94804	0	NA	NA	NA	2	-1.7974	0.90604	0.95968
thiosulfate[c]	4	1.1153	0.077222	0.45754	-1.1153	0.92278	1	-0.9053	0.56412	0.71902	4	-0.9053	0.57407	0.79613	0	NA	NA	NA
hydrogen-cyanide[c]	2	0.17783	0.41127	0.94631	-0.17783	0.58873	1	-1.9252	0.92964	0.9501	2	-1.9252	0.93486	0.96699	0	NA	NA	NA
thiocyanate[c]	10	-0.74827	0.84523	0.99999	0.74827	0.15477	0.55945	-1.7784	0.72976	0.83745	6	-2.7596	0.97702	0.98971	4	0.56789	0.075463	0.4767
3-mercaptolactate[c]	5	0.32817	0.3497	0.89912	-0.32817	0.6503	1	-1.7567	0.83786	0.91015	2	-0.12999	0.33954	0.66418	3	-2.1618	0.94089	0.96584
hydrogen-cyanide[m]	2	0.17783	0.41127	0.94631	-0.17783	0.58873	1	-1.9252	0.92964	0.9501	2	-1.9252	0.93486	0.96699	0	NA	NA	NA
thiosulfate[m]	3	0.63437	0.21255	0.66437	-0.63437	0.78745	1	-1.4209	0.78828	0.87904	3	-1.4209	0.80315	0.92037	0	NA	NA	NA
thiocyanate[m]	2	0.17783	0.41127	0.94631	-0.17783	0.58873	1	-1.9252	0.92964	0.9501	2	-1.9252	0.93486	0.96699	0	NA	NA	NA
hypothiocyanite[c]	8	-0.9255	0.89283	0.99999	0.9255	0.10717	0.48626	-1.0258	0.47558	0.67507	4	-2.0185	0.91457	0.95491	4	0.56789	0.075463	0.4767
3-sulfopyruvate[c]	4	0.4151	0.3026	0.82419	-0.4151	0.6974	1	1.2128	0.018279	0.242	2	1.3087	0.025128	0.18151	2	0.40653	0.15889	0.59235
L-cysteate[c]	5	-0.32348	0.67907	0.99999	0.32348	0.32093	0.76965	0.4213	0.088513	0.3611	1	1.4302	0.027586	0.19316	4	-0.24406	0.28276	0.67166
3-sulfopyruvate[m]	2	0.34056	0.33022	0.87301	-0.34056	0.66978	1	-0.24494	0.3774	0.62357	1	0.24533	0.252	0.63204	1	-0.59173	0.58026	0.83089
(S)-3-sulfolactate[c]	2	-0.41557	0.71217	0.99999	0.41557	0.28783	0.7329	1.1224	0.038767	0.27842	1	0.4206	0.19683	0.5595	1	1.1666	0.048014	0.39197
DNA[n]	5	0.43597	0.29911	0.81869	-0.43597	0.70089	1	-0.8385	0.5004	0.67792	3	-0.47662	0.43781	0.68515	2	-0.74204	0.58232	0.83089
DNA-5-methylcytosine[n]	5	0.43597	0.29911	0.81869	-0.43597	0.70089	1	-0.8385	0.5004	0.67792	3	-0.47662	0.43781	0.68515	2	-0.74204	0.58232	0.83089
H+[n]	13	0.1823	0.41976	0.95549	-0.1823	0.58024	1	-1.1809	0.42048	0.63478	7	-0.86568	0.45213	0.69814	6	-0.80324	0.43717	0.75704
GSH[s]	22	-0.38129	0.7085	0.99999	0.38129	0.2915	0.7329	-2.7861	0.85337	0.92149	8	-1.4592	0.67517	0.86399	14	-2.3895	0.83941	0.93561
GSSG[s]	13	-0.71204	0.83077	0.99999	0.71204	0.16923	0.56792	-2.175	0.80223	0.88899	4	-1.8281	0.87842	0.94427	9	-1.3953	0.59697	0.83089
cys-gly[s]	9	0.94056	0.11598	0.56559	-0.94056	0.88402	1	-2.4595	0.91925	0.94804	7	-1.405	0.6748	0.86399	2	-2.589	0.98417	0.98631
glutamate[s]	16	0.63867	0.21963	0.67911	-0.63867	0.78037	1	-2.319	0.80238	0.88899	9	-1.06	0.476	0.71192	7	-2.3041	0.90936	0.96021
gamma-glutamyl-cysteine[c]	4	0.94588	0.1142	0.56559	-0.94588	0.8858	1	0.22262	0.14968	0.42769	3	0.24047	0.17799	0.52331	1	0.028732	0.32412	0.69101
cysteine[s]	26	0.88705	0.13332	0.56559	-0.88705	0.86668	1	-0.54021	0.068138	0.3611	16	-0.57888	0.16854	0.50547	10	-0.13883	0.12359	0.59235
glycine[s]	32	0.88611	0.1439	0.56559	-0.88611	0.8561	1	-1.7843	0.35018	0.6032	22	-2.1308	0.65936	0.85757	10	-0.031302	0.1018	0.54022
(5-L-glutamyl)-L-amino acid[s]	5	0.8885	0.13176	0.56559	-0.8885	0.86824	1	-1.8417	0.85923	0.92193	3	-0.26374	0.35046	0.68199	2	-2.589	0.98417	0.98631
3-amino-propanal[c]	7	-0.19363	0.60997	0.99999	0.19363	0.39003	0.86054	-0.86284	0.45123	0.66059	4	-0.78958	0.52543	0.75083	3	-0.40628	0.3826	0.70495
beta-alanine[c]	16	0.73161	0.18573	0.6372	-0.73161	0.81427	1	-0.88227	0.25135	0.5239	9	-0.26421	0.1813	0.5272	7	-1.0343	0.49768	0.79677
selenate[c]	3	0.91033	0.12351	0.56559	-0.91033	0.87649	1	-0.79876	0.55427	0.71214	2	0.24571	0.20698	0.57292	1	-1.731	0.92105	0.96559
adenylylselenate[c]	2	0.31456	0.34276	0.89616	-0.31456	0.65724	1	-1.4383	0.83039	0.90692	1	-0.30303	0.46415	0.70542	1	-1.731	0.92105	0.96559
3-phosphoadenylylselenate[c]	2	0.31456	0.34276	0.89616	-0.31456	0.65724	1	-1.4383	0.83039	0.90692	1	-0.30303	0.46415	0.70542	1	-1.731	0.92105	0.96559
selenite[c]	3	0.3045	0.35671	0.90276	-0.3045	0.64329	1	0.46391	0.11292	0.3611	2	0.21466	0.21664	0.57978	1	0.49995	0.1694	0.59235
selenide[c]	6	-0.98759	0.90451	0.99999	0.98759	0.095493	0.45157	0.87935	0.0263	0.242	2	0.21466	0.21664	0.57978	4	0.92519	0.03473	0.38965
selenophosphate[c]	2	-1.3941	0.96803	0.99999	1.3941	0.031968	0.27173	0.64308	0.10457	0.3611	0	NA	NA	NA	2	0.64308	0.10609	0.55882
pyridoxal-phosphate[c]	7	0.16459	0.42469	0.96135	-0.16459	0.57531	1	0.28524	0.088767	0.3611	2	1.8731	0.0051807	0.10858	5	-0.84716	0.48794	0.79677
pyridoxine-phosphate[c]	5	0.52072	0.26184	0.75788	-0.52072	0.73816	1	1.2242	0.013517	0.20068	2	1.8731	0.0051807	0.10858	3	0.051089	0.21666	0.63465
selenocysteine[c]	2	0.30344	0.34818	0.89844	-0.30344	0.65182	1	1.0141	0.049454	0.30382	1	0.99318	0.072593	0.37397	1	0.44099	0.18568	0.60754
selenocystathionine[c]	2	0.95349	0.10581	0.55366	-0.95349	0.89419	1	-0.50155	0.48419	0.67507	1	0.99318	0.072593	0.37397	1	-1.7025	0.9165	0.96298
selenohomocysteine[c]	5	0.54176	0.25297	0.73965	-0.54176	0.74703	1	-0.87724	0.51697	0.69269	3	-0.1457	0.30494	0.6605	2	-1.2086	0.75743	0.90353
se-adenosyl-L-selenohomocysteine[c]	3	1.1185	0.076479	0.45447	-1.1185	0.92352	1	-0.1457	0.28756	0.53964	3	-0.1457	0.30494	0.6605	0	NA	NA	NA
selenomethionine[c]	12	-0.27139	0.65594	0.99999	0.27139	0.34406	0.80266	-0.81483	0.2931	0.54799	5	-0.17285	0.24202	0.62464	7	-0.92078	0.44993	0.7637
methaneselenol[c]	2	0.30344	0.34818	0.89844	-0.30344	0.65182	1	1.0141	0.049454	0.30382	1	0.99318	0.072593	0.37397	1	0.44099	0.18568	0.60754
selenomethionine-se-oxide[c]	5	-0.43832	0.73077	0.99999	0.43832	0.26923	0.71837	-1.1967	0.64992	0.78072	1	-0.077148	0.37139	0.68515	4	-1.2993	0.70717	0.88401
se-adenosylselenomethionine[c]	3	-1.0189	0.91296	0.99999	1.0189	0.087043	0.43718	-0.20091	0.30797	0.56581	1	-0.51726	0.55405	0.77876	2	0.11969	0.2427	0.65828
tRNA(met)[c]	3	0.18627	0.41565	0.95098	-0.18627	0.58435	1	-0.38695	0.38093	0.62357	2	-0.55528	0.51704	0.74788	1	0.11506	0.29189	0.67837
selenomethionyl-tRNA(met)[c]	2	0.75735	0.16109	0.58376	-0.75735	0.83891	1	-0.55528	0.50696	0.68427	2	-0.55528	0.51704	0.74788	0	NA	NA	NA
D-alanine[p]	2	-0.47817	0.73971	0.99999	0.47817	0.26029	0.70149	-1.0991	0.72418	0.83436	0	NA	NA	NA	2	-1.0991	0.72006	0.88401
se-adenosylselenomethionine[n]	5	0.43597	0.29911	0.81869	-0.43597	0.70089	1	-0.8385	0.5004	0.67792	3	-0.47662	0.43781	0.68515	2	-0.74204	0.58232	0.83089
se-adenosyl-L-selenohomocysteine[n]	5	0.43597	0.29911	0.81869	-0.43597	0.70089	1	-0.8385	0.5004	0.67792	3	-0.47662	0.43781	0.68515	2	-0.74204	0.58232	0.83089
3-hydroxyisobutyryl-CoA[m]	3	-0.85827	0.87485	0.99999	0.85827	0.12515	0.53036	-0.91974	0.60472	0.74317	0	NA	NA	NA	3	-0.91974	0.59702	0.83089
methylmalonate[m]	7	-0.039555	0.53087	0.99999	0.039555	0.46913	0.9311	-0.62398	0.35287	0.6068	4	-0.78958	0.52543	0.75083	3	-0.041427	0.24653	0.66286
3-methylglutaconyl-CoA[m]	3	-1.1926	0.9436	0.99999	1.1926	0.056399	0.36357	0.95392	0.041449	0.28537	1	-0.077899	0.37169	0.68515	2	1.2234	0.031631	0.36882
HMG-CoA[m]	5	0.58024	0.23717	0.70941	-0.58024	0.76283	1	0.92776	0.029173	0.242	3	0.60132	0.0953	0.44306	2	0.73044	0.090222	0.49562
(S)-3-hydroxy-2-methylbutyryl-CoA[m]	4	-0.80091	0.85504	0.99999	0.80091	0.14496	0.55945	-0.1991	0.27778	0.53244	1	0.0066066	0.33853	0.66296	3	-0.23371	0.31504	0.68632
chitobiose[l]	3	-2.3895	0.99918	0.99999	2.3895	0.00082402	0.04783	1.6509	0.0066068	0.15407	0	NA	NA	NA	3	1.6509	0.0065798	0.27307
N-acetylglucosamine[l]	7	-2.329	0.99895	0.99999	2.329	0.0010497	0.050886	0.25171	0.094662	0.3611	0	NA	NA	NA	7	0.25171	0.086033	0.48346
UDP-xylose[r]	2	0.66753	0.19179	0.6372	-0.66753	0.80821	1	-0.35229	0.42143	0.63478	1	0.62132	0.14352	0.49068	1	-1.1195	0.77726	0.91275
N-acetylglucosamine-1-phosphate[c]	2	0.87717	0.12543	0.56559	-0.87717	0.87457	1	0.8548	0.069318	0.3611	1	1.4375	0.027098	0.19209	1	-0.22864	0.42742	0.74632
UDP-N-acetylglucosamine[c]	21	1.5938	0.02173	0.23223	-1.5938	0.97827	1	2.0049	2.8971e-05	0.0048636	13	1.9969	0.00020808	0.018306	8	0.70265	0.027963	0.3597
UDP-N-acetyl-D-galactosamine[c]	8	2.6608	0.00025492	0.027003	-2.6608	0.99975	1	0.538	0.042139	0.28537	7	0.94789	0.020237	0.15568	1	-0.98619	0.73283	0.88401
N-acetylglucosamine[c]	7	0.55215	0.24275	0.72074	-0.55215	0.75725	1	-1.0923	0.54874	0.71214	4	-0.48123	0.39597	0.68515	3	-1.1129	0.67377	0.86685
N-acetylglucosamine-6-phosphate[c]	4	1.1446	0.071881	0.43506	-1.1446	0.92812	1	0.88485	0.04076	0.28537	2	1.8356	0.0058133	0.11741	2	-0.58426	0.51677	0.80507
UDP-N-acetylglucosamine[r]	7	0.04566	0.48638	0.99999	-0.04566	0.51362	0.97659	1.5504	0.0034753	0.1309	3	1.5678	0.0095924	0.13422	4	0.69319	0.058298	0.40241
N-acetyl-D-mannosamine[c]	2	1.2958	0.044437	0.32435	-1.2958	0.95556	1	0.49721	0.13547	0.39927	2	0.49721	0.13855	0.49068	0	NA	NA	NA
N-acetylmannosamine-6-phosphate[c]	2	1.4755	0.026263	0.25075	-1.4755	0.97374	1	0.75419	0.084725	0.3611	2	0.75419	0.086497	0.40973	0	NA	NA	NA
N-acetylneuraminate-9-phosphate[c]	2	0.16587	0.41742	0.95253	-0.16587	0.58258	1	0.44366	0.14824	0.42633	1	0.48064	0.17975	0.52483	1	0.14678	0.28043	0.67166
N-acetylneuraminate[c]	7	-0.99332	0.90767	0.99999	0.99332	0.092329	0.4418	0.66916	0.039347	0.28009	2	0.54684	0.12712	0.48407	5	0.44591	0.080065	0.4767
CMP-N-acetylneuraminate[n]	2	1.271	0.047599	0.33963	-1.271	0.9524	1	0.44207	0.14863	0.42675	2	0.44207	0.15205	0.49068	0	NA	NA	NA
dTDP-glucose[c]	2	1.9076	0.0060414	0.13603	-1.9076	0.99396	1	1.1048	0.040361	0.28386	2	1.1048	0.041025	0.25922	0	NA	NA	NA
chitin-component[c]	4	0.4574	0.28375	0.7965	-0.4574	0.71625	1	-1.632	0.82488	0.90285	2	-0.74508	0.59732	0.80654	2	-1.563	0.85778	0.93911
CMP-N-acetylneuraminate[c]	15	1.7388	0.013887	0.17876	-1.7388	0.98611	1	0.15043	0.046444	0.29409	11	0.34698	0.050025	0.2949	4	-0.2841	0.2973	0.68406
UDP-glucuronate[g]	10	-0.86647	0.87911	0.99999	0.86647	0.12089	0.53036	-0.12886	0.12411	0.37507	4	-0.74838	0.50799	0.74008	6	0.44469	0.0711	0.47051
UDP-xylose[g]	2	0.55797	0.23375	0.70471	-0.55797	0.76625	1	-0.034543	0.29602	0.55063	1	0.62132	0.14352	0.49068	1	-0.67017	0.61251	0.83089
tRNA(tyr)[c]	3	0.13686	0.44095	0.97668	-0.13686	0.55905	1	-1.3226	0.75666	0.8573	1	0.45903	0.18579	0.53702	2	-1.9445	0.9294	0.96584
L-tyrosyl-tRNA(tyr)[c]	3	0.13686	0.44095	0.97668	-0.13686	0.55905	1	-1.3226	0.75666	0.8573	1	0.45903	0.18579	0.53702	2	-1.9445	0.9294	0.96584
tRNA(ala)[c]	3	-0.39244	0.70607	0.99999	0.39244	0.29393	0.7329	-0.43738	0.40159	0.62568	1	-0.36735	0.49116	0.72275	2	-0.27592	0.38899	0.71477
L-alanyl-tRNA(ala)[c]	3	-0.39244	0.70607	0.99999	0.39244	0.29393	0.7329	-0.43738	0.40159	0.62568	1	-0.36735	0.49116	0.72275	2	-0.27592	0.38899	0.71477
tRNA(arg)[c]	4	-0.42177	0.71469	0.99999	0.42177	0.28531	0.7329	-0.34507	0.33206	0.58524	2	-0.82527	0.63024	0.83328	2	0.33727	0.17716	0.59235
L-arginyl-tRNA(arg)[c]	4	-0.42177	0.71469	0.99999	0.42177	0.28531	0.7329	-0.34507	0.33206	0.58524	2	-0.82527	0.63024	0.83328	2	0.33727	0.17716	0.59235
tRNA(asn)[c]	3	0.79321	0.15749	0.58293	-0.79321	0.84251	1	0.68182	0.07441	0.3611	2	0.7537	0.086579	0.40973	1	0.11506	0.29189	0.67837
L-asparaginyl-tRNA(asn)[c]	3	0.79321	0.15749	0.58293	-0.79321	0.84251	1	0.68182	0.07441	0.3611	2	0.7537	0.086579	0.40973	1	0.11506	0.29189	0.67837
tRNA(asp)[c]	3	-0.28124	0.65427	0.99999	0.28124	0.34573	0.80518	-1.0664	0.66353	0.7908	1	-0.5701	0.57598	0.79749	2	-0.90295	0.64688	0.84956
L-aspartyl-tRNA(asp)[c]	3	-0.28124	0.65427	0.99999	0.28124	0.34573	0.80518	-1.0664	0.66353	0.7908	1	-0.5701	0.57598	0.79749	2	-0.90295	0.64688	0.84956
tRNA(cys)[c]	2	0.39855	0.30296	0.82419	-0.39855	0.69704	1	-0.60528	0.52813	0.69926	1	0.14015	0.28867	0.63939	1	-0.99614	0.73629	0.88519
L-cysteinyl-tRNA(cys)[c]	2	0.39855	0.30296	0.82419	-0.39855	0.69704	1	-0.60528	0.52813	0.69926	1	0.14015	0.28867	0.63939	1	-0.99614	0.73629	0.88519
tRNA(gln)[c]	2	-0.67923	0.81808	0.99999	0.67923	0.18192	0.56792	-0.59893	0.52545	0.69926	0	NA	NA	NA	2	-0.59893	0.52291	0.81151
L-glutaminyl-tRNA(gln)[c]	2	-0.67923	0.81808	0.99999	0.67923	0.18192	0.56792	-0.59893	0.52545	0.69926	0	NA	NA	NA	2	-0.59893	0.52291	0.81151
tRNA(glu)[c]	3	0.026839	0.49799	0.99999	-0.026839	0.50201	0.96306	-0.5201	0.43607	0.64595	2	-0.71835	0.58618	0.80654	1	0.11506	0.29189	0.67837
L-glutamyl-tRNA(glu)[c]	3	0.026839	0.49799	0.99999	-0.026839	0.50201	0.96306	-0.5201	0.43607	0.64595	2	-0.71835	0.58618	0.80654	1	0.11506	0.29189	0.67837
tRNA(gly)[c]	2	-0.19436	0.60544	0.99999	0.19436	0.39456	0.86773	-0.16421	0.34528	0.59635	1	-0.34728	0.48272	0.71543	1	0.11506	0.29189	0.67837
glycyl-tRNA(gly)[c]	2	-0.19436	0.60544	0.99999	0.19436	0.39456	0.86773	-0.16421	0.34528	0.59635	1	-0.34728	0.48272	0.71543	1	0.11506	0.29189	0.67837
tRNA(his)[c]	3	-0.41535	0.71628	0.99999	0.41535	0.28372	0.7329	0.74052	0.065987	0.35686	1	0.60297	0.14794	0.49068	2	0.48059	0.14077	0.59235
L-histidyl-tRNA(his)[c]	3	-0.41535	0.71628	0.99999	0.41535	0.28372	0.7329	0.74052	0.065987	0.35686	1	0.60297	0.14794	0.49068	2	0.48059	0.14077	0.59235
tRNA(ile)[c]	2	0.78006	0.15387	0.58177	-0.78006	0.84613	1	-0.29121	0.39622	0.62357	2	-0.29121	0.4049	0.68515	0	NA	NA	NA
L-isoleucyl-tRNA(ile)[c]	2	0.78006	0.15387	0.58177	-0.78006	0.84613	1	-0.29121	0.39622	0.62357	2	-0.29121	0.4049	0.68515	0	NA	NA	NA
tRNA(leu)[c]	3	-0.021081	0.52292	0.99999	0.021081	0.47708	0.94178	-0.88419	0.59004	0.74136	2	-1.1643	0.75688	0.88661	1	0.11506	0.29189	0.67837
L-leucyl-tRNA(leu)[c]	3	-0.021081	0.52292	0.99999	0.021081	0.47708	0.94178	-0.88419	0.59004	0.74136	2	-1.1643	0.75688	0.88661	1	0.11506	0.29189	0.67837
tRNA(lys)[c]	2	-0.5315	0.76205	0.99999	0.5315	0.23795	0.66255	-1.8966	0.92545	0.94804	0	NA	NA	NA	2	-1.8966	0.92234	0.96584
L-lysyl-tRNA(lys)[c]	2	-0.5315	0.76205	0.99999	0.5315	0.23795	0.66255	-1.8966	0.92545	0.94804	0	NA	NA	NA	2	-1.8966	0.92234	0.96584
L-methionyl-tRNA(met)[c]	4	-0.18852	0.60449	0.99999	0.18852	0.39551	0.86841	-0.31523	0.32062	0.5772	2	-0.55528	0.51704	0.74788	2	0.10947	0.24607	0.66286
tRNA(phe)[c]	4	0.14555	0.43339	0.96471	-0.14555	0.56661	1	0.94561	0.035417	0.26376	2	0.7897	0.080642	0.39525	2	0.54759	0.12564	0.59235
L-phenylalanyl-tRNA(phe)[c]	4	0.14555	0.43339	0.96471	-0.14555	0.56661	1	0.94561	0.035417	0.26376	2	0.7897	0.080642	0.39525	2	0.54759	0.12564	0.59235
tRNA(pro)[c]	3	-0.2514	0.6398	0.99999	0.2514	0.3602	0.82811	-0.7871	0.54935	0.71214	1	-0.34497	0.48175	0.71543	2	-0.72007	0.57329	0.83089
L-prolyl-tRNA(pro)[c]	3	-0.2514	0.6398	0.99999	0.2514	0.3602	0.82811	-0.7871	0.54935	0.71214	1	-0.34497	0.48175	0.71543	2	-0.72007	0.57329	0.83089
tRNA(ser)[c]	3	-0.46189	0.73648	0.99999	0.46189	0.26352	0.70781	-0.92874	0.60841	0.74576	1	-0.93438	0.7176	0.87814	2	-0.47676	0.47174	0.78325
L-seryl-tRNA(ser)[c]	3	-0.46189	0.73648	0.99999	0.46189	0.26352	0.70781	-0.92874	0.60841	0.74576	1	-0.93438	0.7176	0.87814	2	-0.47676	0.47174	0.78325
tRNA(thr)[c]	4	-0.39465	0.70264	0.99999	0.39465	0.29736	0.7329	-1.4204	0.76088	0.8573	1	-0.64598	0.60704	0.81485	3	-1.2672	0.73039	0.88401
L-threonyl-tRNA(thr)[c]	4	-0.39465	0.70264	0.99999	0.39465	0.29736	0.7329	-1.4204	0.76088	0.8573	1	-0.64598	0.60704	0.81485	3	-1.2672	0.73039	0.88401
tRNA(trp)[c]	3	0.28957	0.364	0.90437	-0.28957	0.636	1	-0.32842	0.35736	0.61295	2	-0.48359	0.48635	0.71709	1	0.11506	0.29189	0.67837
L-tryptophanyl-tRNA(trp)[c]	3	0.28957	0.364	0.90437	-0.28957	0.636	1	-0.32842	0.35736	0.61295	2	-0.48359	0.48635	0.71709	1	0.11506	0.29189	0.67837
tRNA(val)[c]	3	0.4354	0.29528	0.81261	-0.4354	0.70472	1	0.20405	0.1752	0.45896	2	0.16856	0.23144	0.60569	1	0.11506	0.29189	0.67837
L-valyl-tRNA(val)[c]	3	0.4354	0.29528	0.81261	-0.4354	0.70472	1	0.20405	0.1752	0.45896	2	0.16856	0.23144	0.60569	1	0.11506	0.29189	0.67837
CMP-N-acetylneuraminate[g]	17	1.3775	0.04269	0.31486	-1.3775	0.95731	1	-0.016788	0.050112	0.30433	11	0.37714	0.046829	0.28852	6	-0.5389	0.33159	0.69101
T-antigen[g]	8	2.1824	0.002212	0.090316	-2.1824	0.99779	1	1.3178	0.0052821	0.14779	7	1.0761	0.014435	0.13422	1	0.88024	0.086863	0.48346
CMP[g]	17	1.3775	0.04269	0.31486	-1.3775	0.95731	1	-0.016788	0.050112	0.30433	11	0.37714	0.046829	0.28852	6	-0.5389	0.33159	0.69101
sialyl-T antigen[g]	4	0.23001	0.39083	0.92481	-0.23001	0.60917	1	0.16894	0.16336	0.45579	2	0.45339	0.14921	0.49068	2	-0.21447	0.36448	0.70495
Tn-antigen[g]	20	2.7417	0.00025895	0.027003	-2.7417	0.99974	1	-0.23513	0.058988	0.33333	14	1.3391	0.0021323	0.06774	6	-2.4747	0.94474	0.96584
UDP-N-acetylglucosamine[g]	30	1.225	0.059879	0.39356	-1.225	0.94012	1	-0.20068	0.023518	0.242	18	-0.076664	0.054501	0.30755	12	-0.22342	0.11496	0.5861
core 3[g]	2	2.1648	0.0021888	0.090316	-2.1648	0.99781	1	1.4086	0.019258	0.242	2	1.4086	0.019463	0.15246	0	NA	NA	NA
core 4[g]	6	1.4729	0.026523	0.25099	-1.4729	0.97348	1	0.5075	0.061789	0.34576	4	1.2144	0.019446	0.15246	2	-0.83846	0.6214	0.83089
G00031[g]	3	3.0595	3.7264e-05	0.0068243	-3.0595	0.99996	1	2.4273	0.00047213	0.043232	3	2.4273	0.00055561	0.026476	0	NA	NA	NA
[protein]-L-serine[g]	14	1.7414	0.013092	0.17141	-1.7414	0.98691	1	-0.78399	0.25036	0.52292	9	0.64829	0.02969	0.20414	5	-2.1816	0.91746	0.96346
UDP-N-acetyl-D-galactosamine[g]	21	1.9889	0.0055799	0.13603	-1.9889	0.99442	1	-1.4652	0.38119	0.62357	15	-0.21948	0.10023	0.45425	6	-2.3942	0.93464	0.96584
core 2[g]	6	1.9596	0.0049992	0.13428	-1.9596	0.995	1	1.5167	0.0043862	0.1309	5	1.2678	0.012179	0.13422	1	0.88024	0.086863	0.48346
trans,trans,cis-geranyl-geranyl-pp[c]	3	1.3701	0.039429	0.29805	-1.3701	0.96057	1	0.74135	0.065874	0.35686	2	1.2905	0.026298	0.18876	1	-0.54096	0.55909	0.83089
dimethylallyl-PP[c]	5	2.8942	9.2671e-05	0.013829	-2.8942	0.99991	1	2.3809	0.00027881	0.03036	4	2.7328	0.00011731	0.013127	1	-0.14175	0.39158	0.71798
farnesyl-PP[c]	7	2.5037	0.00057038	0.040347	-2.5037	0.99943	1	1.6026	0.0029349	0.1309	4	3.1114	2.2447e-05	0.0036674	3	-1.1448	0.68587	0.87843
isopentenyl-pPP[c]	8	3.6503	8.8949e-07	0.00044797	-3.6503	1	1	2.8713	1.2714e-05	0.0030133	6	3.6694	5.2173e-07	0.00044751	2	-0.61302	0.52881	0.81182
dolichyl-phosphate[c]	8	-0.18291	0.60448	0.99999	0.18291	0.39552	0.86841	-1.3567	0.61454	0.75075	3	-0.57944	0.48141	0.71543	5	-1.2673	0.66141	0.85399
dolichyl-phosphate[r]	13	1.2447	0.057042	0.38113	-1.2447	0.94296	1	-1.1865	0.4228	0.63515	10	-0.79675	0.34523	0.67339	3	-1.0153	0.63569	0.8444
N-acetyl-D-glucosaminyldiphosphodolichol[c]	3	0.31037	0.35386	0.902	-0.31037	0.64614	1	0.31285	0.14688	0.42299	2	0.032334	0.27829	0.63281	1	0.49614	0.17042	0.59235
N,N-chitobiosyldiphosphodolichol[c]	3	-0.051185	0.53854	0.99999	0.051185	0.46146	0.91955	0.43567	0.1188	0.36256	1	0.84447	0.096811	0.44686	2	-0.063539	0.30674	0.68632
beta-D-mannosyldiacetylchitobiosyldiphosphodolichol[c]	2	-0.56931	0.77722	0.99999	0.56931	0.22278	0.63383	-0.69465	0.56574	0.72064	0	NA	NA	NA	2	-0.69465	0.56279	0.83089
G00005[c]	2	-0.51413	0.75489	0.99999	0.51413	0.24511	0.67641	-0.82689	0.62022	0.75494	0	NA	NA	NA	2	-0.82689	0.61676	0.83089
dolichyl-phosphate-D-mannose[c]	5	-0.43684	0.73013	0.99999	0.43684	0.26987	0.7196	-0.91419	0.53275	0.70376	1	0.093234	0.30579	0.66145	4	-1.0687	0.61807	0.83089
dolichyl-phosphate-D-mannose[r]	8	1.2505	0.052564	0.35895	-1.2505	0.94744	1	-0.32604	0.21003	0.49718	6	0.1018	0.14321	0.49068	2	-0.82841	0.61737	0.83089
G10595[r]	2	1.0803	0.078284	0.45776	-1.0803	0.92172	1	0.19518	0.2177	0.50393	2	0.19518	0.22282	0.5899	0	NA	NA	NA
G10596[r]	2	0.28649	0.35649	0.90276	-0.28649	0.64351	1	-0.40656	0.4441	0.6547	1	0.086054	0.30845	0.66296	1	-0.66101	0.60878	0.83089
G10597[r]	2	0.28649	0.35649	0.90276	-0.28649	0.64351	1	-0.40656	0.4441	0.6547	1	0.086054	0.30845	0.66296	1	-0.66101	0.60878	0.83089
G00007[r]	2	0.26368	0.36779	0.90687	-0.26368	0.63221	1	-0.35424	0.42224	0.63478	1	0.086054	0.30845	0.66296	1	-0.58703	0.57831	0.83089
UDP-glucose[r]	2	1.7391	0.011097	0.15389	-1.7391	0.9889	1	0.81726	0.074793	0.3611	2	0.81726	0.07631	0.38673	0	NA	NA	NA
dolichyl-D-glucosyl-phosphate[r]	4	0.22543	0.39311	0.92535	-0.22543	0.60689	1	-1.5289	0.79517	0.88452	3	-1.4265	0.8048	0.92196	1	-0.58703	0.57831	0.83089
G10598[r]	2	-0.0079996	0.50847	0.99999	0.0079996	0.49153	0.94891	-0.84819	0.62881	0.7624	1	-0.61249	0.59341	0.80654	1	-0.58703	0.57831	0.83089
G10599[r]	2	0.3553	0.3232	0.85838	-0.3553	0.6768	1	-1.2468	0.77405	0.8675	2	-1.2468	0.78374	0.90753	0	NA	NA	NA
(Glc)3 (GlcNAc)2 (Man)9 (PP-Dol)1[r]	8	1.1822	0.062931	0.4031	-1.1822	0.93707	1	-0.52192	0.275	0.53244	7	-0.69062	0.37963	0.68515	1	0.35099	0.21232	0.63413
[protein]-L-asparagine[r]	7	1.2044	0.060365	0.39419	-1.2044	0.93963	1	-0.12301	0.18076	0.46756	6	-0.27616	0.25412	0.63281	1	0.35099	0.21232	0.63413
(alpha-D-Glucosyl)3-(alpha-D-mannosyl)8-beta-D-mannosyl-diacetylchitobiosyl-L-asparagine (protein)[r]	8	1.5905	0.019335	0.21579	-1.5905	0.98066	1	0.19596	0.086571	0.3611	7	0.076831	0.13081	0.48802	1	0.35099	0.21232	0.63413
dolichyl-diphosphate[r]	8	1.3033	0.045517	0.32984	-1.3033	0.95448	1	-0.22047	0.17911	0.46613	7	-0.36835	0.25812	0.63281	1	0.35099	0.21232	0.63413
(alpha-D-Glucosyl)2-(alpha-D-mannosyl)8-beta-D-mannosyl-diacetylchitobiosyl-L-asparagine (protein)[r]	2	0.27251	0.3634	0.90437	-0.27251	0.6366	1	0.88672	0.064912	0.35582	1	0.87973	0.090592	0.42404	1	0.37428	0.20522	0.63413
(alpha-D-Glucosyl)-(alpha-D-mannosyl)8-beta-D-mannosyl-diacetylchitobiosyl-L-asparagine (protein)[r]	5	-0.16412	0.60139	0.99999	0.16412	0.39861	0.87331	-0.27449	0.27298	0.53244	1	1.1848	0.048574	0.28883	4	-0.89931	0.54802	0.82922
glucosyl-(alpha-D-mannosyl)7-beta-D-mannosyl-diacetylchitobiosyl-L-asparagine, isoform B (protein)[r]	4	0.27984	0.36628	0.90437	-0.27984	0.63372	1	-0.49402	0.39133	0.62357	1	1.1848	0.048574	0.28883	3	-1.2545	0.72593	0.88401
mannose[r]	4	0.27984	0.36628	0.90437	-0.27984	0.63372	1	-0.49402	0.39133	0.62357	1	1.1848	0.048574	0.28883	3	-1.2545	0.72593	0.88401
glucosyl-(alpha-D-mannosyl)7-beta-D-mannosyl-diacetylchitobiosyl-L-asparagine, isoform C (protein)[r]	4	0.27984	0.36628	0.90437	-0.27984	0.63372	1	-0.49402	0.39133	0.62357	1	1.1848	0.048574	0.28883	3	-1.2545	0.72593	0.88401
glucosyl-(alpha-D-mannosyl)6-beta-D-mannosyl-diacetylchitobiosyl-L-asparagine (protein)[r]	4	0.27984	0.36628	0.90437	-0.27984	0.63372	1	-0.49402	0.39133	0.62357	1	1.1848	0.048574	0.28883	3	-1.2545	0.72593	0.88401
(alpha-D-mannosyl)8-beta-D-mannosyl-diacetylchitobiosyl-L-asparagine (protein)[r]	4	0.27984	0.36628	0.90437	-0.27984	0.63372	1	-0.49402	0.39133	0.62357	1	1.1848	0.048574	0.28883	3	-1.2545	0.72593	0.88401
(alpha-D-mannosyl)7-beta-D-mannosyl-diacetylchitobiosyl-L-asparagine, isoform B (protein)[r]	4	0.27984	0.36628	0.90437	-0.27984	0.63372	1	-0.49402	0.39133	0.62357	1	1.1848	0.048574	0.28883	3	-1.2545	0.72593	0.88401
(alpha-D-mannosyl)8-beta-D-mannosyl-diacetylchitobiosyl-L-asparagine (protein)[g]	4	0.27984	0.36628	0.90437	-0.27984	0.63372	1	-0.49402	0.39133	0.62357	1	1.1848	0.048574	0.28883	3	-1.2545	0.72593	0.88401
(alpha-D-mannosyl)7-beta-D-mannosyl-diacetylchitobiosyl-L-asparagine, isoform A (protein)[g]	4	0.27984	0.36628	0.90437	-0.27984	0.63372	1	-0.49402	0.39133	0.62357	1	1.1848	0.048574	0.28883	3	-1.2545	0.72593	0.88401
mannose[g]	6	0.16929	0.41419	0.94922	-0.16929	0.58581	1	-0.59772	0.36084	0.616	2	0.57792	0.1203	0.47643	4	-1.1407	0.64684	0.84956
(alpha-D-mannosyl)7-beta-D-mannosyl-diacetylchitobiosyl-L-asparagine, isoform C (protein)[g]	4	0.27984	0.36628	0.90437	-0.27984	0.63372	1	-0.49402	0.39133	0.62357	1	1.1848	0.048574	0.28883	3	-1.2545	0.72593	0.88401
(alpha-D-mannosyl)6-beta-D-mannosyl-diacetylchitobiosyl-L-asparagine (protein) (A)[g]	4	0.27984	0.36628	0.90437	-0.27984	0.63372	1	-0.49402	0.39133	0.62357	1	1.1848	0.048574	0.28883	3	-1.2545	0.72593	0.88401
(alpha-D-mannosyl)7-beta-D-mannosyl-diacetylchitobiosyl-L-asparagine, isoform B (protein)[g]	4	0.27984	0.36628	0.90437	-0.27984	0.63372	1	-0.49402	0.39133	0.62357	1	1.1848	0.048574	0.28883	3	-1.2545	0.72593	0.88401
(alpha-D-mannosyl)6-beta-D-mannosyl-diacetylchitobiosyl-L-asparagine (protein) (B1)[g]	4	0.27984	0.36628	0.90437	-0.27984	0.63372	1	-0.49402	0.39133	0.62357	1	1.1848	0.048574	0.28883	3	-1.2545	0.72593	0.88401
(alpha-D-mannosyl)6-beta-D-mannosyl-diacetylchitobiosyl-L-asparagine (protein) (B2)[g]	4	0.27984	0.36628	0.90437	-0.27984	0.63372	1	-0.49402	0.39133	0.62357	1	1.1848	0.048574	0.28883	3	-1.2545	0.72593	0.88401
(alpha-D-mannosyl)6-beta-D-mannosyl-diacetylchitobiosyl-L-asparagine (protein) (C)[g]	4	0.27984	0.36628	0.90437	-0.27984	0.63372	1	-0.49402	0.39133	0.62357	1	1.1848	0.048574	0.28883	3	-1.2545	0.72593	0.88401
(alpha-D-mannosyl)5-beta-D-mannosyl-diacetylchitobiosyl-L-asparagine (protein) (C)[g]	4	0.27984	0.36628	0.90437	-0.27984	0.63372	1	-0.49402	0.39133	0.62357	1	1.1848	0.048574	0.28883	3	-1.2545	0.72593	0.88401
(alpha-D-mannosyl)5-beta-D-mannosyl-diacetylchitobiosyl-L-asparagine (protein) (B1)[g]	4	0.27984	0.36628	0.90437	-0.27984	0.63372	1	-0.49402	0.39133	0.62357	1	1.1848	0.048574	0.28883	3	-1.2545	0.72593	0.88401
(alpha-D-mannosyl)5-beta-D-mannosyl-diacetylchitobiosyl-L-asparagine (protein) (B2)[g]	4	0.27984	0.36628	0.90437	-0.27984	0.63372	1	-0.49402	0.39133	0.62357	1	1.1848	0.048574	0.28883	3	-1.2545	0.72593	0.88401
(alpha-D-mannosyl)4-beta-D-mannosyl-diacetylchitobiosyl-L-asparagine (protein)[g]	5	0.00065397	0.51663	0.99999	-0.00065397	0.48337	0.94616	-0.52838	0.37011	0.62357	1	1.1848	0.048574	0.28883	4	-1.1832	0.66344	0.85475
nm4masn[g]	3	-0.40601	0.71214	0.99999	0.40601	0.28786	0.7329	-0.38653	0.38076	0.62357	1	-0.36755	0.49124	0.72275	2	-0.21351	0.3641	0.70495
nm2masn[g]	3	0.3864	0.31771	0.84716	-0.3864	0.68229	1	-0.15162	0.28972	0.54266	2	-0.10896	0.33132	0.66296	1	-0.10852	0.37809	0.70495
n2m2masn[g]	6	0.96331	0.10328	0.54409	-0.96331	0.89672	1	-0.14779	0.20098	0.47887	4	0.35842	0.12387	0.47643	2	-0.76286	0.59084	0.83089
G00020[g]	4	1.5248	0.025326	0.24483	-1.5248	0.97467	1	1.0216	0.029555	0.242	2	2.2077	0.0017356	0.057814	2	-0.76286	0.59084	0.83089
G00021[g]	2	1.9601	0.0049525	0.13412	-1.9601	0.99505	1	1.1906	0.03305	0.24868	1	2.7359	0.00049338	0.023842	1	-1.052	0.75532	0.90159
GDP-L-fucose[g]	6	2.1405	0.0024444	0.092043	-2.1405	0.99756	1	0.5436	0.057215	0.32616	6	0.5436	0.061939	0.33414	0	NA	NA	NA
fn2m2masn[g]	5	0.66519	0.20429	0.64963	-0.66519	0.79571	1	-0.15849	0.23324	0.50932	3	0.48	0.11918	0.47643	2	-0.83846	0.6214	0.83089
GDP[g]	8	1.0835	0.080643	0.46817	-1.0835	0.91936	1	-0.42553	0.24184	0.51068	7	-0.57245	0.33283	0.66296	1	0.31098	0.22485	0.6379
l2fn2m2masn[g]	8	0.1414	0.43581	0.96795	-0.1414	0.56419	1	-0.5561	0.28728	0.53964	4	-0.013322	0.22335	0.59084	4	-0.77312	0.49471	0.79677
PA6[g]	2	-0.19386	0.60519	0.99999	0.19386	0.39481	0.86781	0.32706	0.17876	0.46613	1	0.030833	0.32924	0.66296	1	0.4317	0.18833	0.61106
(alpha-D-mannosyl)2-beta-D-mannosyl-N-acetylglucosamine[l]	6	-2.4305	0.99933	0.99999	2.4305	0.00066582	0.04728	0.99459	0.019623	0.242	0	NA	NA	NA	6	0.99459	0.020443	0.35933
beta-1,4-mannose-N-acetylglucosamine[l]	4	-1.0146	0.90907	0.99999	1.0146	0.09093	0.43718	-0.68917	0.47274	0.67303	0	NA	NA	NA	4	-0.68917	0.45925	0.77579
mannose[l]	4	-1.0146	0.90907	0.99999	1.0146	0.09093	0.43718	-0.68917	0.47274	0.67303	0	NA	NA	NA	4	-0.68917	0.45925	0.77579
de-Fuc form of PA6[l]	3	-1.044	0.91802	0.99999	1.044	0.081979	0.43718	-0.30768	0.34914	0.60191	0	NA	NA	NA	3	-0.30768	0.3434	0.6932
de-Fuc form of PA6 (wo peptide linkage)[l]	2	-0.26262	0.63969	0.99999	0.26262	0.36031	0.82811	-1.6608	0.88339	0.93935	0	NA	NA	NA	2	-1.6608	0.87964	0.94337
de-Fuc, GlcNAc removed PA6 (wo peptide linkage)[l]	6	-0.81348	0.85954	0.99999	0.81348	0.14046	0.55945	0.39728	0.07753	0.3611	2	0.55775	0.1247	0.47643	4	0.092185	0.1758	0.59235
l2n2m2mn[l]	6	-0.80789	0.85789	0.99999	0.80789	0.14211	0.55945	0.34908	0.085304	0.3611	2	0.55775	0.1247	0.47643	4	0.033142	0.19247	0.62015
N-acetylneuraminate[l]	7	-0.92023	0.8908	0.99999	0.92023	0.1092	0.49266	0.17901	0.10842	0.3611	2	0.55775	0.1247	0.47643	5	-0.14094	0.21744	0.63465
n2m2mn[l]	7	-1.7289	0.98899	0.99999	1.7289	0.011014	0.12751	1.4794	0.0043526	0.1309	2	0.55775	0.1247	0.47643	5	1.3977	0.0078402	0.27307
PA6[s]	2	-1.0596	0.92082	0.99999	1.0596	0.079176	0.43225	0.11534	0.24348	0.51147	0	NA	NA	NA	2	0.11534	0.24413	0.65829
6-deoxy-L-galactose[s]	2	-1.0596	0.92082	0.99999	1.0596	0.079176	0.43225	0.11534	0.24348	0.51147	0	NA	NA	NA	2	0.11534	0.24413	0.65829
de-Fuc form of PA6[s]	2	-1.0596	0.92082	0.99999	1.0596	0.079176	0.43225	0.11534	0.24348	0.51147	0	NA	NA	NA	2	0.11534	0.24413	0.65829
PA6[l]	2	-1.0596	0.92082	0.99999	1.0596	0.079176	0.43225	0.11534	0.24348	0.51147	0	NA	NA	NA	2	0.11534	0.24413	0.65829
6-deoxy-L-galactose[l]	2	-1.0596	0.92082	0.99999	1.0596	0.079176	0.43225	0.11534	0.24348	0.51147	0	NA	NA	NA	2	0.11534	0.24413	0.65829
n2m2nm[l]	2	-0.26262	0.63969	0.99999	0.26262	0.36031	0.82811	-1.6608	0.88339	0.93935	0	NA	NA	NA	2	-1.6608	0.87964	0.94337
n2m2nmn[l]	4	-2.1003	0.99694	0.99999	2.1003	0.0030583	0.062728	0.60338	0.074558	0.3611	0	NA	NA	NA	4	0.60338	0.070251	0.46573
n3m2masn[g]	4	1.5248	0.025326	0.24483	-1.5248	0.97467	1	1.0216	0.029555	0.242	2	2.2077	0.0017356	0.057814	2	-0.76286	0.59084	0.83089
apoA1[c]	3	-0.7528	0.84424	0.99999	0.7528	0.15576	0.55945	-0.10821	0.27407	0.53244	1	-0.62971	0.60044	0.80771	2	0.31274	0.18393	0.60318
[protein]-L-tyrosine[c]	195	1.3953	0.048404	0.33963	-1.3953	0.9516	1	-3.475	0.027063	0.242	103	-1.7315	0.015246	0.13422	92	-3.2271	0.28768	0.67837
[protein]-tyrosine-phosphate[c]	193	1.3564	0.053811	0.36438	-1.3564	0.94619	1	-3.3923	0.02087	0.242	101	-1.6094	0.012595	0.13422	92	-3.2271	0.28768	0.67837
[protein]-tyrosine-O-sulfate[c]	2	0.45327	0.27819	0.78932	-0.45327	0.72181	1	-0.98905	0.68381	0.80672	2	-0.98905	0.69437	0.87541	0	NA	NA	NA
[protein]-L-arginine[c]	11	-0.22495	0.62416	0.99999	0.22495	0.37584	0.84548	-1.566	0.63303	0.76684	6	-1.207	0.63097	0.83351	5	-1.0005	0.55282	0.83089
[protein]-L-citrulline[c]	5	0.84321	0.14481	0.56559	-0.84321	0.85519	1	-1.9566	0.88494	0.94002	4	-1.0395	0.62905	0.83328	1	-2.296	0.9779	0.98631
[protein]-omega-N-(ADP-D-ribosyl)-L-arginine[c]	6	-1.0743	0.92248	0.99999	1.0743	0.077518	0.43225	-0.33428	0.26162	0.53244	2	-0.62054	0.54489	0.76777	4	0.029382	0.19357	0.62096
N(omega)-(ADP-D-ribosyl)-L-arginine[c]	6	-1.0743	0.92248	0.99999	1.0743	0.077518	0.43225	-0.33428	0.26162	0.53244	2	-0.62054	0.54489	0.76777	4	0.029382	0.19357	0.62096
albumin[l]	17	-1.8288	0.99277	0.99999	1.8288	0.0072266	0.098661	-0.43701	0.11531	0.3611	4	-0.19003	0.28326	0.63281	13	-0.39433	0.14326	0.59235
ATP[l]	17	-1.8288	0.99277	0.99999	1.8288	0.0072266	0.098661	-0.43701	0.11531	0.3611	4	-0.19003	0.28326	0.63281	13	-0.39433	0.14326	0.59235
ADP[l]	17	-1.8288	0.99277	0.99999	1.8288	0.0072266	0.098661	-0.43701	0.11531	0.3611	4	-0.19003	0.28326	0.63281	13	-0.39433	0.14326	0.59235
alanine[l]	18	-1.912	0.99515	0.99999	1.912	0.0048452	0.078295	-0.46469	0.10762	0.3611	4	-0.19003	0.28326	0.63281	14	-0.42533	0.13335	0.59235
arginine[l]	18	-1.912	0.99515	0.99999	1.912	0.0048452	0.078295	-0.46469	0.10762	0.3611	4	-0.19003	0.28326	0.63281	14	-0.42533	0.13335	0.59235
asparagine[l]	18	-1.912	0.99515	0.99999	1.912	0.0048452	0.078295	-0.46469	0.10762	0.3611	4	-0.19003	0.28326	0.63281	14	-0.42533	0.13335	0.59235
aspartate[l]	18	-1.912	0.99515	0.99999	1.912	0.0048452	0.078295	-0.46469	0.10762	0.3611	4	-0.19003	0.28326	0.63281	14	-0.42533	0.13335	0.59235
cysteine[l]	18	-1.912	0.99515	0.99999	1.912	0.0048452	0.078295	-0.46469	0.10762	0.3611	4	-0.19003	0.28326	0.63281	14	-0.42533	0.13335	0.59235
glutamate[l]	19	-1.7215	0.98935	0.99999	1.7215	0.010653	0.12751	-0.47709	0.10674	0.3611	5	-0.21829	0.25756	0.63281	14	-0.42533	0.13335	0.59235
glutamine[l]	18	-1.912	0.99515	0.99999	1.912	0.0048452	0.078295	-0.46469	0.10762	0.3611	4	-0.19003	0.28326	0.63281	14	-0.42533	0.13335	0.59235
glycine[l]	18	-1.912	0.99515	0.99999	1.912	0.0048452	0.078295	-0.46469	0.10762	0.3611	4	-0.19003	0.28326	0.63281	14	-0.42533	0.13335	0.59235
histidine[l]	18	-1.912	0.99515	0.99999	1.912	0.0048452	0.078295	-0.46469	0.10762	0.3611	4	-0.19003	0.28326	0.63281	14	-0.42533	0.13335	0.59235
isoleucine[l]	18	-1.912	0.99515	0.99999	1.912	0.0048452	0.078295	-0.46469	0.10762	0.3611	4	-0.19003	0.28326	0.63281	14	-0.42533	0.13335	0.59235
leucine[l]	18	-1.912	0.99515	0.99999	1.912	0.0048452	0.078295	-0.46469	0.10762	0.3611	4	-0.19003	0.28326	0.63281	14	-0.42533	0.13335	0.59235
lysine[l]	18	-1.912	0.99515	0.99999	1.912	0.0048452	0.078295	-0.46469	0.10762	0.3611	4	-0.19003	0.28326	0.63281	14	-0.42533	0.13335	0.59235
methionine[l]	18	-1.912	0.99515	0.99999	1.912	0.0048452	0.078295	-0.46469	0.10762	0.3611	4	-0.19003	0.28326	0.63281	14	-0.42533	0.13335	0.59235
phenylalanine[l]	18	-1.912	0.99515	0.99999	1.912	0.0048452	0.078295	-0.46469	0.10762	0.3611	4	-0.19003	0.28326	0.63281	14	-0.42533	0.13335	0.59235
proline[l]	18	-1.912	0.99515	0.99999	1.912	0.0048452	0.078295	-0.46469	0.10762	0.3611	4	-0.19003	0.28326	0.63281	14	-0.42533	0.13335	0.59235
serine[l]	18	-1.912	0.99515	0.99999	1.912	0.0048452	0.078295	-0.46469	0.10762	0.3611	4	-0.19003	0.28326	0.63281	14	-0.42533	0.13335	0.59235
threonine[l]	18	-1.912	0.99515	0.99999	1.912	0.0048452	0.078295	-0.46469	0.10762	0.3611	4	-0.19003	0.28326	0.63281	14	-0.42533	0.13335	0.59235
tryptophan[l]	18	-1.912	0.99515	0.99999	1.912	0.0048452	0.078295	-0.46469	0.10762	0.3611	4	-0.19003	0.28326	0.63281	14	-0.42533	0.13335	0.59235
tyrosine[l]	19	-1.8957	0.9943	0.99999	1.8957	0.0056986	0.088647	-0.72172	0.16259	0.4549	4	-0.19003	0.28326	0.63281	15	-0.71413	0.19392	0.62155
valine[l]	18	-1.912	0.99515	0.99999	1.912	0.0048452	0.078295	-0.46469	0.10762	0.3611	4	-0.19003	0.28326	0.63281	14	-0.42533	0.13335	0.59235
antichymotrypsin[l]	17	-1.8288	0.99277	0.99999	1.8288	0.0072266	0.098661	-0.43701	0.11531	0.3611	4	-0.19003	0.28326	0.63281	13	-0.39433	0.14326	0.59235
antitrypsin[l]	17	-1.8288	0.99277	0.99999	1.8288	0.0072266	0.098661	-0.43701	0.11531	0.3611	4	-0.19003	0.28326	0.63281	13	-0.39433	0.14326	0.59235
apoB100[l]	17	-1.8288	0.99277	0.99999	1.8288	0.0072266	0.098661	-0.43701	0.11531	0.3611	4	-0.19003	0.28326	0.63281	13	-0.39433	0.14326	0.59235
fibrinogen[l]	17	-1.8288	0.99277	0.99999	1.8288	0.0072266	0.098661	-0.43701	0.11531	0.3611	4	-0.19003	0.28326	0.63281	13	-0.39433	0.14326	0.59235
haptoglobin[l]	17	-1.8288	0.99277	0.99999	1.8288	0.0072266	0.098661	-0.43701	0.11531	0.3611	4	-0.19003	0.28326	0.63281	13	-0.39433	0.14326	0.59235
plasminogen[l]	17	-1.8288	0.99277	0.99999	1.8288	0.0072266	0.098661	-0.43701	0.11531	0.3611	4	-0.19003	0.28326	0.63281	13	-0.39433	0.14326	0.59235
prothrombin[l]	17	-1.8288	0.99277	0.99999	1.8288	0.0072266	0.098661	-0.43701	0.11531	0.3611	4	-0.19003	0.28326	0.63281	13	-0.39433	0.14326	0.59235
[apotransferin][l]	17	-1.8288	0.99277	0.99999	1.8288	0.0072266	0.098661	-0.43701	0.11531	0.3611	4	-0.19003	0.28326	0.63281	13	-0.39433	0.14326	0.59235
apoE[l]	17	-1.8288	0.99277	0.99999	1.8288	0.0072266	0.098661	-0.43701	0.11531	0.3611	4	-0.19003	0.28326	0.63281	13	-0.39433	0.14326	0.59235
apoA1[l]	17	-1.8288	0.99277	0.99999	1.8288	0.0072266	0.098661	-0.43701	0.11531	0.3611	4	-0.19003	0.28326	0.63281	13	-0.39433	0.14326	0.59235
STAR[l]	17	-1.8288	0.99277	0.99999	1.8288	0.0072266	0.098661	-0.43701	0.11531	0.3611	4	-0.19003	0.28326	0.63281	13	-0.39433	0.14326	0.59235
GM2A[l]	21	-2.639	0.99979	0.99999	2.639	0.00020517	0.039542	0.1297	0.022135	0.242	4	-0.19003	0.28326	0.63281	17	0.23633	0.024228	0.35933
apocytochrome-C[l]	17	-1.8288	0.99277	0.99999	1.8288	0.0072266	0.098661	-0.43701	0.11531	0.3611	4	-0.19003	0.28326	0.63281	13	-0.39433	0.14326	0.59235
PPARA[l]	17	-1.8288	0.99277	0.99999	1.8288	0.0072266	0.098661	-0.43701	0.11531	0.3611	4	-0.19003	0.28326	0.63281	13	-0.39433	0.14326	0.59235
apoB48[l]	17	-1.8288	0.99277	0.99999	1.8288	0.0072266	0.098661	-0.43701	0.11531	0.3611	4	-0.19003	0.28326	0.63281	13	-0.39433	0.14326	0.59235
carbonate[s]	14	0.94089	0.12004	0.56559	-0.94089	0.87996	1	-1.3804	0.48209	0.67507	8	-0.26499	0.21186	0.57292	6	-1.8026	0.81341	0.91829
3-sulfinoalanine[c]	7	0.54729	0.24474	0.72506	-0.54729	0.75526	1	0.60289	0.045749	0.29073	3	1.3984	0.015355	0.13422	4	-0.41346	0.34645	0.69517
activated methyl group[c]	4	0.89646	0.12704	0.56559	-0.89646	0.87296	1	-1.099	0.64331	0.77509	2	0.48668	0.14106	0.49068	2	-2.0408	0.94209	0.96584
itaconate[m]	3	-0.11475	0.5713	0.99999	0.11475	0.4287	0.88912	-1.6505	0.85211	0.92079	2	-2.0108	0.94574	0.97326	1	-0.015057	0.341	0.69291
itaconyl-CoA[m]	3	-0.11475	0.5713	0.99999	0.11475	0.4287	0.88912	-1.6505	0.85211	0.92079	2	-2.0108	0.94574	0.97326	1	-0.015057	0.341	0.69291
mesaconyl-CoA[m]	3	-0.11475	0.5713	0.99999	0.11475	0.4287	0.88912	-1.6505	0.85211	0.92079	2	-2.0108	0.94574	0.97326	1	-0.015057	0.341	0.69291
mesaconate[m]	3	-0.11475	0.5713	0.99999	0.11475	0.4287	0.88912	-1.6505	0.85211	0.92079	2	-2.0108	0.94574	0.97326	1	-0.015057	0.341	0.69291
isocitrate[c]	6	-1.404	0.9683	0.99999	1.404	0.031699	0.27001	0.41268	0.075164	0.3611	2	-0.91998	0.6679	0.86279	4	1.1559	0.019686	0.35933
isocitrate[m]	8	-0.25404	0.64003	0.99999	0.25404	0.35997	0.82811	0.24069	0.079299	0.3611	4	-0.43027	0.37526	0.68515	4	0.77066	0.049325	0.39197
oxalosuccinate[c]	2	-2.5281	0.9996	0.99999	2.5281	0.00040289	0.039542	2.0359	0.0031107	0.1309	0	NA	NA	NA	2	2.0359	0.0033532	0.27307
oxalosuccinate[m]	2	-2.5281	0.9996	0.99999	2.5281	0.00040289	0.039542	2.0359	0.0031107	0.1309	0	NA	NA	NA	2	2.0359	0.0033532	0.27307
oxalosuccinate[p]	2	-2.5281	0.9996	0.99999	2.5281	0.00040289	0.039542	2.0359	0.0031107	0.1309	0	NA	NA	NA	2	2.0359	0.0033532	0.27307
AKG[p]	4	-2.4045	0.99914	0.99999	2.4045	0.00085753	0.047986	1.2376	0.017129	0.23004	0	NA	NA	NA	4	1.2376	0.015898	0.35933
citrate[m]	5	0.29274	0.36698	0.90543	-0.29274	0.63302	1	-0.58854	0.39472	0.62357	4	-1.2343	0.7041	0.87541	1	1.1525	0.049532	0.39197
citrate[c]	8	1.3436	0.040675	0.30536	-1.3436	0.95933	1	-0.22215	0.17958	0.46613	6	-0.05277	0.1839	0.53323	2	-0.35289	0.42032	0.74094
thiamin-PP[m]	2	-0.87978	0.87961	0.99999	0.87978	0.12039	0.53036	-0.14054	0.33606	0.58997	0	NA	NA	NA	2	-0.14054	0.33571	0.69101
3-carboxy-1-hydroxypropyl-ThPP[m]	2	-0.87978	0.87961	0.99999	0.87978	0.12039	0.53036	-0.14054	0.33606	0.58997	0	NA	NA	NA	2	-0.14054	0.33571	0.69101
fumarate[m]	7	-0.55695	0.77489	0.99999	0.55695	0.22511	0.63691	-0.092812	0.1724	0.45832	3	-0.24487	0.34301	0.67047	4	0.089285	0.1766	0.59235
cis-aconitate[m]	3	0.77994	0.1617	0.58376	-0.77994	0.8383	1	-1.5698	0.83131	0.90756	3	-1.5698	0.84424	0.94427	0	NA	NA	NA
NADPH[p]	31	-1.4225	0.97423	0.99999	1.4225	0.025771	0.24361	-0.15526	0.01906	0.242	12	-0.77048	0.29217	0.64353	19	0.414	0.011415	0.3313
isocitrate[p]	3	-2.206	0.99818	0.99999	2.206	0.0018197	0.050886	1.1641	0.025092	0.242	0	NA	NA	NA	3	1.1641	0.024802	0.35933
NADP+[p]	31	-1.4225	0.97423	0.99999	1.4225	0.025771	0.24361	-0.15526	0.01906	0.242	12	-0.77048	0.29217	0.64353	19	0.414	0.011415	0.3313
S-succinyldihydrolipoamide[m]	3	0.16976	0.42407	0.96135	-0.16976	0.57593	1	0.55223	0.095878	0.3611	1	1.1552	0.051801	0.30022	2	-0.14054	0.33571	0.69101
oxalate[p]	2	0.22529	0.38706	0.92155	-0.22529	0.61294	1	-2.2054	0.96171	0.97499	2	-2.2054	0.96514	0.98145	0	NA	NA	NA
glycolate[p]	2	0.22529	0.38706	0.92155	-0.22529	0.61294	1	-2.2054	0.96171	0.97499	2	-2.2054	0.96514	0.98145	0	NA	NA	NA
D-xylulose-1-phosphate[c]	4	1.0852	0.08302	0.47513	-1.0852	0.91698	1	-0.95812	0.58612	0.73865	4	-0.95812	0.59594	0.80654	0	NA	NA	NA
glycolaldehyde[c]	10	1.4517	0.031643	0.25807	-1.4517	0.96836	1	-0.88817	0.36639	0.62051	7	0.13364	0.11841	0.47643	3	-1.8257	0.8861	0.94864
glycolaldehyde[m]	5	0.6157	0.22311	0.68202	-0.6157	0.77689	1	-0.82966	0.49663	0.67507	4	-0.78958	0.52543	0.75083	1	-0.27603	0.44724	0.7611
glycolate[m]	5	0.6157	0.22311	0.68202	-0.6157	0.77689	1	-0.82966	0.49663	0.67507	4	-0.78958	0.52543	0.75083	1	-0.27603	0.44724	0.7611
oxalate[c]	12	1.0443	0.095945	0.51957	-1.0443	0.90406	1	-1.7813	0.68795	0.81022	8	-0.83799	0.42145	0.68515	4	-1.9002	0.88154	0.9449
PPi[r]	15	2.6061	0.00045399	0.035866	-2.6061	0.99955	1	0.36145	0.028594	0.242	11	1.4102	0.0028383	0.083231	4	-1.6386	0.81731	0.92128
PPi[p]	16	2.4518	0.00090324	0.055052	-2.4518	0.9991	1	0.16144	0.037974	0.27391	11	1.4102	0.0028383	0.083231	5	-1.8029	0.83783	0.9347
Pi[p]	4	1.4773	0.029186	0.25807	-1.4773	0.97081	1	0.45669	0.0991	0.3611	3	0.65763	0.085501	0.40744	1	-0.22566	0.42618	0.74473
H+[s]	64	1.2721	0.059658	0.39339	-1.2721	0.94034	1	-2.6173	0.32813	0.58138	37	-1.5801	0.24077	0.62299	27	-2.1799	0.5557	0.83089
H2O2[n]	2	-1.0375	0.91643	0.99999	1.0375	0.083571	0.43718	-0.27681	0.39033	0.62357	1	-1.5523	0.89014	0.95202	1	1.1608	0.048633	0.39197
O2[n]	8	-0.15191	0.5887	0.99999	0.15191	0.4113	0.88862	-1.0238	0.47476	0.67495	5	-1.4066	0.73532	0.8812	3	0.14405	0.18887	0.6123
butyryl-CoA[c]	24	-0.84928	0.88003	0.99999	0.84928	0.11997	0.53036	0.34647	0.009284	0.16263	10	-0.06477	0.11975	0.47643	14	0.50837	0.017416	0.35933
butyrate[c]	24	0.4268	0.31429	0.84027	-0.4268	0.68571	1	-1.4547	0.33396	0.58755	14	-1.1863	0.42095	0.68515	10	-0.84996	0.34368	0.69339
pentanoyl-CoA[c]	4	0.79019	0.15797	0.58293	-0.79019	0.84203	1	0.32466	0.12583	0.37778	3	0.23661	0.17906	0.52331	1	0.23949	0.24825	0.66405
valeric acid[c]	17	-0.10761	0.58293	0.99999	0.10761	0.41707	0.88862	-1.2588	0.37127	0.62357	10	-1.6122	0.68026	0.86444	7	-0.03477	0.14396	0.59235
hexanoyl-CoA[c]	4	0.79019	0.15797	0.58293	-0.79019	0.84203	1	0.32466	0.12583	0.37778	3	0.23661	0.17906	0.52331	1	0.23949	0.24825	0.66405
hexanoic acid[c]	17	-0.10761	0.58293	0.99999	0.10761	0.41707	0.88862	-1.2588	0.37127	0.62357	10	-1.6122	0.68026	0.86444	7	-0.03477	0.14396	0.59235
heptanoyl-CoA[c]	4	0.79019	0.15797	0.58293	-0.79019	0.84203	1	0.32466	0.12583	0.37778	3	0.23661	0.17906	0.52331	1	0.23949	0.24825	0.66405
heptylic acid[c]	17	-0.10761	0.58293	0.99999	0.10761	0.41707	0.88862	-1.2588	0.37127	0.62357	10	-1.6122	0.68026	0.86444	7	-0.03477	0.14396	0.59235
octanoyl-CoA[c]	6	-0.40692	0.70626	0.99999	0.40692	0.29374	0.7329	0.91494	0.02406	0.242	3	0.23661	0.17906	0.52331	3	1.0573	0.032144	0.37258
octanoic acid[c]	17	-0.10761	0.58293	0.99999	0.10761	0.41707	0.88862	-1.2588	0.37127	0.62357	10	-1.6122	0.68026	0.86444	7	-0.03477	0.14396	0.59235
nonanoyl-CoA[c]	4	0.79019	0.15797	0.58293	-0.79019	0.84203	1	0.32466	0.12583	0.37778	3	0.23661	0.17906	0.52331	1	0.23949	0.24825	0.66405
nonanoic acid[c]	17	-0.10761	0.58293	0.99999	0.10761	0.41707	0.88862	-1.2588	0.37127	0.62357	10	-1.6122	0.68026	0.86444	7	-0.03477	0.14396	0.59235
decanoyl-CoA[c]	4	0.79019	0.15797	0.58293	-0.79019	0.84203	1	0.32466	0.12583	0.37778	3	0.23661	0.17906	0.52331	1	0.23949	0.24825	0.66405
decanoic acid[c]	17	-0.10761	0.58293	0.99999	0.10761	0.41707	0.88862	-1.2588	0.37127	0.62357	10	-1.6122	0.68026	0.86444	7	-0.03477	0.14396	0.59235
undecanoyl-CoA[c]	4	0.79019	0.15797	0.58293	-0.79019	0.84203	1	0.32466	0.12583	0.37778	3	0.23661	0.17906	0.52331	1	0.23949	0.24825	0.66405
undecylic acid[c]	17	-0.10761	0.58293	0.99999	0.10761	0.41707	0.88862	-1.2588	0.37127	0.62357	10	-1.6122	0.68026	0.86444	7	-0.03477	0.14396	0.59235
lauroyl-CoA[c]	20	1.4653	0.034205	0.26451	-1.4653	0.9658	1	0.11257	0.026854	0.242	12	1.1935	0.0042555	0.10136	8	-1.2838	0.58018	0.83089
lauric acid[c]	30	0.98861	0.10694	0.55451	-0.98861	0.89306	1	-1.6828	0.33773	0.59084	18	-0.81998	0.21084	0.57292	12	-1.6564	0.62238	0.83089
tridecanoyl-CoA[c]	20	1.4653	0.034205	0.26451	-1.4653	0.9658	1	0.11257	0.026854	0.242	12	1.1935	0.0042555	0.10136	8	-1.2838	0.58018	0.83089
tridecylic acid[c]	30	0.98861	0.10694	0.55451	-0.98861	0.89306	1	-1.6828	0.33773	0.59084	18	-0.81998	0.21084	0.57292	12	-1.6564	0.62238	0.83089
myristoyl-CoA[c]	23	1.2692	0.055929	0.37494	-1.2692	0.94407	1	0.17246	0.018425	0.242	14	0.87869	0.0088156	0.13422	9	-0.82022	0.35911	0.70495
myristic acid[c]	30	0.98861	0.10694	0.55451	-0.98861	0.89306	1	-1.6828	0.33773	0.59084	18	-0.81998	0.21084	0.57292	12	-1.6564	0.62238	0.83089
(9E)-tetradecenoic acid[c]	28	0.9035	0.13589	0.56559	-0.9035	0.86411	1	-1.4493	0.27186	0.53244	16	-0.48272	0.14411	0.49068	12	-1.6564	0.62238	0.83089
(9E)-tetradecenoyl-CoA[c]	21	1.4585	0.032754	0.25807	-1.4585	0.96725	1	-0.16499	0.044968	0.28782	13	0.79737	0.012245	0.13422	8	-1.2838	0.58018	0.83089
(7Z)-tetradecenoic acid[c]	28	0.9035	0.13589	0.56559	-0.9035	0.86411	1	-1.4493	0.27186	0.53244	16	-0.48272	0.14411	0.49068	12	-1.6564	0.62238	0.83089
(7Z)-tetradecenoyl-CoA[c]	21	1.4585	0.032754	0.25807	-1.4585	0.96725	1	-0.16499	0.044968	0.28782	13	0.79737	0.012245	0.13422	8	-1.2838	0.58018	0.83089
5-tetradecenoyl-CoA[c]	21	1.4585	0.032754	0.25807	-1.4585	0.96725	1	-0.16499	0.044968	0.28782	13	0.79737	0.012245	0.13422	8	-1.2838	0.58018	0.83089
physeteric acid[c]	28	0.9035	0.13589	0.56559	-0.9035	0.86411	1	-1.4493	0.27186	0.53244	16	-0.48272	0.14411	0.49068	12	-1.6564	0.62238	0.83089
pentadecanoyl-CoA[c]	20	1.4653	0.034205	0.26451	-1.4653	0.9658	1	0.11257	0.026854	0.242	12	1.1935	0.0042555	0.10136	8	-1.2838	0.58018	0.83089
pentadecylic acid[c]	30	0.98861	0.10694	0.55451	-0.98861	0.89306	1	-1.6828	0.33773	0.59084	18	-0.81998	0.21084	0.57292	12	-1.6564	0.62238	0.83089
palmitoyl-CoA[c]	45	1.3124	0.053013	0.36125	-1.3124	0.94699	1	-0.56777	0.016888	0.22909	25	0.72492	0.002657	0.079811	20	-1.6621	0.45667	0.77286
palmitate[c]	32	0.72696	0.19559	0.6372	-0.72696	0.80441	1	-1.6445	0.29671	0.55152	18	-0.81998	0.21084	0.57292	14	-1.5565	0.53994	0.82338
palmitoleoyl-CoA[c]	21	1.4585	0.032754	0.25807	-1.4585	0.96725	1	-0.16499	0.044968	0.28782	13	0.79737	0.012245	0.13422	8	-1.2838	0.58018	0.83089
palmitolate[c]	28	0.9035	0.13589	0.56559	-0.9035	0.86411	1	-1.4493	0.27186	0.53244	16	-0.48272	0.14411	0.49068	12	-1.6564	0.62238	0.83089
7-hexadecenoyl-CoA[c]	21	1.4585	0.032754	0.25807	-1.4585	0.96725	1	-0.16499	0.044968	0.28782	13	0.79737	0.012245	0.13422	8	-1.2838	0.58018	0.83089
7-palmitoleic acid[c]	28	0.9035	0.13589	0.56559	-0.9035	0.86411	1	-1.4493	0.27186	0.53244	16	-0.48272	0.14411	0.49068	12	-1.6564	0.62238	0.83089
heptadecanoyl-CoA[c]	28	1.5445	0.026572	0.25099	-1.5445	0.97343	1	0.16891	0.010053	0.17235	16	1.3283	0.0014218	0.050901	12	-1.2758	0.46416	0.77866
margaric acid[c]	30	0.98861	0.10694	0.55451	-0.98861	0.89306	1	-1.6828	0.33773	0.59084	18	-0.81998	0.21084	0.57292	12	-1.6564	0.62238	0.83089
(10Z)-heptadecenoic acid[c]	28	0.9035	0.13589	0.56559	-0.9035	0.86411	1	-1.4493	0.27186	0.53244	16	-0.48272	0.14411	0.49068	12	-1.6564	0.62238	0.83089
(10Z)-heptadecenoyl-CoA[c]	21	1.4585	0.032754	0.25807	-1.4585	0.96725	1	-0.16499	0.044968	0.28782	13	0.79737	0.012245	0.13422	8	-1.2838	0.58018	0.83089
9-heptadecenoyl-CoA[c]	21	1.4585	0.032754	0.25807	-1.4585	0.96725	1	-0.16499	0.044968	0.28782	13	0.79737	0.012245	0.13422	8	-1.2838	0.58018	0.83089
9-heptadecylenic acid[c]	28	0.9035	0.13589	0.56559	-0.9035	0.86411	1	-1.4493	0.27186	0.53244	16	-0.48272	0.14411	0.49068	12	-1.6564	0.62238	0.83089
stearoyl-CoA[c]	31	1.358	0.046776	0.33714	-1.358	0.95322	1	-0.11065	0.01697	0.22943	17	1.1108	0.0026286	0.079811	14	-1.3887	0.4684	0.77911
stearate[c]	28	0.9035	0.13589	0.56559	-0.9035	0.86411	1	-1.4493	0.27186	0.53244	16	-0.48272	0.14411	0.49068	12	-1.6564	0.62238	0.83089
(13Z)-octadecenoic acid[c]	28	0.9035	0.13589	0.56559	-0.9035	0.86411	1	-1.4493	0.27186	0.53244	16	-0.48272	0.14411	0.49068	12	-1.6564	0.62238	0.83089
(13Z)-octadecenoyl-CoA[c]	21	1.4585	0.032754	0.25807	-1.4585	0.96725	1	-0.16499	0.044968	0.28782	13	0.79737	0.012245	0.13422	8	-1.2838	0.58018	0.83089
cis-vaccenoyl-CoA[c]	28	1.5445	0.026572	0.25099	-1.5445	0.97343	1	0.16891	0.010053	0.17235	16	1.3283	0.0014218	0.050901	12	-1.2758	0.46416	0.77866
cis-vaccenic acid[c]	28	0.9035	0.13589	0.56559	-0.9035	0.86411	1	-1.4493	0.27186	0.53244	16	-0.48272	0.14411	0.49068	12	-1.6564	0.62238	0.83089
oleate[c]	28	0.9035	0.13589	0.56559	-0.9035	0.86411	1	-1.4493	0.27186	0.53244	16	-0.48272	0.14411	0.49068	12	-1.6564	0.62238	0.83089
oleoyl-CoA[c]	32	1.3403	0.049535	0.34116	-1.3403	0.95047	1	-0.070404	0.013465	0.20068	18	0.97492	0.0031352	0.090394	14	-1.2119	0.39411	0.71987
(9E)-octadecenoyl-CoA[c]	21	1.4585	0.032754	0.25807	-1.4585	0.96725	1	-0.16499	0.044968	0.28782	13	0.79737	0.012245	0.13422	8	-1.2838	0.58018	0.83089
elaidate[c]	28	0.9035	0.13589	0.56559	-0.9035	0.86411	1	-1.4493	0.27186	0.53244	16	-0.48272	0.14411	0.49068	12	-1.6564	0.62238	0.83089
(7Z)-octadecenoic acid[c]	28	0.9035	0.13589	0.56559	-0.9035	0.86411	1	-1.4493	0.27186	0.53244	16	-0.48272	0.14411	0.49068	12	-1.6564	0.62238	0.83089
(6Z,9Z)-octadecadienoic acid[c]	28	0.9035	0.13589	0.56559	-0.9035	0.86411	1	-1.4493	0.27186	0.53244	16	-0.48272	0.14411	0.49068	12	-1.6564	0.62238	0.83089
(6Z,9Z)-octadecadienoyl-CoA[c]	30	1.3066	0.048093	0.33963	-1.3066	0.95191	1	0.29109	0.0061049	0.15407	16	1.5322	0.00068574	0.028692	14	-1.2119	0.39411	0.71987
nonadecanoyl-CoA[c]	29	1.3251	0.049145	0.33963	-1.3251	0.95085	1	0.25562	0.0070361	0.15407	15	1.6971	0.00046689	0.023445	14	-1.3887	0.4684	0.77911
nonadecylic acid[c]	28	0.9035	0.13589	0.56559	-0.9035	0.86411	1	-1.4493	0.27186	0.53244	16	-0.48272	0.14411	0.49068	12	-1.6564	0.62238	0.83089
eicosanoyl-CoA[c]	29	1.3251	0.049145	0.33963	-1.3251	0.95085	1	0.25562	0.0070361	0.15407	15	1.6971	0.00046689	0.023445	14	-1.3887	0.4684	0.77911
eicosanoate[c]	28	0.9035	0.13589	0.56559	-0.9035	0.86411	1	-1.4493	0.27186	0.53244	16	-0.48272	0.14411	0.49068	12	-1.6564	0.62238	0.83089
(13Z)-eicosenoic acid[c]	28	0.9035	0.13589	0.56559	-0.9035	0.86411	1	-1.4493	0.27186	0.53244	16	-0.48272	0.14411	0.49068	12	-1.6564	0.62238	0.83089
(13Z)-eicosenoyl-CoA[c]	33	0.75283	0.17969	0.63229	-0.75283	0.82031	1	-0.32855	0.024555	0.242	17	0.71033	0.0089671	0.13422	16	-1.204	0.34526	0.69458
(11Z)-eicosenoyl-CoA[c]	29	1.3251	0.049145	0.33963	-1.3251	0.95085	1	0.25562	0.0070361	0.15407	15	1.6971	0.00046689	0.023445	14	-1.3887	0.4684	0.77911
cis-gondoic acid[c]	28	0.9035	0.13589	0.56559	-0.9035	0.86411	1	-1.4493	0.27186	0.53244	16	-0.48272	0.14411	0.49068	12	-1.6564	0.62238	0.83089
9-eicosenoic acid[c]	28	0.9035	0.13589	0.56559	-0.9035	0.86411	1	-1.4493	0.27186	0.53244	16	-0.48272	0.14411	0.49068	12	-1.6564	0.62238	0.83089
9-eicosenoyl-CoA[c]	29	1.3251	0.049145	0.33963	-1.3251	0.95085	1	0.25562	0.0070361	0.15407	15	1.6971	0.00046689	0.023445	14	-1.3887	0.4684	0.77911
(8Z,11Z)-eicosadienoyl-CoA[c]	25	0.95225	0.11994	0.56559	-0.95225	0.88006	1	-0.16647	0.03234	0.24642	13	1.0236	0.0063732	0.12148	12	-1.3056	0.4767	0.78724
8,11-eicosadienoic acid[c]	28	0.9035	0.13589	0.56559	-0.9035	0.86411	1	-1.4493	0.27186	0.53244	16	-0.48272	0.14411	0.49068	12	-1.6564	0.62238	0.83089
(5Z,8Z,11Z)-eicosatrienoyl-CoA[c]	23	1.1817	0.069979	0.43285	-1.1817	0.93002	1	-0.011582	0.029276	0.242	13	1.0236	0.0063732	0.12148	10	-1.1846	0.48117	0.79213
mead acid[c]	28	0.9035	0.13589	0.56559	-0.9035	0.86411	1	-1.4493	0.27186	0.53244	16	-0.48272	0.14411	0.49068	12	-1.6564	0.62238	0.83089
heneicosanoyl-CoA[c]	29	1.3251	0.049145	0.33963	-1.3251	0.95085	1	0.25562	0.0070361	0.15407	15	1.6971	0.00046689	0.023445	14	-1.3887	0.4684	0.77911
henicosanoic acid[c]	28	0.9035	0.13589	0.56559	-0.9035	0.86411	1	-1.4493	0.27186	0.53244	16	-0.48272	0.14411	0.49068	12	-1.6564	0.62238	0.83089
docosanoyl-CoA[c]	29	1.3251	0.049145	0.33963	-1.3251	0.95085	1	0.25562	0.0070361	0.15407	15	1.6971	0.00046689	0.023445	14	-1.3887	0.4684	0.77911
behenic acid[c]	28	0.9035	0.13589	0.56559	-0.9035	0.86411	1	-1.4493	0.27186	0.53244	16	-0.48272	0.14411	0.49068	12	-1.6564	0.62238	0.83089
(13Z)-docosenoyl-CoA[c]	29	1.3251	0.049145	0.33963	-1.3251	0.95085	1	0.25562	0.0070361	0.15407	15	1.6971	0.00046689	0.023445	14	-1.3887	0.4684	0.77911
cis-erucic acid[c]	28	0.9035	0.13589	0.56559	-0.9035	0.86411	1	-1.4493	0.27186	0.53244	16	-0.48272	0.14411	0.49068	12	-1.6564	0.62238	0.83089
(11Z)-docosenoyl-CoA[c]	22	1.2039	0.064235	0.40885	-1.2039	0.93577	1	-0.058278	0.032416	0.24642	12	1.1935	0.0042555	0.10136	10	-1.3939	0.56941	0.83089
cis-cetoleic acid[c]	28	0.9035	0.13589	0.56559	-0.9035	0.86411	1	-1.4493	0.27186	0.53244	16	-0.48272	0.14411	0.49068	12	-1.6564	0.62238	0.83089
tricosanoyl-CoA[c]	22	1.1563	0.072411	0.43609	-1.1563	0.92759	1	0.022008	0.026699	0.242	12	1.1935	0.0042555	0.10136	10	-1.2748	0.51933	0.80872
tricosanoic acid[c]	28	0.9035	0.13589	0.56559	-0.9035	0.86411	1	-1.4493	0.27186	0.53244	16	-0.48272	0.14411	0.49068	12	-1.6564	0.62238	0.83089
tetracosanoyl-CoA[c]	30	1.1723	0.068647	0.42866	-1.1723	0.93135	1	0.26294	0.0066385	0.15407	15	1.6971	0.00046689	0.023445	15	-1.3252	0.41496	0.7355
lignocerate[c]	28	0.9035	0.13589	0.56559	-0.9035	0.86411	1	-1.4493	0.27186	0.53244	16	-0.48272	0.14411	0.49068	12	-1.6564	0.62238	0.83089
(15Z)-tetracosenoyl-CoA[c]	30	1.1723	0.068647	0.42866	-1.1723	0.93135	1	0.26294	0.0066385	0.15407	15	1.6971	0.00046689	0.023445	15	-1.3252	0.41496	0.7355
nervonic acid[c]	28	0.9035	0.13589	0.56559	-0.9035	0.86411	1	-1.4493	0.27186	0.53244	16	-0.48272	0.14411	0.49068	12	-1.6564	0.62238	0.83089
hexacosanoyl-CoA[c]	23	1.0283	0.10094	0.53566	-1.0283	0.89906	1	-0.043729	0.031633	0.24322	12	1.1935	0.0042555	0.10136	11	-1.3098	0.49944	0.79677
cerotic acid[c]	28	0.9035	0.13589	0.56559	-0.9035	0.86411	1	-1.4493	0.27186	0.53244	16	-0.48272	0.14411	0.49068	12	-1.6564	0.62238	0.83089
hexacosenoyl-CoA[c]	23	1.0283	0.10094	0.53566	-1.0283	0.89906	1	-0.043729	0.031633	0.24322	12	1.1935	0.0042555	0.10136	11	-1.3098	0.49944	0.79677
ximenic acid[c]	28	0.9035	0.13589	0.56559	-0.9035	0.86411	1	-1.4493	0.27186	0.53244	16	-0.48272	0.14411	0.49068	12	-1.6564	0.62238	0.83089
linolenoyl-CoA[c]	30	1.3066	0.048093	0.33963	-1.3066	0.95191	1	0.29109	0.0061049	0.15407	16	1.5322	0.00068574	0.028692	14	-1.2119	0.39411	0.71987
linolenate[c]	28	0.9035	0.13589	0.56559	-0.9035	0.86411	1	-1.4493	0.27186	0.53244	16	-0.48272	0.14411	0.49068	12	-1.6564	0.62238	0.83089
(6Z,9Z,12Z,15Z)-octadecatetraenoyl-CoA[c]	30	1.3066	0.048093	0.33963	-1.3066	0.95191	1	0.29109	0.0061049	0.15407	16	1.5322	0.00068574	0.028692	14	-1.2119	0.39411	0.71987
stearidonic acid[c]	28	0.9035	0.13589	0.56559	-0.9035	0.86411	1	-1.4493	0.27186	0.53244	16	-0.48272	0.14411	0.49068	12	-1.6564	0.62238	0.83089
(8Z,11Z,14Z,17Z)-eicosatetraenoyl-CoA[c]	32	1.1049	0.089239	0.50006	-1.1049	0.91076	1	0.14453	0.0073083	0.15601	16	1.5322	0.00068574	0.028692	16	-1.3278	0.39501	0.7208
omega-3-arachidonic acid[c]	28	0.9035	0.13589	0.56559	-0.9035	0.86411	1	-1.4493	0.27186	0.53244	16	-0.48272	0.14411	0.49068	12	-1.6564	0.62238	0.83089
(5Z,8Z,11Z,14Z,17Z)-eicosapentaenoyl-CoA[c]	30	1.3066	0.048093	0.33963	-1.3066	0.95191	1	0.29109	0.0061049	0.15407	16	1.5322	0.00068574	0.028692	14	-1.2119	0.39411	0.71987
EPA[c]	32	0.94115	0.12839	0.56559	-0.94115	0.87161	1	-1.7596	0.34048	0.59451	19	-0.92717	0.23405	0.61158	13	-1.6398	0.59778	0.83089
(7Z,10Z,13Z,16Z,19Z)-docosapentaenoyl-CoA[c]	29	1.3251	0.049145	0.33963	-1.3251	0.95085	1	0.25562	0.0070361	0.15407	15	1.6971	0.00046689	0.023445	14	-1.3887	0.4684	0.77911
DPA[c]	28	0.9035	0.13589	0.56559	-0.9035	0.86411	1	-1.4493	0.27186	0.53244	16	-0.48272	0.14411	0.49068	12	-1.6564	0.62238	0.83089
(9Z,12Z,15Z,18Z,21Z)-TPA[c]	28	0.9035	0.13589	0.56559	-0.9035	0.86411	1	-1.4493	0.27186	0.53244	16	-0.48272	0.14411	0.49068	12	-1.6564	0.62238	0.83089
(9Z,12Z,15Z,18Z,21Z)-tetracosapentaenoyl-CoA[c]	26	0.79354	0.16149	0.58376	-0.79354	0.83851	1	-0.15075	0.028512	0.242	13	1.0236	0.0063732	0.12148	13	-1.2368	0.42961	0.74943
(6Z,9Z,12Z,15Z,18Z,21Z)-THA[c]	28	0.9035	0.13589	0.56559	-0.9035	0.86411	1	-1.4493	0.27186	0.53244	16	-0.48272	0.14411	0.49068	12	-1.6564	0.62238	0.83089
(6Z,9Z,12Z,15Z,18Z,21Z)-tetracosahexaenoyl-CoA[c]	24	1.0109	0.10693	0.55451	-1.0109	0.89307	1	0.0016505	0.023541	0.242	13	1.0236	0.0063732	0.12148	11	-1.1103	0.4165	0.73702
(4Z,7Z,10Z,13Z,16Z,19Z)-docosahexaenoyl-CoA[c]	20	1.4653	0.034205	0.26451	-1.4653	0.9658	1	0.11257	0.026854	0.242	12	1.1935	0.0042555	0.10136	8	-1.2838	0.58018	0.83089
DHA[c]	28	0.9035	0.13589	0.56559	-0.9035	0.86411	1	-1.4493	0.27186	0.53244	16	-0.48272	0.14411	0.49068	12	-1.6564	0.62238	0.83089
(11Z,14Z,17Z)-eicosatrienoic acid[c]	28	0.9035	0.13589	0.56559	-0.9035	0.86411	1	-1.4493	0.27186	0.53244	16	-0.48272	0.14411	0.49068	12	-1.6564	0.62238	0.83089
(11Z,14Z,17Z)-eicosatrienoyl-CoA[c]	29	1.3251	0.049145	0.33963	-1.3251	0.95085	1	0.25562	0.0070361	0.15407	15	1.6971	0.00046689	0.023445	14	-1.3887	0.4684	0.77911
13,16,19-docosatrienoic acid[c]	28	0.9035	0.13589	0.56559	-0.9035	0.86411	1	-1.4493	0.27186	0.53244	16	-0.48272	0.14411	0.49068	12	-1.6564	0.62238	0.83089
13,16,19-docosatrienoyl-CoA[c]	22	1.2039	0.064235	0.40885	-1.2039	0.93577	1	-0.058278	0.032416	0.24642	12	1.1935	0.0042555	0.10136	10	-1.3939	0.56941	0.83089
10,13,16,19-docosatetraenoic acid[c]	28	0.9035	0.13589	0.56559	-0.9035	0.86411	1	-1.4493	0.27186	0.53244	16	-0.48272	0.14411	0.49068	12	-1.6564	0.62238	0.83089
10,13,16,19-docosatetraenoyl-CoA[c]	29	1.3251	0.049145	0.33963	-1.3251	0.95085	1	0.25562	0.0070361	0.15407	15	1.6971	0.00046689	0.023445	14	-1.3887	0.4684	0.77911
12,15,18,21-tetracosatetraenoic acid[c]	28	0.9035	0.13589	0.56559	-0.9035	0.86411	1	-1.4493	0.27186	0.53244	16	-0.48272	0.14411	0.49068	12	-1.6564	0.62238	0.83089
12,15,18,21-tetracosatetraenoyl-CoA[c]	23	1.0283	0.10094	0.53566	-1.0283	0.89906	1	-0.043729	0.031633	0.24322	12	1.1935	0.0042555	0.10136	11	-1.3098	0.49944	0.79677
linoleoyl-CoA[c]	41	0.91116	0.13219	0.56559	-0.91116	0.86781	1	-0.0030772	0.0047799	0.13855	21	1.0743	0.0016736	0.056851	20	-1.1053	0.2389	0.64987
linoleate[c]	49	0.74709	0.18494	0.6372	-0.74709	0.81506	1	-2.62	0.47876	0.67507	28	-1.6	0.35064	0.68199	21	-2.1545	0.64435	0.84956
gamma-linolenoyl-CoA[c]	30	1.3066	0.048093	0.33963	-1.3066	0.95191	1	0.29109	0.0061049	0.15407	16	1.5322	0.00068574	0.028692	14	-1.2119	0.39411	0.71987
gamma-linolenate[c]	28	0.9035	0.13589	0.56559	-0.9035	0.86411	1	-1.4493	0.27186	0.53244	16	-0.48272	0.14411	0.49068	12	-1.6564	0.62238	0.83089
dihomo-gamma-linolenoyl-CoA[c]	32	1.1049	0.089239	0.50006	-1.1049	0.91076	1	0.14453	0.0073083	0.15601	16	1.5322	0.00068574	0.028692	16	-1.3278	0.39501	0.7208
dihomo-gamma-linolenate[c]	32	1.0111	0.11041	0.55975	-1.0111	0.88959	1	-1.5779	0.2726	0.53244	19	-0.69133	0.16418	0.49629	13	-1.6398	0.59778	0.83089
arachidonyl-CoA[c]	41	0.91116	0.13219	0.56559	-0.91116	0.86781	1	-0.0030772	0.0047799	0.13855	21	1.0743	0.0016736	0.056851	20	-1.1053	0.2389	0.64987
arachidonate[c]	57	0.99426	0.11425	0.56559	-0.99426	0.88575	1	-2.9802	0.54906	0.71214	34	-2.0092	0.43934	0.68515	23	-2.2488	0.65066	0.85077
(7Z,10Z,13Z,16Z)-docosatetraenoyl-CoA[c]	27	1.5477	0.026197	0.25075	-1.5477	0.9738	1	0.41441	0.0055811	0.15402	15	1.6971	0.00046689	0.023445	12	-1.2758	0.46416	0.77866
adrenic acid[c]	28	0.9035	0.13589	0.56559	-0.9035	0.86411	1	-1.4493	0.27186	0.53244	16	-0.48272	0.14411	0.49068	12	-1.6564	0.62238	0.83089
(9Z,12Z,15Z,18Z)-TTA[c]	28	0.9035	0.13589	0.56559	-0.9035	0.86411	1	-1.4493	0.27186	0.53244	16	-0.48272	0.14411	0.49068	12	-1.6564	0.62238	0.83089
(9Z,12Z,15Z,18Z)-tetracosatetraenoyl-CoA[c]	23	1.0283	0.10094	0.53566	-1.0283	0.89906	1	-0.043729	0.031633	0.24322	12	1.1935	0.0042555	0.10136	11	-1.3098	0.49944	0.79677
(6Z,9Z,12Z,15Z,18Z)-TPA[c]	28	0.9035	0.13589	0.56559	-0.9035	0.86411	1	-1.4493	0.27186	0.53244	16	-0.48272	0.14411	0.49068	12	-1.6564	0.62238	0.83089
(6Z,9Z,12Z,15Z,18Z)-tetracosapentaenoyl-CoA[c]	21	1.2739	0.05483	0.36942	-1.2739	0.94517	1	0.12374	0.022473	0.242	12	1.1935	0.0042555	0.10136	9	-1.1891	0.51123	0.80115
(4Z,7Z,10Z,13Z,16Z)-DPA[c]	28	0.9035	0.13589	0.56559	-0.9035	0.86411	1	-1.4493	0.27186	0.53244	16	-0.48272	0.14411	0.49068	12	-1.6564	0.62238	0.83089
(4Z,7Z,10Z,13Z,16Z)-docosapentaenoyl-CoA[c]	20	1.4653	0.034205	0.26451	-1.4653	0.9658	1	0.11257	0.026854	0.242	12	1.1935	0.0042555	0.10136	8	-1.2838	0.58018	0.83089
(11Z,14Z)-eicosadienoic acid[c]	28	0.9035	0.13589	0.56559	-0.9035	0.86411	1	-1.4493	0.27186	0.53244	16	-0.48272	0.14411	0.49068	12	-1.6564	0.62238	0.83089
(11Z,14Z)-eicosadienoyl-CoA[c]	29	1.3251	0.049145	0.33963	-1.3251	0.95085	1	0.25562	0.0070361	0.15407	15	1.6971	0.00046689	0.023445	14	-1.3887	0.4684	0.77911
(13Z,16Z)-docosadienoic acid[c]	28	0.9035	0.13589	0.56559	-0.9035	0.86411	1	-1.4493	0.27186	0.53244	16	-0.48272	0.14411	0.49068	12	-1.6564	0.62238	0.83089
(13Z,16Z)-docosadienoyl-CoA[c]	22	1.2039	0.064235	0.40885	-1.2039	0.93577	1	-0.058278	0.032416	0.24642	12	1.1935	0.0042555	0.10136	10	-1.3939	0.56941	0.83089
10,13,16-docosatrienoyl-CoA[c]	22	1.2039	0.064235	0.40885	-1.2039	0.93577	1	-0.058278	0.032416	0.24642	12	1.1935	0.0042555	0.10136	10	-1.3939	0.56941	0.83089
10,13,16-docosatriynoic acid[c]	28	0.9035	0.13589	0.56559	-0.9035	0.86411	1	-1.4493	0.27186	0.53244	16	-0.48272	0.14411	0.49068	12	-1.6564	0.62238	0.83089
AMP[r]	11	2.1525	0.0024394	0.092043	-2.1525	0.99756	1	0.14669	0.069834	0.3611	8	1.2509	0.0083785	0.13422	3	-1.7618	0.8725	0.93911
lauroyl-CoA[r]	11	1.8685	0.0073263	0.13603	-1.8685	0.99267	1	-0.5673	0.23589	0.50932	7	1.023	0.016636	0.13422	4	-2.2941	0.94528	0.96584
ATP[r]	20	1.8097	0.011687	0.16016	-1.8097	0.98831	1	0.24658	0.019217	0.242	14	1.0401	0.005492	0.1142	6	-1.1386	0.57683	0.83089
CoA[r]	14	1.8142	0.010202	0.15389	-1.8142	0.9898	1	-0.21848	0.10218	0.3611	9	1.0627	0.0099512	0.13422	5	-1.7914	0.83482	0.93162
lauric acid[r]	10	1.7794	0.011153	0.15389	-1.7794	0.98885	1	0.10425	0.080109	0.3611	7	1.0857	0.014065	0.13422	3	-1.4681	0.79588	0.91275
tridecanoyl-CoA[r]	11	1.8685	0.0073263	0.13603	-1.8685	0.99267	1	-0.5673	0.23589	0.50932	7	1.023	0.016636	0.13422	4	-2.2941	0.94528	0.96584
tridecylic acid[r]	10	1.7794	0.011153	0.15389	-1.7794	0.98885	1	0.10425	0.080109	0.3611	7	1.0857	0.014065	0.13422	3	-1.4681	0.79588	0.91275
myristoyl-CoA[r]	11	1.8685	0.0073263	0.13603	-1.8685	0.99267	1	-0.5673	0.23589	0.50932	7	1.023	0.016636	0.13422	4	-2.2941	0.94528	0.96584
myristic acid[r]	10	1.7794	0.011153	0.15389	-1.7794	0.98885	1	0.10425	0.080109	0.3611	7	1.0857	0.014065	0.13422	3	-1.4681	0.79588	0.91275
5-tetradecenoyl-CoA[r]	11	1.8685	0.0073263	0.13603	-1.8685	0.99267	1	-0.5673	0.23589	0.50932	7	1.023	0.016636	0.13422	4	-2.2941	0.94528	0.96584
physeteric acid[r]	10	1.7794	0.011153	0.15389	-1.7794	0.98885	1	0.10425	0.080109	0.3611	7	1.0857	0.014065	0.13422	3	-1.4681	0.79588	0.91275
(9E)-tetradecenoic acid[r]	10	1.7794	0.011153	0.15389	-1.7794	0.98885	1	0.10425	0.080109	0.3611	7	1.0857	0.014065	0.13422	3	-1.4681	0.79588	0.91275
(9E)-tetradecenoyl-CoA[r]	11	1.8685	0.0073263	0.13603	-1.8685	0.99267	1	-0.5673	0.23589	0.50932	7	1.023	0.016636	0.13422	4	-2.2941	0.94528	0.96584
(7Z)-tetradecenoic acid[r]	10	1.7794	0.011153	0.15389	-1.7794	0.98885	1	0.10425	0.080109	0.3611	7	1.0857	0.014065	0.13422	3	-1.4681	0.79588	0.91275
(7Z)-tetradecenoyl-CoA[r]	11	1.8685	0.0073263	0.13603	-1.8685	0.99267	1	-0.5673	0.23589	0.50932	7	1.023	0.016636	0.13422	4	-2.2941	0.94528	0.96584
pentadecanoyl-CoA[r]	11	1.8685	0.0073263	0.13603	-1.8685	0.99267	1	-0.5673	0.23589	0.50932	7	1.023	0.016636	0.13422	4	-2.2941	0.94528	0.96584
pentadecylic acid[r]	10	1.7794	0.011153	0.15389	-1.7794	0.98885	1	0.10425	0.080109	0.3611	7	1.0857	0.014065	0.13422	3	-1.4681	0.79588	0.91275
palmitoyl-CoA[r]	11	1.8685	0.0073263	0.13603	-1.8685	0.99267	1	-0.5673	0.23589	0.50932	7	1.023	0.016636	0.13422	4	-2.2941	0.94528	0.96584
palmitate[r]	12	1.7512	0.013146	0.17141	-1.7512	0.98685	1	-0.068277	0.089575	0.3611	8	1.0586	0.014261	0.13422	4	-1.6153	0.81069	0.91663
7-hexadecenoyl-CoA[r]	11	1.8685	0.0073263	0.13603	-1.8685	0.99267	1	-0.5673	0.23589	0.50932	7	1.023	0.016636	0.13422	4	-2.2941	0.94528	0.96584
7-palmitoleic acid[r]	10	1.7794	0.011153	0.15389	-1.7794	0.98885	1	0.10425	0.080109	0.3611	7	1.0857	0.014065	0.13422	3	-1.4681	0.79588	0.91275
palmitoleoyl-CoA[r]	11	1.8685	0.0073263	0.13603	-1.8685	0.99267	1	-0.5673	0.23589	0.50932	7	1.023	0.016636	0.13422	4	-2.2941	0.94528	0.96584
palmitolate[r]	10	1.7794	0.011153	0.15389	-1.7794	0.98885	1	0.10425	0.080109	0.3611	7	1.0857	0.014065	0.13422	3	-1.4681	0.79588	0.91275
heptadecanoyl-CoA[r]	11	1.8685	0.0073263	0.13603	-1.8685	0.99267	1	-0.5673	0.23589	0.50932	7	1.023	0.016636	0.13422	4	-2.2941	0.94528	0.96584
margaric acid[r]	10	1.7794	0.011153	0.15389	-1.7794	0.98885	1	0.10425	0.080109	0.3611	7	1.0857	0.014065	0.13422	3	-1.4681	0.79588	0.91275
(10Z)-heptadecenoic acid[r]	10	1.7794	0.011153	0.15389	-1.7794	0.98885	1	0.10425	0.080109	0.3611	7	1.0857	0.014065	0.13422	3	-1.4681	0.79588	0.91275
(10Z)-heptadecenoyl-CoA[r]	11	1.8685	0.0073263	0.13603	-1.8685	0.99267	1	-0.5673	0.23589	0.50932	7	1.023	0.016636	0.13422	4	-2.2941	0.94528	0.96584
9-heptadecenoyl-CoA[r]	11	1.8685	0.0073263	0.13603	-1.8685	0.99267	1	-0.5673	0.23589	0.50932	7	1.023	0.016636	0.13422	4	-2.2941	0.94528	0.96584
9-heptadecylenic acid[r]	10	1.7794	0.011153	0.15389	-1.7794	0.98885	1	0.10425	0.080109	0.3611	7	1.0857	0.014065	0.13422	3	-1.4681	0.79588	0.91275
stearoyl-CoA[r]	13	1.6222	0.019242	0.21535	-1.6222	0.98076	1	-0.33539	0.13697	0.40135	8	0.98869	0.017146	0.13713	5	-1.7914	0.83482	0.93162
stearate[r]	12	1.5238	0.026993	0.25292	-1.5238	0.97301	1	0.28923	0.042173	0.28537	8	1.0473	0.014694	0.13422	4	-0.98022	0.5818	0.83089
oleate[r]	10	1.7794	0.011153	0.15389	-1.7794	0.98885	1	0.10425	0.080109	0.3611	7	1.0857	0.014065	0.13422	3	-1.4681	0.79588	0.91275
oleoyl-CoA[r]	11	1.8685	0.0073263	0.13603	-1.8685	0.99267	1	-0.5673	0.23589	0.50932	7	1.023	0.016636	0.13422	4	-2.2941	0.94528	0.96584
(9E)-octadecenoyl-CoA[r]	11	1.8685	0.0073263	0.13603	-1.8685	0.99267	1	-0.5673	0.23589	0.50932	7	1.023	0.016636	0.13422	4	-2.2941	0.94528	0.96584
elaidate[r]	10	1.7794	0.011153	0.15389	-1.7794	0.98885	1	0.10425	0.080109	0.3611	7	1.0857	0.014065	0.13422	3	-1.4681	0.79588	0.91275
(13Z)-octadecenoic acid[r]	10	1.7794	0.011153	0.15389	-1.7794	0.98885	1	0.10425	0.080109	0.3611	7	1.0857	0.014065	0.13422	3	-1.4681	0.79588	0.91275
(13Z)-octadecenoyl-CoA[r]	11	1.8685	0.0073263	0.13603	-1.8685	0.99267	1	-0.5673	0.23589	0.50932	7	1.023	0.016636	0.13422	4	-2.2941	0.94528	0.96584
cis-vaccenoyl-CoA[r]	11	1.8685	0.0073263	0.13603	-1.8685	0.99267	1	-0.5673	0.23589	0.50932	7	1.023	0.016636	0.13422	4	-2.2941	0.94528	0.96584
cis-vaccenic acid[r]	10	1.7794	0.011153	0.15389	-1.7794	0.98885	1	0.10425	0.080109	0.3611	7	1.0857	0.014065	0.13422	3	-1.4681	0.79588	0.91275
(6Z,9Z)-octadecadienoic acid[r]	10	1.7794	0.011153	0.15389	-1.7794	0.98885	1	0.10425	0.080109	0.3611	7	1.0857	0.014065	0.13422	3	-1.4681	0.79588	0.91275
(6Z,9Z)-octadecadienoyl-CoA[r]	11	1.8685	0.0073263	0.13603	-1.8685	0.99267	1	-0.5673	0.23589	0.50932	7	1.023	0.016636	0.13422	4	-2.2941	0.94528	0.96584
nonadecanoyl-CoA[r]	11	1.8685	0.0073263	0.13603	-1.8685	0.99267	1	-0.5673	0.23589	0.50932	7	1.023	0.016636	0.13422	4	-2.2941	0.94528	0.96584
nonadecylic acid[r]	10	1.7794	0.011153	0.15389	-1.7794	0.98885	1	0.10425	0.080109	0.3611	7	1.0857	0.014065	0.13422	3	-1.4681	0.79588	0.91275
eicosanoyl-CoA[r]	11	1.8685	0.0073263	0.13603	-1.8685	0.99267	1	-0.5673	0.23589	0.50932	7	1.023	0.016636	0.13422	4	-2.2941	0.94528	0.96584
eicosanoate[r]	10	1.7794	0.011153	0.15389	-1.7794	0.98885	1	0.10425	0.080109	0.3611	7	1.0857	0.014065	0.13422	3	-1.4681	0.79588	0.91275
(11Z)-eicosenoyl-CoA[r]	11	1.8685	0.0073263	0.13603	-1.8685	0.99267	1	-0.5673	0.23589	0.50932	7	1.023	0.016636	0.13422	4	-2.2941	0.94528	0.96584
cis-gondoic acid[r]	10	1.7794	0.011153	0.15389	-1.7794	0.98885	1	0.10425	0.080109	0.3611	7	1.0857	0.014065	0.13422	3	-1.4681	0.79588	0.91275
(13Z)-eicosenoic acid[r]	10	1.7794	0.011153	0.15389	-1.7794	0.98885	1	0.10425	0.080109	0.3611	7	1.0857	0.014065	0.13422	3	-1.4681	0.79588	0.91275
(13Z)-eicosenoyl-CoA[r]	11	1.8685	0.0073263	0.13603	-1.8685	0.99267	1	-0.5673	0.23589	0.50932	7	1.023	0.016636	0.13422	4	-2.2941	0.94528	0.96584
9-eicosenoic acid[r]	10	1.7794	0.011153	0.15389	-1.7794	0.98885	1	0.10425	0.080109	0.3611	7	1.0857	0.014065	0.13422	3	-1.4681	0.79588	0.91275
9-eicosenoyl-CoA[r]	11	1.8685	0.0073263	0.13603	-1.8685	0.99267	1	-0.5673	0.23589	0.50932	7	1.023	0.016636	0.13422	4	-2.2941	0.94528	0.96584
(8Z,11Z)-eicosadienoyl-CoA[r]	11	1.8685	0.0073263	0.13603	-1.8685	0.99267	1	-0.5673	0.23589	0.50932	7	1.023	0.016636	0.13422	4	-2.2941	0.94528	0.96584
8,11-eicosadienoic acid[r]	10	1.7794	0.011153	0.15389	-1.7794	0.98885	1	0.10425	0.080109	0.3611	7	1.0857	0.014065	0.13422	3	-1.4681	0.79588	0.91275
(5Z,8Z,11Z)-eicosatrienoyl-CoA[r]	11	1.8685	0.0073263	0.13603	-1.8685	0.99267	1	-0.5673	0.23589	0.50932	7	1.023	0.016636	0.13422	4	-2.2941	0.94528	0.96584
mead acid[r]	10	1.7794	0.011153	0.15389	-1.7794	0.98885	1	0.10425	0.080109	0.3611	7	1.0857	0.014065	0.13422	3	-1.4681	0.79588	0.91275
heneicosanoyl-CoA[r]	11	1.8685	0.0073263	0.13603	-1.8685	0.99267	1	-0.5673	0.23589	0.50932	7	1.023	0.016636	0.13422	4	-2.2941	0.94528	0.96584
henicosanoic acid[r]	10	1.7794	0.011153	0.15389	-1.7794	0.98885	1	0.10425	0.080109	0.3611	7	1.0857	0.014065	0.13422	3	-1.4681	0.79588	0.91275
docosanoyl-CoA[r]	11	1.8685	0.0073263	0.13603	-1.8685	0.99267	1	-0.5673	0.23589	0.50932	7	1.023	0.016636	0.13422	4	-2.2941	0.94528	0.96584
behenic acid[r]	10	1.7794	0.011153	0.15389	-1.7794	0.98885	1	0.10425	0.080109	0.3611	7	1.0857	0.014065	0.13422	3	-1.4681	0.79588	0.91275
(13Z)-docosenoyl-CoA[r]	11	1.8685	0.0073263	0.13603	-1.8685	0.99267	1	-0.5673	0.23589	0.50932	7	1.023	0.016636	0.13422	4	-2.2941	0.94528	0.96584
cis-erucic acid[r]	10	1.7794	0.011153	0.15389	-1.7794	0.98885	1	0.10425	0.080109	0.3611	7	1.0857	0.014065	0.13422	3	-1.4681	0.79588	0.91275
(11Z)-docosenoyl-CoA[r]	11	1.8685	0.0073263	0.13603	-1.8685	0.99267	1	-0.5673	0.23589	0.50932	7	1.023	0.016636	0.13422	4	-2.2941	0.94528	0.96584
cis-cetoleic acid[r]	10	1.7794	0.011153	0.15389	-1.7794	0.98885	1	0.10425	0.080109	0.3611	7	1.0857	0.014065	0.13422	3	-1.4681	0.79588	0.91275
tricosanoyl-CoA[r]	11	1.8685	0.0073263	0.13603	-1.8685	0.99267	1	-0.5673	0.23589	0.50932	7	1.023	0.016636	0.13422	4	-2.2941	0.94528	0.96584
tricosanoic acid[r]	10	1.7794	0.011153	0.15389	-1.7794	0.98885	1	0.10425	0.080109	0.3611	7	1.0857	0.014065	0.13422	3	-1.4681	0.79588	0.91275
tetracosanoyl-CoA[r]	11	1.8685	0.0073263	0.13603	-1.8685	0.99267	1	-0.5673	0.23589	0.50932	7	1.023	0.016636	0.13422	4	-2.2941	0.94528	0.96584
lignocerate[r]	10	1.7794	0.011153	0.15389	-1.7794	0.98885	1	0.10425	0.080109	0.3611	7	1.0857	0.014065	0.13422	3	-1.4681	0.79588	0.91275
(15Z)-tetracosenoyl-CoA[r]	11	1.8685	0.0073263	0.13603	-1.8685	0.99267	1	-0.5673	0.23589	0.50932	7	1.023	0.016636	0.13422	4	-2.2941	0.94528	0.96584
nervonic acid[r]	10	1.7794	0.011153	0.15389	-1.7794	0.98885	1	0.10425	0.080109	0.3611	7	1.0857	0.014065	0.13422	3	-1.4681	0.79588	0.91275
hexacosanoyl-CoA[r]	11	1.8685	0.0073263	0.13603	-1.8685	0.99267	1	-0.5673	0.23589	0.50932	7	1.023	0.016636	0.13422	4	-2.2941	0.94528	0.96584
cerotic acid[r]	10	1.7794	0.011153	0.15389	-1.7794	0.98885	1	0.10425	0.080109	0.3611	7	1.0857	0.014065	0.13422	3	-1.4681	0.79588	0.91275
hexacosenoyl-CoA[r]	11	1.8685	0.0073263	0.13603	-1.8685	0.99267	1	-0.5673	0.23589	0.50932	7	1.023	0.016636	0.13422	4	-2.2941	0.94528	0.96584
ximenic acid[r]	10	1.7794	0.011153	0.15389	-1.7794	0.98885	1	0.10425	0.080109	0.3611	7	1.0857	0.014065	0.13422	3	-1.4681	0.79588	0.91275
linolenoyl-CoA[r]	11	1.8685	0.0073263	0.13603	-1.8685	0.99267	1	-0.5673	0.23589	0.50932	7	1.023	0.016636	0.13422	4	-2.2941	0.94528	0.96584
linolenate[r]	10	1.7794	0.011153	0.15389	-1.7794	0.98885	1	0.10425	0.080109	0.3611	7	1.0857	0.014065	0.13422	3	-1.4681	0.79588	0.91275
(6Z,9Z,12Z,15Z)-octadecatetraenoyl-CoA[r]	11	1.8685	0.0073263	0.13603	-1.8685	0.99267	1	-0.5673	0.23589	0.50932	7	1.023	0.016636	0.13422	4	-2.2941	0.94528	0.96584
stearidonic acid[r]	10	1.7794	0.011153	0.15389	-1.7794	0.98885	1	0.10425	0.080109	0.3611	7	1.0857	0.014065	0.13422	3	-1.4681	0.79588	0.91275
(8Z,11Z,14Z,17Z)-eicosatetraenoyl-CoA[r]	11	1.8685	0.0073263	0.13603	-1.8685	0.99267	1	-0.5673	0.23589	0.50932	7	1.023	0.016636	0.13422	4	-2.2941	0.94528	0.96584
omega-3-arachidonic acid[r]	10	1.7794	0.011153	0.15389	-1.7794	0.98885	1	0.10425	0.080109	0.3611	7	1.0857	0.014065	0.13422	3	-1.4681	0.79588	0.91275
(5Z,8Z,11Z,14Z,17Z)-eicosapentaenoyl-CoA[r]	11	1.8685	0.0073263	0.13603	-1.8685	0.99267	1	-0.5673	0.23589	0.50932	7	1.023	0.016636	0.13422	4	-2.2941	0.94528	0.96584
EPA[r]	12	1.6461	0.018509	0.21006	-1.6461	0.98149	1	0.031053	0.073573	0.3611	8	0.9987	0.016704	0.13422	4	-1.3586	0.72841	0.88401
(7Z,10Z,13Z,16Z,19Z)-docosapentaenoyl-CoA[r]	11	1.8685	0.0073263	0.13603	-1.8685	0.99267	1	-0.5673	0.23589	0.50932	7	1.023	0.016636	0.13422	4	-2.2941	0.94528	0.96584
DPA[r]	10	1.7794	0.011153	0.15389	-1.7794	0.98885	1	0.10425	0.080109	0.3611	7	1.0857	0.014065	0.13422	3	-1.4681	0.79588	0.91275
(9Z,12Z,15Z,18Z,21Z)-TPA[r]	10	1.7794	0.011153	0.15389	-1.7794	0.98885	1	0.10425	0.080109	0.3611	7	1.0857	0.014065	0.13422	3	-1.4681	0.79588	0.91275
(9Z,12Z,15Z,18Z,21Z)-tetracosapentaenoyl-CoA[r]	11	1.8685	0.0073263	0.13603	-1.8685	0.99267	1	-0.5673	0.23589	0.50932	7	1.023	0.016636	0.13422	4	-2.2941	0.94528	0.96584
(6Z,9Z,12Z,15Z,18Z,21Z)-THA[r]	10	1.7794	0.011153	0.15389	-1.7794	0.98885	1	0.10425	0.080109	0.3611	7	1.0857	0.014065	0.13422	3	-1.4681	0.79588	0.91275
(6Z,9Z,12Z,15Z,18Z,21Z)-tetracosahexaenoyl-CoA[r]	11	1.8685	0.0073263	0.13603	-1.8685	0.99267	1	-0.5673	0.23589	0.50932	7	1.023	0.016636	0.13422	4	-2.2941	0.94528	0.96584
(4Z,7Z,10Z,13Z,16Z,19Z)-docosahexaenoyl-CoA[r]	11	1.8685	0.0073263	0.13603	-1.8685	0.99267	1	-0.5673	0.23589	0.50932	7	1.023	0.016636	0.13422	4	-2.2941	0.94528	0.96584
DHA[r]	10	1.7794	0.011153	0.15389	-1.7794	0.98885	1	0.10425	0.080109	0.3611	7	1.0857	0.014065	0.13422	3	-1.4681	0.79588	0.91275
(11Z,14Z,17Z)-eicosatrienoic acid[r]	10	1.7794	0.011153	0.15389	-1.7794	0.98885	1	0.10425	0.080109	0.3611	7	1.0857	0.014065	0.13422	3	-1.4681	0.79588	0.91275
(11Z,14Z,17Z)-eicosatrienoyl-CoA[r]	11	1.8685	0.0073263	0.13603	-1.8685	0.99267	1	-0.5673	0.23589	0.50932	7	1.023	0.016636	0.13422	4	-2.2941	0.94528	0.96584
13,16,19-docosatrienoic acid[r]	10	1.7794	0.011153	0.15389	-1.7794	0.98885	1	0.10425	0.080109	0.3611	7	1.0857	0.014065	0.13422	3	-1.4681	0.79588	0.91275
13,16,19-docosatrienoyl-CoA[r]	11	1.8685	0.0073263	0.13603	-1.8685	0.99267	1	-0.5673	0.23589	0.50932	7	1.023	0.016636	0.13422	4	-2.2941	0.94528	0.96584
linoleoyl-CoA[r]	11	1.8685	0.0073263	0.13603	-1.8685	0.99267	1	-0.5673	0.23589	0.50932	7	1.023	0.016636	0.13422	4	-2.2941	0.94528	0.96584
linoleate[r]	29	0.9679	0.11674	0.56559	-0.9679	0.88326	1	-1.7282	0.36364	0.61924	17	-0.63749	0.17346	0.51705	12	-1.9278	0.72515	0.88401
gamma-linolenoyl-CoA[r]	11	1.8685	0.0073263	0.13603	-1.8685	0.99267	1	-0.5673	0.23589	0.50932	7	1.023	0.016636	0.13422	4	-2.2941	0.94528	0.96584
gamma-linolenate[r]	10	1.7794	0.011153	0.15389	-1.7794	0.98885	1	0.10425	0.080109	0.3611	7	1.0857	0.014065	0.13422	3	-1.4681	0.79588	0.91275
dihomo-gamma-linolenoyl-CoA[r]	11	1.8685	0.0073263	0.13603	-1.8685	0.99267	1	-0.5673	0.23589	0.50932	7	1.023	0.016636	0.13422	4	-2.2941	0.94528	0.96584
dihomo-gamma-linolenate[r]	12	1.6461	0.018509	0.21006	-1.6461	0.98149	1	0.031053	0.073573	0.3611	8	0.9987	0.016704	0.13422	4	-1.3586	0.72841	0.88401
arachidonyl-CoA[r]	11	1.8685	0.0073263	0.13603	-1.8685	0.99267	1	-0.5673	0.23589	0.50932	7	1.023	0.016636	0.13422	4	-2.2941	0.94528	0.96584
arachidonate[r]	34	1.0046	0.1092	0.55654	-1.0046	0.8908	1	-1.938	0.38412	0.62357	20	-0.8298	0.19074	0.54901	14	-2.0284	0.72758	0.88401
(7Z,10Z,13Z,16Z)-docosatetraenoyl-CoA[r]	11	1.8685	0.0073263	0.13603	-1.8685	0.99267	1	-0.5673	0.23589	0.50932	7	1.023	0.016636	0.13422	4	-2.2941	0.94528	0.96584
adrenic acid[r]	10	1.7794	0.011153	0.15389	-1.7794	0.98885	1	0.10425	0.080109	0.3611	7	1.0857	0.014065	0.13422	3	-1.4681	0.79588	0.91275
(9Z,12Z,15Z,18Z)-TTA[r]	10	1.7794	0.011153	0.15389	-1.7794	0.98885	1	0.10425	0.080109	0.3611	7	1.0857	0.014065	0.13422	3	-1.4681	0.79588	0.91275
(9Z,12Z,15Z,18Z)-tetracosatetraenoyl-CoA[r]	11	1.8685	0.0073263	0.13603	-1.8685	0.99267	1	-0.5673	0.23589	0.50932	7	1.023	0.016636	0.13422	4	-2.2941	0.94528	0.96584
(6Z,9Z,12Z,15Z,18Z)-TPA[r]	10	1.7794	0.011153	0.15389	-1.7794	0.98885	1	0.10425	0.080109	0.3611	7	1.0857	0.014065	0.13422	3	-1.4681	0.79588	0.91275
(6Z,9Z,12Z,15Z,18Z)-tetracosapentaenoyl-CoA[r]	11	1.8685	0.0073263	0.13603	-1.8685	0.99267	1	-0.5673	0.23589	0.50932	7	1.023	0.016636	0.13422	4	-2.2941	0.94528	0.96584
(4Z,7Z,10Z,13Z,16Z)-DPA[r]	10	1.7794	0.011153	0.15389	-1.7794	0.98885	1	0.10425	0.080109	0.3611	7	1.0857	0.014065	0.13422	3	-1.4681	0.79588	0.91275
(4Z,7Z,10Z,13Z,16Z)-docosapentaenoyl-CoA[r]	11	1.8685	0.0073263	0.13603	-1.8685	0.99267	1	-0.5673	0.23589	0.50932	7	1.023	0.016636	0.13422	4	-2.2941	0.94528	0.96584
(11Z,14Z)-eicosadienoic acid[r]	10	1.7794	0.011153	0.15389	-1.7794	0.98885	1	0.10425	0.080109	0.3611	7	1.0857	0.014065	0.13422	3	-1.4681	0.79588	0.91275
(11Z,14Z)-eicosadienoyl-CoA[r]	11	1.8685	0.0073263	0.13603	-1.8685	0.99267	1	-0.5673	0.23589	0.50932	7	1.023	0.016636	0.13422	4	-2.2941	0.94528	0.96584
(13Z,16Z)-docosadienoic acid[r]	10	1.7794	0.011153	0.15389	-1.7794	0.98885	1	0.10425	0.080109	0.3611	7	1.0857	0.014065	0.13422	3	-1.4681	0.79588	0.91275
(13Z,16Z)-docosadienoyl-CoA[r]	11	1.8685	0.0073263	0.13603	-1.8685	0.99267	1	-0.5673	0.23589	0.50932	7	1.023	0.016636	0.13422	4	-2.2941	0.94528	0.96584
acetyl-[ACP][c]	2	-0.015494	0.51242	0.99999	0.015494	0.48758	0.94616	-0.38744	0.43609	0.64595	1	-0.2939	0.46033	0.70445	1	-0.25401	0.43801	0.75704
malonyl-[ACP][c]	3	0.1292	0.44489	0.98123	-0.1292	0.55511	1	-0.81456	0.56093	0.71541	2	-0.81801	0.6273	0.83195	1	-0.25401	0.43801	0.75704
[ACP][c]	6	0.39957	0.30145	0.82229	-0.39957	0.69855	1	-1.6539	0.78083	0.87324	5	-1.6982	0.82716	0.93911	1	-0.25401	0.43801	0.75704
acetoacetyl-[ACP][c]	2	-0.015494	0.51242	0.99999	0.015494	0.48758	0.94616	-0.38744	0.43609	0.64595	1	-0.2939	0.46033	0.70445	1	-0.25401	0.43801	0.75704
but-2-enoyl-[ACP][c]	3	0.60376	0.22432	0.68522	-0.60376	0.77568	1	-0.46504	0.41305	0.63478	2	-0.039069	0.30457	0.6605	1	-0.75022	0.64463	0.84956
butyryl-[ACP][c]	4	0.26086	0.37557	0.91931	-0.26086	0.62443	1	-0.52974	0.40599	0.63033	2	-0.039069	0.30457	0.6605	2	-0.7101	0.56918	0.83089
3-oxohexanoyl-[ACP][c]	2	-0.015494	0.51242	0.99999	0.015494	0.48758	0.94616	-0.38744	0.43609	0.64595	1	-0.2939	0.46033	0.70445	1	-0.25401	0.43801	0.75704
hexanoyl-[ACP][c]	2	-0.015494	0.51242	0.99999	0.015494	0.48758	0.94616	-0.38744	0.43609	0.64595	1	-0.2939	0.46033	0.70445	1	-0.25401	0.43801	0.75704
3-oxooctanoyl-[ACP][c]	2	-0.015494	0.51242	0.99999	0.015494	0.48758	0.94616	-0.38744	0.43609	0.64595	1	-0.2939	0.46033	0.70445	1	-0.25401	0.43801	0.75704
octanoyl-[ACP][c]	4	-0.67723	0.81543	0.99999	0.67723	0.18457	0.56792	0.066885	0.19154	0.46756	2	-0.6531	0.55871	0.78467	2	0.74768	0.08731	0.48468
3-oxodecanoyl-[ACP][c]	2	-0.015494	0.51242	0.99999	0.015494	0.48758	0.94616	-0.38744	0.43609	0.64595	1	-0.2939	0.46033	0.70445	1	-0.25401	0.43801	0.75704
decanoyl-[ACP][c]	2	-0.015494	0.51242	0.99999	0.015494	0.48758	0.94616	-0.38744	0.43609	0.64595	1	-0.2939	0.46033	0.70445	1	-0.25401	0.43801	0.75704
3-oxododecanoyl-[ACP][c]	2	-0.015494	0.51242	0.99999	0.015494	0.48758	0.94616	-0.38744	0.43609	0.64595	1	-0.2939	0.46033	0.70445	1	-0.25401	0.43801	0.75704
dodecanoyl-[ACP][c]	3	0.063475	0.47893	0.99999	-0.063475	0.52107	0.9839	-1.0404	0.65334	0.78295	2	-1.0946	0.73288	0.88063	1	-0.25401	0.43801	0.75704
3-oxotetradecanoyl-[ACP][c]	2	-0.015494	0.51242	0.99999	0.015494	0.48758	0.94616	-0.38744	0.43609	0.64595	1	-0.2939	0.46033	0.70445	1	-0.25401	0.43801	0.75704
tetradecanoyl-[ACP][c]	3	0.063475	0.47893	0.99999	-0.063475	0.52107	0.9839	-1.0404	0.65334	0.78295	2	-1.0946	0.73288	0.88063	1	-0.25401	0.43801	0.75704
3-oxohexadecanoyl-[ACP][c]	2	-0.015494	0.51242	0.99999	0.015494	0.48758	0.94616	-0.38744	0.43609	0.64595	1	-0.2939	0.46033	0.70445	1	-0.25401	0.43801	0.75704
hexadecanoyl-[ACP][c]	2	0.44829	0.28041	0.79115	-0.44829	0.71959	1	-1.0946	0.72259	0.83436	2	-1.0946	0.73288	0.88063	0	NA	NA	NA
tridecanoyl-[ACP][c]	2	0.44829	0.28041	0.79115	-0.44829	0.71959	1	-1.0946	0.72259	0.83436	2	-1.0946	0.73288	0.88063	0	NA	NA	NA
pentadecanoyl-[ACP][c]	2	0.44829	0.28041	0.79115	-0.44829	0.71959	1	-1.0946	0.72259	0.83436	2	-1.0946	0.73288	0.88063	0	NA	NA	NA
heptadecanoyl-[ACP][c]	2	0.44829	0.28041	0.79115	-0.44829	0.71959	1	-1.0946	0.72259	0.83436	2	-1.0946	0.73288	0.88063	0	NA	NA	NA
3-oxo-11-cis-eicosenoyl-CoA[c]	8	0.84503	0.13849	0.56559	-0.84503	0.86151	1	0.70299	0.028581	0.242	4	1.3884	0.012221	0.13422	4	-0.3942	0.33894	0.69101
3(S)-hydroxy-11-cis-eicosenoyl-CoA[c]	6	0.22619	0.38523	0.92057	-0.22619	0.61477	1	-0.11762	0.19204	0.46756	3	0.12036	0.2134	0.57292	3	-0.2867	0.33526	0.69101
trans,cis-2,11-eicosadienoyl-CoA[c]	7	-0.47369	0.74087	0.99999	0.47369	0.25913	0.6993	-0.53042	0.31651	0.57211	2	-0.091924	0.32471	0.66296	5	-0.56946	0.37244	0.70495
3-oxo-13cis-docosenoyl-CoA[c]	8	0.84503	0.13849	0.56559	-0.84503	0.86151	1	0.70299	0.028581	0.242	4	1.3884	0.012221	0.13422	4	-0.3942	0.33894	0.69101
3(S)-hydroxy-13-cis-docosenoyl-CoA[c]	6	0.22619	0.38523	0.92057	-0.22619	0.61477	1	-0.11762	0.19204	0.46756	3	0.12036	0.2134	0.57292	3	-0.2867	0.33526	0.69101
trans,cis-2,13-docosadienoyl-CoA[c]	7	-0.47369	0.74087	0.99999	0.47369	0.25913	0.6993	-0.53042	0.31651	0.57211	2	-0.091924	0.32471	0.66296	5	-0.56946	0.37244	0.70495
3-oxo-cis-15-tetracosaenoyl-CoA[c]	8	0.84503	0.13849	0.56559	-0.84503	0.86151	1	0.70299	0.028581	0.242	4	1.3884	0.012221	0.13422	4	-0.3942	0.33894	0.69101
3(S)-hydroxy-cis-15-tetracosaenoyl-CoA[c]	6	0.22619	0.38523	0.92057	-0.22619	0.61477	1	-0.11762	0.19204	0.46756	3	0.12036	0.2134	0.57292	3	-0.2867	0.33526	0.69101
trans,cis-2,15-tetracosadienoyl-CoA[c]	7	-0.47369	0.74087	0.99999	0.47369	0.25913	0.6993	-0.53042	0.31651	0.57211	2	-0.091924	0.32471	0.66296	5	-0.56946	0.37244	0.70495
3-oxo-hexacosenoyl-CoA[c]	8	0.84503	0.13849	0.56559	-0.84503	0.86151	1	0.70299	0.028581	0.242	4	1.3884	0.012221	0.13422	4	-0.3942	0.33894	0.69101
3(S)-hydroxy-hexacosenoyl-CoA[c]	6	0.22619	0.38523	0.92057	-0.22619	0.61477	1	-0.11762	0.19204	0.46756	3	0.12036	0.2134	0.57292	3	-0.2867	0.33526	0.69101
trans,cis-2,17-hexacosadienoyl-CoA[c]	7	-0.47369	0.74087	0.99999	0.47369	0.25913	0.6993	-0.53042	0.31651	0.57211	2	-0.091924	0.32471	0.66296	5	-0.56946	0.37244	0.70495
3-oxo-13-cis-eicosenoyl-CoA[c]	8	0.84503	0.13849	0.56559	-0.84503	0.86151	1	0.70299	0.028581	0.242	4	1.3884	0.012221	0.13422	4	-0.3942	0.33894	0.69101
3(S)-hydroxy-13-cis-eicosenoyl-CoA[c]	6	0.22619	0.38523	0.92057	-0.22619	0.61477	1	-0.11762	0.19204	0.46756	3	0.12036	0.2134	0.57292	3	-0.2867	0.33526	0.69101
trans,cis-2,13-eicosadienoyl-CoA[c]	7	-0.47369	0.74087	0.99999	0.47369	0.25913	0.6993	-0.53042	0.31651	0.57211	2	-0.091924	0.32471	0.66296	5	-0.56946	0.37244	0.70495
(7Z)-octadecenoyl-CoA[c]	20	0.36328	0.34509	0.8967	-0.36328	0.65491	1	0.329	0.015506	0.21469	10	0.71365	0.022557	0.16778	10	-0.24838	0.14895	0.59235
3-oxo-9-cis-eicosenoyl-CoA[c]	8	0.84503	0.13849	0.56559	-0.84503	0.86151	1	0.70299	0.028581	0.242	4	1.3884	0.012221	0.13422	4	-0.3942	0.33894	0.69101
3(S)-hydroxy-9-cis-eicosenoyl-CoA[c]	6	0.22619	0.38523	0.92057	-0.22619	0.61477	1	-0.11762	0.19204	0.46756	3	0.12036	0.2134	0.57292	3	-0.2867	0.33526	0.69101
trans,cis-2,9-eicosadienoyl-CoA[c]	7	-0.47369	0.74087	0.99999	0.47369	0.25913	0.6993	-0.53042	0.31651	0.57211	2	-0.091924	0.32471	0.66296	5	-0.56946	0.37244	0.70495
3-oxo-11cis-docosenoyl-CoA[c]	8	0.84503	0.13849	0.56559	-0.84503	0.86151	1	0.70299	0.028581	0.242	4	1.3884	0.012221	0.13422	4	-0.3942	0.33894	0.69101
3(S)-hydroxy-11-cis-docosenoyl-CoA[c]	6	0.22619	0.38523	0.92057	-0.22619	0.61477	1	-0.11762	0.19204	0.46756	3	0.12036	0.2134	0.57292	3	-0.2867	0.33526	0.69101
trans,cis-2,11-docosadienoyl-CoA[c]	7	-0.47369	0.74087	0.99999	0.47369	0.25913	0.6993	-0.53042	0.31651	0.57211	2	-0.091924	0.32471	0.66296	5	-0.56946	0.37244	0.70495
3-oxo-eicosadienoyl-CoA[c]	8	0.84503	0.13849	0.56559	-0.84503	0.86151	1	0.70299	0.028581	0.242	4	1.3884	0.012221	0.13422	4	-0.3942	0.33894	0.69101
3(S)-hydroxy-3-oxo-eicosadienoyl-CoA[c]	6	0.22619	0.38523	0.92057	-0.22619	0.61477	1	-0.11762	0.19204	0.46756	3	0.12036	0.2134	0.57292	3	-0.2867	0.33526	0.69101
trans,cis-2,8,11-eicosatrienoyl-CoA[c]	7	-0.47369	0.74087	0.99999	0.47369	0.25913	0.6993	-0.53042	0.31651	0.57211	2	-0.091924	0.32471	0.66296	5	-0.56946	0.37244	0.70495
3-oxooctadecanoyl-CoA[c]	8	0.84503	0.13849	0.56559	-0.84503	0.86151	1	0.70299	0.028581	0.242	4	1.3884	0.012221	0.13422	4	-0.3942	0.33894	0.69101
3-hydroxyoctadecanoyl-CoA[c]	6	0.22619	0.38523	0.92057	-0.22619	0.61477	1	-0.11762	0.19204	0.46756	3	0.12036	0.2134	0.57292	3	-0.2867	0.33526	0.69101
(2E)-octadecenoyl-CoA[c]	7	-0.47369	0.74087	0.99999	0.47369	0.25913	0.6993	-0.53042	0.31651	0.57211	2	-0.091924	0.32471	0.66296	5	-0.56946	0.37244	0.70495
3-oxoeicosanoyl-CoA[c]	8	0.84503	0.13849	0.56559	-0.84503	0.86151	1	0.70299	0.028581	0.242	4	1.3884	0.012221	0.13422	4	-0.3942	0.33894	0.69101
3-hydroxyeicosanoyl-CoA[c]	6	0.22619	0.38523	0.92057	-0.22619	0.61477	1	-0.11762	0.19204	0.46756	3	0.12036	0.2134	0.57292	3	-0.2867	0.33526	0.69101
(2E)-eicosenoyl-CoA[c]	7	-0.47369	0.74087	0.99999	0.47369	0.25913	0.6993	-0.53042	0.31651	0.57211	2	-0.091924	0.32471	0.66296	5	-0.56946	0.37244	0.70495
3-oxodocosanoyl-CoA[c]	8	0.84503	0.13849	0.56559	-0.84503	0.86151	1	0.70299	0.028581	0.242	4	1.3884	0.012221	0.13422	4	-0.3942	0.33894	0.69101
3-hydroxydocosanoyl-CoA[c]	6	0.22619	0.38523	0.92057	-0.22619	0.61477	1	-0.11762	0.19204	0.46756	3	0.12036	0.2134	0.57292	3	-0.2867	0.33526	0.69101
(2E)-docosenoyl-CoA[c]	7	-0.47369	0.74087	0.99999	0.47369	0.25913	0.6993	-0.53042	0.31651	0.57211	2	-0.091924	0.32471	0.66296	5	-0.56946	0.37244	0.70495
3-oxotetracosanoyl-CoA[c]	8	0.84503	0.13849	0.56559	-0.84503	0.86151	1	0.70299	0.028581	0.242	4	1.3884	0.012221	0.13422	4	-0.3942	0.33894	0.69101
3-hydroxytetracosanoyl-CoA[c]	6	0.22619	0.38523	0.92057	-0.22619	0.61477	1	-0.11762	0.19204	0.46756	3	0.12036	0.2134	0.57292	3	-0.2867	0.33526	0.69101
(2E)-tetracosenoyl-CoA[c]	7	-0.47369	0.74087	0.99999	0.47369	0.25913	0.6993	-0.53042	0.31651	0.57211	2	-0.091924	0.32471	0.66296	5	-0.56946	0.37244	0.70495
3-oxohexacosanoyl-CoA[c]	8	0.84503	0.13849	0.56559	-0.84503	0.86151	1	0.70299	0.028581	0.242	4	1.3884	0.012221	0.13422	4	-0.3942	0.33894	0.69101
3-hydroxyhexacosanoyl-CoA[c]	6	0.22619	0.38523	0.92057	-0.22619	0.61477	1	-0.11762	0.19204	0.46756	3	0.12036	0.2134	0.57292	3	-0.2867	0.33526	0.69101
(2E)-hexacosenoyl-CoA[c]	7	-0.47369	0.74087	0.99999	0.47369	0.25913	0.6993	-0.53042	0.31651	0.57211	2	-0.091924	0.32471	0.66296	5	-0.56946	0.37244	0.70495
3-oxononadecanoyl-CoA[c]	8	0.84503	0.13849	0.56559	-0.84503	0.86151	1	0.70299	0.028581	0.242	4	1.3884	0.012221	0.13422	4	-0.3942	0.33894	0.69101
3-hydroxynonadecanoyl-CoA[c]	6	0.22619	0.38523	0.92057	-0.22619	0.61477	1	-0.11762	0.19204	0.46756	3	0.12036	0.2134	0.57292	3	-0.2867	0.33526	0.69101
(2E)-nonadecenoyl-CoA[c]	7	-0.47369	0.74087	0.99999	0.47369	0.25913	0.6993	-0.53042	0.31651	0.57211	2	-0.091924	0.32471	0.66296	5	-0.56946	0.37244	0.70495
3-oxoheneicosanoyl-CoA[c]	8	0.84503	0.13849	0.56559	-0.84503	0.86151	1	0.70299	0.028581	0.242	4	1.3884	0.012221	0.13422	4	-0.3942	0.33894	0.69101
3-hydroxyheneicosanoyl-CoA[c]	6	0.22619	0.38523	0.92057	-0.22619	0.61477	1	-0.11762	0.19204	0.46756	3	0.12036	0.2134	0.57292	3	-0.2867	0.33526	0.69101
(2E)-heneicosenoyl-CoA[c]	7	-0.47369	0.74087	0.99999	0.47369	0.25913	0.6993	-0.53042	0.31651	0.57211	2	-0.091924	0.32471	0.66296	5	-0.56946	0.37244	0.70495
3-oxotricosanoyl-CoA[c]	8	0.84503	0.13849	0.56559	-0.84503	0.86151	1	0.70299	0.028581	0.242	4	1.3884	0.012221	0.13422	4	-0.3942	0.33894	0.69101
3-hydroxytricosanoyl-CoA[c]	6	0.22619	0.38523	0.92057	-0.22619	0.61477	1	-0.11762	0.19204	0.46756	3	0.12036	0.2134	0.57292	3	-0.2867	0.33526	0.69101
(2E)-tricosenoyl-CoA[c]	6	-0.31086	0.66126	0.99999	0.31086	0.33874	0.79255	-0.44516	0.30167	0.55907	2	-0.091924	0.32471	0.66296	4	-0.48021	0.37294	0.70495
palmitoyl-CoA[p]	26	-1.2327	0.95208	0.99999	1.2327	0.047925	0.33006	-0.72049	0.097061	0.3611	8	-0.24222	0.205	0.57292	18	-0.70444	0.15124	0.59235
palmitate[p]	10	-0.45909	0.73842	0.99999	0.45909	0.26158	0.70401	-0.5677	0.24678	0.51651	3	0.30056	0.16175	0.49068	7	-0.8753	0.43096	0.75144
9(S)-HPODE[c]	2	0.053411	0.47611	0.99999	-0.053411	0.52389	0.9839	-0.15705	0.34248	0.59451	1	-0.047808	0.35976	0.68515	1	-0.1743	0.40492	0.72277
9-hydroxyoctadecadienoate[c]	2	0.053411	0.47611	0.99999	-0.053411	0.52389	0.9839	-0.15705	0.34248	0.59451	1	-0.047808	0.35976	0.68515	1	-0.1743	0.40492	0.72277
13(S)-HPODE[c]	11	-0.30687	0.66433	0.99999	0.30687	0.33567	0.791	-1.7319	0.69701	0.81897	4	-1.001	0.61348	0.81996	7	-1.4143	0.65396	0.85206
13(S)-HODE[c]	9	-0.62701	0.80143	0.99999	0.62701	0.19857	0.58397	-1.5697	0.67796	0.80194	2	-0.68392	0.57173	0.7945	7	-1.4143	0.65396	0.85206
9(10)-EpOME[c]	21	-0.40204	0.72536	0.99999	0.40204	0.27464	0.72845	-1.9249	0.57544	0.72793	11	-1.8439	0.74729	0.88163	10	-0.85551	0.34585	0.69458
O2[r]	40	0.059756	0.49009	0.99999	-0.059756	0.50991	0.97274	-2.6235	0.5954	0.74136	21	-1.7921	0.54952	0.77302	19	-1.9226	0.5883	0.83089
9(10)-EpOME[r]	21	-0.40204	0.72536	0.99999	0.40204	0.27464	0.72845	-1.9249	0.57544	0.72793	11	-1.8439	0.74729	0.88163	10	-0.85551	0.34585	0.69458
12(13)-EpOME[c]	21	-0.40204	0.72536	0.99999	0.40204	0.27464	0.72845	-1.9249	0.57544	0.72793	11	-1.8439	0.74729	0.88163	10	-0.85551	0.34585	0.69458
12(13)-EpOME[r]	21	-0.40204	0.72536	0.99999	0.40204	0.27464	0.72845	-1.9249	0.57544	0.72793	11	-1.8439	0.74729	0.88163	10	-0.85551	0.34585	0.69458
9,10-hydroxyoctadec-12(Z)-enoate[c]	9	0.78132	0.16161	0.58376	-0.78132	0.83839	1	-0.79461	0.36125	0.616	7	-0.88335	0.45958	0.70445	2	-0.033025	0.29558	0.68307
9,10-hydroxyoctadec-12(Z)-enoate[r]	9	0.78132	0.16161	0.58376	-0.78132	0.83839	1	-0.79461	0.36125	0.616	7	-0.88335	0.45958	0.70445	2	-0.033025	0.29558	0.68307
9-hydroxy-10-O-D-glucuronoside-(12Z)-octadecenoate[c]	7	1.4256	0.032779	0.25807	-1.4256	0.96722	1	-1.2092	0.59765	0.74136	6	-0.70321	0.41892	0.68515	1	-1.4767	0.87332	0.93911
9-hydroxy-10-O-D-glucuronoside-(12Z)-octadecenoate[r]	7	1.4256	0.032779	0.25807	-1.4256	0.96722	1	-1.2092	0.59765	0.74136	6	-0.70321	0.41892	0.68515	1	-1.4767	0.87332	0.93911
10-hydroxy-octadec-(12Z)-enoate-9-beta-D-glucuronide[c]	7	1.4256	0.032779	0.25807	-1.4256	0.96722	1	-1.2092	0.59765	0.74136	6	-0.70321	0.41892	0.68515	1	-1.4767	0.87332	0.93911
10-hydroxy-octadec-(12Z)-enoate-9-beta-D-glucuronide[r]	7	1.4256	0.032779	0.25807	-1.4256	0.96722	1	-1.2092	0.59765	0.74136	6	-0.70321	0.41892	0.68515	1	-1.4767	0.87332	0.93911
12,13-hydroxyoctadec-9(z)-enoate[c]	9	0.78132	0.16161	0.58376	-0.78132	0.83839	1	-0.79461	0.36125	0.616	7	-0.88335	0.45958	0.70445	2	-0.033025	0.29558	0.68307
12,13-hydroxyoctadec-9(z)-enoate[r]	9	0.78132	0.16161	0.58376	-0.78132	0.83839	1	-0.79461	0.36125	0.616	7	-0.88335	0.45958	0.70445	2	-0.033025	0.29558	0.68307
12-hydroxy-13-O-D-glucuronoside-octadec-(9Z)-enoate[c]	7	1.4256	0.032779	0.25807	-1.4256	0.96722	1	-1.2092	0.59765	0.74136	6	-0.70321	0.41892	0.68515	1	-1.4767	0.87332	0.93911
12-hydroxy-13-O-D-glucuronoside-octadec-(9Z)-enoate[r]	7	1.4256	0.032779	0.25807	-1.4256	0.96722	1	-1.2092	0.59765	0.74136	6	-0.70321	0.41892	0.68515	1	-1.4767	0.87332	0.93911
12-O-D-glucuronoside-13-hydroxyoctadec-(9Z)-enoate[c]	7	1.4256	0.032779	0.25807	-1.4256	0.96722	1	-1.2092	0.59765	0.74136	6	-0.70321	0.41892	0.68515	1	-1.4767	0.87332	0.93911
12-O-D-glucuronoside-13-hydroxyoctadec-(9Z)-enoate[r]	7	1.4256	0.032779	0.25807	-1.4256	0.96722	1	-1.2092	0.59765	0.74136	6	-0.70321	0.41892	0.68515	1	-1.4767	0.87332	0.93911
lipoic acid[c]	5	-0.81889	0.86699	0.99999	0.81889	0.13301	0.55313	0.55108	0.068225	0.3611	2	-0.14032	0.34361	0.67061	3	0.82601	0.054248	0.39197
[protein]-N6-(lipoyl)lysine[c]	4	-1.454	0.97157	0.99999	1.454	0.028434	0.26011	0.51064	0.089464	0.3611	1	-0.62971	0.60044	0.80771	3	0.9532	0.040945	0.39197
5-deoxyadenosine[c]	2	-0.94226	0.89537	0.99999	0.94226	0.10463	0.47959	0.48202	0.13901	0.40524	1	-0.62971	0.60044	0.80771	1	1.3114	0.034523	0.38915
lipoyl-[ACP][c]	2	-0.94226	0.89537	0.99999	0.94226	0.10463	0.47959	0.48202	0.13901	0.40524	1	-0.62971	0.60044	0.80771	1	1.3114	0.034523	0.38915
[protein]-N6-(octanoyl)lysine[c]	2	-0.94226	0.89537	0.99999	0.94226	0.10463	0.47959	0.48202	0.13901	0.40524	1	-0.62971	0.60044	0.80771	1	1.3114	0.034523	0.38915
3-keto-eicosa-8,11,14,17-all-cis-tetraenoyl-CoA[c]	8	0.84503	0.13849	0.56559	-0.84503	0.86151	1	0.70299	0.028581	0.242	4	1.3884	0.012221	0.13422	4	-0.3942	0.33894	0.69101
3(S)-hydroxy-all-cis-8,11,14,17-eicosatetraenoyl-CoA[c]	6	0.22619	0.38523	0.92057	-0.22619	0.61477	1	-0.11762	0.19204	0.46756	3	0.12036	0.2134	0.57292	3	-0.2867	0.33526	0.69101
eicosa-(2E,8Z,11Z,14Z,17Z)-pentaenoyl-CoA[c]	7	-0.47369	0.74087	0.99999	0.47369	0.25913	0.6993	-0.53042	0.31651	0.57211	2	-0.091924	0.32471	0.66296	5	-0.56946	0.37244	0.70495
3-oxo-docosa-7,10,13,16,19-all-cis-pentaenoyl-CoA[c]	8	0.84503	0.13849	0.56559	-0.84503	0.86151	1	0.70299	0.028581	0.242	4	1.3884	0.012221	0.13422	4	-0.3942	0.33894	0.69101
3(S)-hydroxy-docosa-7,10,13,16,19-all-cis-pentaenoyl-CoA[c]	6	0.22619	0.38523	0.92057	-0.22619	0.61477	1	-0.11762	0.19204	0.46756	3	0.12036	0.2134	0.57292	3	-0.2867	0.33526	0.69101
2-trans-7,10,13,16,19-all-cis-docosahexaenoyl-CoA[c]	7	-0.47369	0.74087	0.99999	0.47369	0.25913	0.6993	-0.53042	0.31651	0.57211	2	-0.091924	0.32471	0.66296	5	-0.56946	0.37244	0.70495
3-oxo-tetracosa-9,12,15,18,21-all-cis-pentaenoyl-CoA[c]	8	0.84503	0.13849	0.56559	-0.84503	0.86151	1	0.70299	0.028581	0.242	4	1.3884	0.012221	0.13422	4	-0.3942	0.33894	0.69101
3(S)-hydroxy-tetracosa-9,12,15,18,21-all-cis-pentaenoyl-CoA[c]	6	0.22619	0.38523	0.92057	-0.22619	0.61477	1	-0.11762	0.19204	0.46756	3	0.12036	0.2134	0.57292	3	-0.2867	0.33526	0.69101
2-trans-9,12,15,18,21-all-cis-tetracosahexaenoyl-CoA[c]	7	-0.47369	0.74087	0.99999	0.47369	0.25913	0.6993	-0.53042	0.31651	0.57211	2	-0.091924	0.32471	0.66296	5	-0.56946	0.37244	0.70495
(6Z,9Z,12Z,15Z,18Z,21Z)-tetracosahexaenoyl-CoA[p]	3	-1.4916	0.97592	0.99999	1.4916	0.024085	0.23159	0.30322	0.14925	0.42678	0	NA	NA	NA	3	0.30322	0.14668	0.59235
delta2-THA-CoA[p]	3	-1.2543	0.95217	0.99999	1.2543	0.047833	0.33006	-0.14358	0.28679	0.53944	0	NA	NA	NA	3	-0.14358	0.28192	0.67166
3-hydroxy-THA-CoA[p]	2	-0.85806	0.87376	0.99999	0.85806	0.12624	0.53036	-0.25447	0.38125	0.62357	0	NA	NA	NA	2	-0.25447	0.38038	0.70495
3-keto-THA-CoA[p]	4	-1.1033	0.92646	0.99999	1.1033	0.073536	0.41553	-0.50487	0.39576	0.62357	0	NA	NA	NA	4	-0.50487	0.38289	0.70495
(4Z,7Z,10Z,13Z,16Z,19Z)-docosahexaenoyl-CoA[p]	2	-0.70218	0.82598	0.99999	0.70218	0.17402	0.56792	-0.45953	0.46641	0.67137	0	NA	NA	NA	2	-0.45953	0.46453	0.77866
3-oxo-docosa-10,13,16,19-all-cis-tetraenoyl-CoA[c]	8	0.84503	0.13849	0.56559	-0.84503	0.86151	1	0.70299	0.028581	0.242	4	1.3884	0.012221	0.13422	4	-0.3942	0.33894	0.69101
3(S)-hydroxy-docosa-10,13,16,19-all-cis-tetraenoyl-CoA[c]	6	0.22619	0.38523	0.92057	-0.22619	0.61477	1	-0.11762	0.19204	0.46756	3	0.12036	0.2134	0.57292	3	-0.2867	0.33526	0.69101
trans,cis,cis,cis,cis-2,10,13,16,19-docosapentaenoyl-CoA[c]	7	-0.47369	0.74087	0.99999	0.47369	0.25913	0.6993	-0.53042	0.31651	0.57211	2	-0.091924	0.32471	0.66296	5	-0.56946	0.37244	0.70495
3-oxo-tetracosa-12,15,18,21-all-cis-tetraenoyl-CoA[c]	8	0.84503	0.13849	0.56559	-0.84503	0.86151	1	0.70299	0.028581	0.242	4	1.3884	0.012221	0.13422	4	-0.3942	0.33894	0.69101
3(S)-hydroxy-tetracosa-12,15,18,21-all-cis-tetraenoyl-CoA[c]	6	0.22619	0.38523	0.92057	-0.22619	0.61477	1	-0.11762	0.19204	0.46756	3	0.12036	0.2134	0.57292	3	-0.2867	0.33526	0.69101
trans,cis,cis,cis,cis-2,12,15,18,21-tetracosapentaenoyl-CoA[c]	7	-0.47369	0.74087	0.99999	0.47369	0.25913	0.6993	-0.53042	0.31651	0.57211	2	-0.091924	0.32471	0.66296	5	-0.56946	0.37244	0.70495
3-oxoeicosa-cis,cis,cis-11,14,17-trienoyl-CoA[c]	8	0.84503	0.13849	0.56559	-0.84503	0.86151	1	0.70299	0.028581	0.242	4	1.3884	0.012221	0.13422	4	-0.3942	0.33894	0.69101
(3S)-hydroxy-eicosa-cis,cis,cis-11,14,17-trienoyl-CoA[c]	6	0.22619	0.38523	0.92057	-0.22619	0.61477	1	-0.11762	0.19204	0.46756	3	0.12036	0.2134	0.57292	3	-0.2867	0.33526	0.69101
trans,cis,cis,cis-2,11,14,17-eicosatetraenoyl-CoA[c]	7	-0.47369	0.74087	0.99999	0.47369	0.25913	0.6993	-0.53042	0.31651	0.57211	2	-0.091924	0.32471	0.66296	5	-0.56946	0.37244	0.70495
3-oxo-docosa-13,16,19-all-cis-trienoyl-CoA[c]	8	0.84503	0.13849	0.56559	-0.84503	0.86151	1	0.70299	0.028581	0.242	4	1.3884	0.012221	0.13422	4	-0.3942	0.33894	0.69101
3(S)-hydroxy-docosa-13,16,19-all-cis-trienoyl-CoA[c]	6	0.22619	0.38523	0.92057	-0.22619	0.61477	1	-0.11762	0.19204	0.46756	3	0.12036	0.2134	0.57292	3	-0.2867	0.33526	0.69101
trans,cis,cis,cis-2,13,16,19-docosatetraenoyl-CoA[c]	7	-0.47369	0.74087	0.99999	0.47369	0.25913	0.6993	-0.53042	0.31651	0.57211	2	-0.091924	0.32471	0.66296	5	-0.56946	0.37244	0.70495
5(S)-HEPE[c]	3	-1.9554	0.99507	0.99999	1.9554	0.0049277	0.078295	1.0827	0.030633	0.242	0	NA	NA	NA	3	1.0827	0.030252	0.3597
5-oxo-EPE[c]	3	-1.9554	0.99507	0.99999	1.9554	0.0049277	0.078295	1.0827	0.030633	0.242	0	NA	NA	NA	3	1.0827	0.030252	0.3597
5(S)-HEPE[p]	3	-1.9554	0.99507	0.99999	1.9554	0.0049277	0.078295	1.0827	0.030633	0.242	0	NA	NA	NA	3	1.0827	0.030252	0.3597
5-oxo-EPE[p]	3	-1.9554	0.99507	0.99999	1.9554	0.0049277	0.078295	1.0827	0.030633	0.242	0	NA	NA	NA	3	1.0827	0.030252	0.3597
leukotriene A5[c]	2	-0.11194	0.56299	0.99999	0.11194	0.43701	0.89487	-0.28615	0.39415	0.62357	1	-0.34111	0.48013	0.71529	1	-0.063564	0.36009	0.70495
leukotriene B5[c]	5	0.31557	0.35581	0.90218	-0.31557	0.64419	1	-0.68658	0.43569	0.64595	3	-0.47088	0.4354	0.68515	2	-0.50887	0.48517	0.79659
leukotriene C5[c]	5	0.49929	0.27104	0.77748	-0.49929	0.72896	1	-2.4072	0.95383	0.96899	3	-0.99372	0.65404	0.85411	2	-2.589	0.98417	0.98631
20-hydroxy-LTB5[c]	4	0.67038	0.19832	0.6372	-0.67038	0.80168	1	-0.73583	0.49252	0.67507	3	-0.47088	0.4354	0.68515	1	-0.65608	0.60677	0.83089
leukotriene B5[r]	4	0.67038	0.19832	0.6372	-0.67038	0.80168	1	-0.73583	0.49252	0.67507	3	-0.47088	0.4354	0.68515	1	-0.65608	0.60677	0.83089
20-hydroxy-LTB5[r]	4	0.67038	0.19832	0.6372	-0.67038	0.80168	1	-0.73583	0.49252	0.67507	3	-0.47088	0.4354	0.68515	1	-0.65608	0.60677	0.83089
leukotriene D5[c]	4	0.31982	0.34697	0.8967	-0.31982	0.65303	1	-2.5207	0.96988	0.9801	2	-0.97585	0.68938	0.87086	2	-2.589	0.98417	0.98631
15(R)-HpEPE[c]	2	0.053411	0.47611	0.99999	-0.053411	0.52389	0.9839	-0.15705	0.34248	0.59451	1	-0.047808	0.35976	0.68515	1	-0.1743	0.40492	0.72277
5(S),6(S)-epoxy-15(R)-HEPE[c]	3	-0.78072	0.85279	0.99999	0.78072	0.14721	0.55945	-0.42546	0.39668	0.62357	2	-1.5322	0.86242	0.94427	1	1.43	0.025944	0.35933
15-epi-lipoxin B5[c]	2	-1.0097	0.91063	0.99999	1.0097	0.089366	0.43718	0.57656	0.11796	0.3611	1	-0.61463	0.59428	0.80654	1	1.43	0.025944	0.35933
15-epi-lipoxin A5[c]	2	-1.0097	0.91063	0.99999	1.0097	0.089366	0.43718	0.57656	0.11796	0.3611	1	-0.61463	0.59428	0.80654	1	1.43	0.025944	0.35933
EPA[n]	4	0.27154	0.37034	0.91004	-0.27154	0.62966	1	-1.1424	0.6604	0.7879	3	-1.2185	0.7378	0.88156	1	-0.1743	0.40492	0.72277
15(R)-HpEPE[n]	2	0.053411	0.47611	0.99999	-0.053411	0.52389	0.9839	-0.15705	0.34248	0.59451	1	-0.047808	0.35976	0.68515	1	-0.1743	0.40492	0.72277
15(R)-HpEPE[r]	2	0.053411	0.47611	0.99999	-0.053411	0.52389	0.9839	-0.15705	0.34248	0.59451	1	-0.047808	0.35976	0.68515	1	-0.1743	0.40492	0.72277
5(S),6(S)-epoxy-15(R)-HEPE[r]	3	-0.78072	0.85279	0.99999	0.78072	0.14721	0.55945	-0.42546	0.39668	0.62357	2	-1.5322	0.86242	0.94427	1	1.43	0.025944	0.35933
15-epi-lipoxin A5[r]	2	-1.0097	0.91063	0.99999	1.0097	0.089366	0.43718	0.57656	0.11796	0.3611	1	-0.61463	0.59428	0.80654	1	1.43	0.025944	0.35933
15-epi-lipoxin B5[r]	2	-1.0097	0.91063	0.99999	1.0097	0.089366	0.43718	0.57656	0.11796	0.3611	1	-0.61463	0.59428	0.80654	1	1.43	0.025944	0.35933
EPA[p]	2	0.053411	0.47611	0.99999	-0.053411	0.52389	0.9839	-0.15705	0.34248	0.59451	1	-0.047808	0.35976	0.68515	1	-0.1743	0.40492	0.72277
15(R)-HpEPE[p]	2	0.053411	0.47611	0.99999	-0.053411	0.52389	0.9839	-0.15705	0.34248	0.59451	1	-0.047808	0.35976	0.68515	1	-0.1743	0.40492	0.72277
5(S),6(S)-epoxy-15(R)-HEPE[p]	3	-0.78072	0.85279	0.99999	0.78072	0.14721	0.55945	-0.42546	0.39668	0.62357	2	-1.5322	0.86242	0.94427	1	1.43	0.025944	0.35933
15-epi-lipoxin A5[p]	2	-1.0097	0.91063	0.99999	1.0097	0.089366	0.43718	0.57656	0.11796	0.3611	1	-0.61463	0.59428	0.80654	1	1.43	0.025944	0.35933
15-epi-lipoxin B5[p]	2	-1.0097	0.91063	0.99999	1.0097	0.089366	0.43718	0.57656	0.11796	0.3611	1	-0.61463	0.59428	0.80654	1	1.43	0.025944	0.35933
PGH3[c]	6	0.56683	0.22945	0.69719	-0.56683	0.77055	1	-1.3832	0.68616	0.80834	5	-1.4372	0.74599	0.88163	1	-0.1743	0.40492	0.72277
NADPH[n]	6	0.56264	0.23113	0.70086	-0.56264	0.76887	1	-0.97007	0.51698	0.69269	4	-0.73242	0.50122	0.73303	2	-0.64441	0.54191	0.82338
NADP+[n]	7	1.6016	0.019136	0.21535	-1.6016	0.98086	1	0.096648	0.12569	0.37778	5	0.52192	0.073794	0.37845	2	-0.64441	0.54191	0.82338
PGH3[n]	6	0.56683	0.22945	0.69719	-0.56683	0.77055	1	-1.3832	0.68616	0.80834	5	-1.4372	0.74599	0.88163	1	-0.1743	0.40492	0.72277
prostaglandin E3[c]	5	1.3576	0.041735	0.31103	-1.3576	0.95827	1	-0.78108	0.47585	0.67507	5	-0.78108	0.48215	0.71543	0	NA	NA	NA
prostaglandin E3[n]	3	0.53175	0.25343	0.73992	-0.53175	0.74657	1	-1.5331	0.82127	0.90112	3	-1.5331	0.83469	0.94427	0	NA	NA	NA
(18R)-HEPE[c]	3	0.087282	0.46657	0.99999	-0.087282	0.53343	0.99361	-1.0245	0.64704	0.77842	2	-1.1314	0.74572	0.88163	1	-0.1743	0.40492	0.72277
3-oxo-dihomo-gamma-linolenoyl-CoA[c]	7	0.56277	0.23842	0.71261	-0.56277	0.76158	1	0.6236	0.043664	0.28614	3	1.4077	0.014972	0.13422	4	-0.3942	0.33894	0.69101
trans-2-cis,cis,cis-8,11,14-eicosatetraenoyl-CoA[c]	2	-0.64077	0.80435	0.99999	0.64077	0.19565	0.57838	-0.54927	0.50441	0.6822	0	NA	NA	NA	2	-0.54927	0.50211	0.79677
3-oxo-docosa-7,10,13,16-all-cis-tetraenoyl-CoA[c]	8	0.84503	0.13849	0.56559	-0.84503	0.86151	1	0.70299	0.028581	0.242	4	1.3884	0.012221	0.13422	4	-0.3942	0.33894	0.69101
3(S)-hydroxy-docosa-7,10,13,16-all-cis-tetraenoyl-CoA[c]	6	0.22619	0.38523	0.92057	-0.22619	0.61477	1	-0.11762	0.19204	0.46756	3	0.12036	0.2134	0.57292	3	-0.2867	0.33526	0.69101
(2E,7Z,10Z,13Z,16Z)-docosapentaenoyl-CoA[c]	5	-0.15523	0.59689	0.99999	0.15523	0.40311	0.88123	-0.28021	0.27503	0.53244	2	-0.091924	0.32471	0.66296	3	-0.2867	0.33526	0.69101
3-oxo-tetracosa-9,12,15,18-all-cis-tetraenoyl-CoA[c]	8	0.84503	0.13849	0.56559	-0.84503	0.86151	1	0.70299	0.028581	0.242	4	1.3884	0.012221	0.13422	4	-0.3942	0.33894	0.69101
2-trans-9,12,15,18-all-cis-tetracosapentaenoyl-CoA[c]	7	-0.47369	0.74087	0.99999	0.47369	0.25913	0.6993	-0.53042	0.31651	0.57211	2	-0.091924	0.32471	0.66296	5	-0.56946	0.37244	0.70495
(6Z,9Z,12Z,15Z,18Z)-tetracosapentaenoyl-CoA[p]	3	-1.4916	0.97592	0.99999	1.4916	0.024085	0.23159	0.30322	0.14925	0.42678	0	NA	NA	NA	3	0.30322	0.14668	0.59235
trans-2-all-cis-6,9,12,15,18-tetracosahexaenoyl-CoA[p]	3	-1.2543	0.95217	0.99999	1.2543	0.047833	0.33006	-0.14358	0.28679	0.53944	0	NA	NA	NA	3	-0.14358	0.28192	0.67166
3(S)-hydroxy-tetracosa-6,9,12,15,18-all-cis-pentaenoyl-CoA[p]	2	-0.85806	0.87376	0.99999	0.85806	0.12624	0.53036	-0.25447	0.38125	0.62357	0	NA	NA	NA	2	-0.25447	0.38038	0.70495
3-oxo-all-cis-6,9,12,15,18-tetracosapentaenoyl-CoA[p]	4	-1.1033	0.92646	0.99999	1.1033	0.073536	0.41553	-0.50487	0.39576	0.62357	0	NA	NA	NA	4	-0.50487	0.38289	0.70495
(4Z,7Z,10Z,13Z,16Z)-docosapentaenoyl-CoA[p]	2	-0.70218	0.82598	0.99999	0.70218	0.17402	0.56792	-0.45953	0.46641	0.67137	0	NA	NA	NA	2	-0.45953	0.46453	0.77866
3-oxo-docosa-cis,cis,cis-10,13,16-trienoyl-CoA[c]	8	0.84503	0.13849	0.56559	-0.84503	0.86151	1	0.70299	0.028581	0.242	4	1.3884	0.012221	0.13422	4	-0.3942	0.33894	0.69101
3(S)-hydroxy-10,13,16-all-cis-docosatrienoyl-CoA[c]	6	0.22619	0.38523	0.92057	-0.22619	0.61477	1	-0.11762	0.19204	0.46756	3	0.12036	0.2134	0.57292	3	-0.2867	0.33526	0.69101
trans,cis,cis,cis-2,10,13,16-docosatetraenoyl-CoA[c]	7	-0.47369	0.74087	0.99999	0.47369	0.25913	0.6993	-0.53042	0.31651	0.57211	2	-0.091924	0.32471	0.66296	5	-0.56946	0.37244	0.70495
3-oxoeicosa-cis,cis-11,14-dienoyl-CoA[c]	8	0.84503	0.13849	0.56559	-0.84503	0.86151	1	0.70299	0.028581	0.242	4	1.3884	0.012221	0.13422	4	-0.3942	0.33894	0.69101
(3S)-hydroxy-eicosa-cis,cis-11,14-dienoyl-CoA[c]	6	0.22619	0.38523	0.92057	-0.22619	0.61477	1	-0.11762	0.19204	0.46756	3	0.12036	0.2134	0.57292	3	-0.2867	0.33526	0.69101
trans,cis,cis-2,11,14-eicosatrienoyl-CoA[c]	7	-0.47369	0.74087	0.99999	0.47369	0.25913	0.6993	-0.53042	0.31651	0.57211	2	-0.091924	0.32471	0.66296	5	-0.56946	0.37244	0.70495
3-oxodocasa-cis,cis-13,16-dienoyl-CoA[c]	8	0.84503	0.13849	0.56559	-0.84503	0.86151	1	0.70299	0.028581	0.242	4	1.3884	0.012221	0.13422	4	-0.3942	0.33894	0.69101
(3S)-hydroxy-docasa-cis,cis-13,16-dienoyl-CoA[c]	6	0.22619	0.38523	0.92057	-0.22619	0.61477	1	-0.11762	0.19204	0.46756	3	0.12036	0.2134	0.57292	3	-0.2867	0.33526	0.69101
trans,cis,cis-2,13,16-docasatrienoyl-CoA[c]	7	-0.47369	0.74087	0.99999	0.47369	0.25913	0.6993	-0.53042	0.31651	0.57211	2	-0.091924	0.32471	0.66296	5	-0.56946	0.37244	0.70495
2-trans-cis,cis,cis,cis-4,8,11,14-eicosapentaenoyl-CoA[m]	6	-3.109	0.99998	0.99999	3.109	2.038e-05	0.020528	2.0045	0.00083539	0.06869	0	NA	NA	NA	6	2.0045	0.00095314	0.23422
trans-3-cis-8,11,14-eicosatetraenoyl-CoA[m]	3	-1.7987	0.99126	0.99999	1.7987	0.0087399	0.11286	0.88062	0.048873	0.30382	0	NA	NA	NA	3	0.88062	0.048168	0.39197
trans-2-cis,cis,cis-8,11,14-eicosatetraenoyl-CoA[m]	7	-2.5973	0.9997	0.99999	2.5973	0.00030492	0.039542	0.81756	0.027634	0.242	0	NA	NA	NA	7	0.81756	0.02477	0.35933
dihomo-gamma-linolenoyl-CoA[m]	6	-1.9884	0.99569	0.99999	1.9884	0.0043137	0.078295	1.3091	0.0082332	0.16127	1	0.16241	0.2807	0.63281	5	1.3614	0.0087112	0.27307
3(S)-hydroxy-dihomo-gamma-linolenoyl-CoA[m]	4	-0.80091	0.85504	0.99999	0.80091	0.14496	0.55945	-0.1991	0.27778	0.53244	1	0.0066066	0.33853	0.66296	3	-0.23371	0.31504	0.68632
3-oxo-dihomo-gamma-linolenoyl-CoA[m]	5	-0.99644	0.91056	0.99999	0.99644	0.089442	0.43718	-0.031671	0.19374	0.46756	1	0.0066066	0.33853	0.66296	4	-0.038713	0.21401	0.63413
gamma-linolenoyl-CoA[m]	9	-2.1785	0.99793	0.99999	2.1785	0.0020667	0.051399	0.77914	0.021995	0.242	1	0.16241	0.2807	0.63281	8	0.76898	0.023728	0.35933
(2E,6Z,9Z,12Z)-octadecatetraenoyl-CoA[m]	6	-2.5333	0.99959	0.99999	2.5333	0.00041221	0.039542	0.88822	0.025726	0.242	0	NA	NA	NA	6	0.88822	0.026614	0.35933
3(S)-hydroxy-(6Z,9Z,12Z)-octadecatrienoyl-CoA[m]	4	-0.80091	0.85504	0.99999	0.80091	0.14496	0.55945	-0.1991	0.27778	0.53244	1	0.0066066	0.33853	0.66296	3	-0.23371	0.31504	0.68632
3-oxo-(6Z,9Z,12Z)-octadecatrienoyl-CoA[m]	5	-0.99644	0.91056	0.99999	0.99644	0.089442	0.43718	-0.031671	0.19374	0.46756	1	0.0066066	0.33853	0.66296	4	-0.038713	0.21401	0.63413
(4Z,7Z,10Z)-hexadecatrienoyl-CoA[m]	7	-2.5821	0.99967	0.99999	2.5821	0.00032811	0.039542	0.94607	0.019989	0.242	0	NA	NA	NA	7	0.94607	0.017873	0.35933
(2E,4Z,7Z,10Z)-hexadecatetraenoyl-CoA[m]	6	-3.109	0.99998	0.99999	3.109	2.038e-05	0.020528	2.0045	0.00083539	0.06869	0	NA	NA	NA	6	2.0045	0.00095314	0.23422
(3Z,7Z,10Z)-hexadecatrienoyl-CoA[m]	2	-1.7316	0.98923	0.99999	1.7316	0.010768	0.12751	1.0875	0.041985	0.28537	0	NA	NA	NA	2	1.0875	0.043216	0.39197
trans,cis,cis-2,7,10-hexadecatrienoyl-CoA[m]	6	-2.5333	0.99959	0.99999	2.5333	0.00041221	0.039542	0.88822	0.025726	0.242	0	NA	NA	NA	6	0.88822	0.026614	0.35933
arachidonyl-CoA[p]	21	-0.77678	0.86224	0.99999	0.77678	0.13776	0.55945	-0.54411	0.098619	0.3611	8	-0.24222	0.205	0.57292	13	-0.50153	0.17036	0.59235
2-trans-cis,cis,cis,cis-4,8,11,14-eicosapentaenoyl-CoA[p]	5	-2.0667	0.99695	0.99999	2.0667	0.0030507	0.062728	0.57655	0.064701	0.3555	0	NA	NA	NA	5	0.57655	0.061356	0.42037
trans-3-cis-8,11,14-eicosatetraenoyl-CoA[p]	3	-1.5893	0.98228	0.99999	1.5893	0.017721	0.18107	0.47784	0.1101	0.3611	0	NA	NA	NA	3	0.47784	0.10825	0.55882
3(S)-hydroxy-dihomo-gamma-linolenoyl-CoA[p]	2	-0.85806	0.87376	0.99999	0.85806	0.12624	0.53036	-0.25447	0.38125	0.62357	0	NA	NA	NA	2	-0.25447	0.38038	0.70495
3-oxo-dihomo-gamma-linolenoyl-CoA[p]	4	-1.1033	0.92646	0.99999	1.1033	0.073536	0.41553	-0.50487	0.39576	0.62357	0	NA	NA	NA	4	-0.50487	0.38289	0.70495
gamma-linolenoyl-CoA[p]	4	-1.4308	0.96955	0.99999	1.4308	0.030447	0.26045	-0.094153	0.24165	0.51053	0	NA	NA	NA	4	-0.094153	0.23155	0.6379
(2E,6Z,9Z,12Z)-octadecatetraenoyl-CoA[p]	3	-1.2543	0.95217	0.99999	1.2543	0.047833	0.33006	-0.14358	0.28679	0.53944	0	NA	NA	NA	3	-0.14358	0.28192	0.67166
3(S)-hydroxy-(6Z,9Z,12Z)-octadecatrienoyl-CoA[p]	2	-0.85806	0.87376	0.99999	0.85806	0.12624	0.53036	-0.25447	0.38125	0.62357	0	NA	NA	NA	2	-0.25447	0.38038	0.70495
3-oxo-(6Z,9Z,12Z)-octadecatrienoyl-CoA[p]	4	-1.1033	0.92646	0.99999	1.1033	0.073536	0.41553	-0.50487	0.39576	0.62357	0	NA	NA	NA	4	-0.50487	0.38289	0.70495
(4Z,7Z,10Z)-hexadecatrienoyl-CoA[p]	4	-1.4308	0.96955	0.99999	1.4308	0.030447	0.26045	-0.094153	0.24165	0.51053	0	NA	NA	NA	4	-0.094153	0.23155	0.6379
(2E,4Z,7Z,10Z)-hexadecatetraenoyl-CoA[p]	4	-2.1587	0.99758	0.99999	2.1587	0.0024224	0.05775	0.99973	0.031155	0.24233	0	NA	NA	NA	4	0.99973	0.029079	0.3597
(3Z,7Z,10Z)-hexadecatrienoyl-CoA[p]	3	-1.5893	0.98228	0.99999	1.5893	0.017721	0.18107	0.47784	0.1101	0.3611	0	NA	NA	NA	3	0.47784	0.10825	0.55882
trans,cis,cis-2,7,10-hexadecatrienoyl-CoA[p]	3	-1.2543	0.95217	0.99999	1.2543	0.047833	0.33006	-0.14358	0.28679	0.53944	0	NA	NA	NA	3	-0.14358	0.28192	0.67166
7-HETE[c]	19	-0.095093	0.56989	0.99999	0.095093	0.43011	0.88912	-2.2107	0.72564	0.83436	10	-1.7396	0.72703	0.87814	9	-1.3785	0.5901	0.83089
8-HETE[c]	19	-0.095093	0.56989	0.99999	0.095093	0.43011	0.88912	-2.2107	0.72564	0.83436	10	-1.7396	0.72703	0.87814	9	-1.3785	0.5901	0.83089
9-HETE[c]	19	-0.095093	0.56989	0.99999	0.095093	0.43011	0.88912	-2.2107	0.72564	0.83436	10	-1.7396	0.72703	0.87814	9	-1.3785	0.5901	0.83089
10-HETE[c]	19	-0.095093	0.56989	0.99999	0.095093	0.43011	0.88912	-2.2107	0.72564	0.83436	10	-1.7396	0.72703	0.87814	9	-1.3785	0.5901	0.83089
11-HETE[c]	19	-0.095093	0.56989	0.99999	0.095093	0.43011	0.88912	-2.2107	0.72564	0.83436	10	-1.7396	0.72703	0.87814	9	-1.3785	0.5901	0.83089
13-HETE[c]	19	-0.095093	0.56989	0.99999	0.095093	0.43011	0.88912	-2.2107	0.72564	0.83436	10	-1.7396	0.72703	0.87814	9	-1.3785	0.5901	0.83089
16(R)-HETE[c]	19	-0.095093	0.56989	0.99999	0.095093	0.43011	0.88912	-2.2107	0.72564	0.83436	10	-1.7396	0.72703	0.87814	9	-1.3785	0.5901	0.83089
17-HETE[c]	19	-0.095093	0.56989	0.99999	0.095093	0.43011	0.88912	-2.2107	0.72564	0.83436	10	-1.7396	0.72703	0.87814	9	-1.3785	0.5901	0.83089
18-HETE[c]	19	-0.095093	0.56989	0.99999	0.095093	0.43011	0.88912	-2.2107	0.72564	0.83436	10	-1.7396	0.72703	0.87814	9	-1.3785	0.5901	0.83089
19(S)-HETE[c]	19	-0.095093	0.56989	0.99999	0.095093	0.43011	0.88912	-2.2107	0.72564	0.83436	10	-1.7396	0.72703	0.87814	9	-1.3785	0.5901	0.83089
20-hydroxy-arachidonate[c]	2	1.4953	0.024708	0.24162	-1.4953	0.97529	1	0.64269	0.10465	0.3611	2	0.64269	0.10694	0.45521	0	NA	NA	NA
5,6-EET[c]	21	-0.40204	0.72536	0.99999	0.40204	0.27464	0.72845	-1.9249	0.57544	0.72793	11	-1.8439	0.74729	0.88163	10	-0.85551	0.34585	0.69458
FADH2[r]	19	-0.095093	0.56989	0.99999	0.095093	0.43011	0.88912	-2.2107	0.72564	0.83436	10	-1.7396	0.72703	0.87814	9	-1.3785	0.5901	0.83089
5,6-EET[r]	19	-0.095093	0.56989	0.99999	0.095093	0.43011	0.88912	-2.2107	0.72564	0.83436	10	-1.7396	0.72703	0.87814	9	-1.3785	0.5901	0.83089
FAD[r]	19	-0.095093	0.56989	0.99999	0.095093	0.43011	0.88912	-2.2107	0.72564	0.83436	10	-1.7396	0.72703	0.87814	9	-1.3785	0.5901	0.83089
5,6-DHET[c]	2	-1.0097	0.91063	0.99999	1.0097	0.089366	0.43718	0.57656	0.11796	0.3611	1	-0.61463	0.59428	0.80654	1	1.43	0.025944	0.35933
8,9-EET[c]	21	-0.40204	0.72536	0.99999	0.40204	0.27464	0.72845	-1.9249	0.57544	0.72793	11	-1.8439	0.74729	0.88163	10	-0.85551	0.34585	0.69458
8,9-EET[r]	19	-0.095093	0.56989	0.99999	0.095093	0.43011	0.88912	-2.2107	0.72564	0.83436	10	-1.7396	0.72703	0.87814	9	-1.3785	0.5901	0.83089
8,9-DHET[c]	2	-1.0097	0.91063	0.99999	1.0097	0.089366	0.43718	0.57656	0.11796	0.3611	1	-0.61463	0.59428	0.80654	1	1.43	0.025944	0.35933
11,12-EET[c]	45	-1.1104	0.93293	0.99999	1.1104	0.067066	0.40633	-2.5933	0.51379	0.69177	21	-2.8501	0.89496	0.95491	24	-0.88504	0.13797	0.59235
11,12-DHET[c]	2	-1.0097	0.91063	0.99999	1.0097	0.089366	0.43718	0.57656	0.11796	0.3611	1	-0.61463	0.59428	0.80654	1	1.43	0.025944	0.35933
14,15-EET[c]	45	-1.1104	0.93293	0.99999	1.1104	0.067066	0.40633	-2.5933	0.51379	0.69177	21	-2.8501	0.89496	0.95491	24	-0.88504	0.13797	0.59235
14,15-EET[r]	19	-0.095093	0.56989	0.99999	0.095093	0.43011	0.88912	-2.2107	0.72564	0.83436	10	-1.7396	0.72703	0.87814	9	-1.3785	0.5901	0.83089
14,15-DHET[c]	2	-1.0097	0.91063	0.99999	1.0097	0.089366	0.43718	0.57656	0.11796	0.3611	1	-0.61463	0.59428	0.80654	1	1.43	0.025944	0.35933
5(S)-HPETE[c]	10	-0.57091	0.78364	0.99999	0.57091	0.21636	0.6264	-1.98	0.79617	0.8849	3	-1.4546	0.81299	0.92824	7	-1.4143	0.65396	0.85206
leukotriene A4[c]	7	0.58736	0.22856	0.69552	-0.58736	0.77144	1	-1.0718	0.54007	0.71039	4	-0.49225	0.40048	0.68515	3	-1.0688	0.65678	0.85399
5(S)-HETE[c]	18	-0.97687	0.91103	0.99999	0.97687	0.088973	0.43718	-1.5544	0.47178	0.67303	6	-1.3615	0.69138	0.87306	12	-0.94101	0.32879	0.69101
leukotriene B4[c]	13	-0.26871	0.64889	0.99999	0.26871	0.35111	0.81534	-0.57995	0.20168	0.47995	6	-0.59562	0.37458	0.68515	7	-0.23889	0.19854	0.62817
5(S)-HPETE[m]	9	-0.62701	0.80143	0.99999	0.62701	0.19857	0.58397	-1.5697	0.67796	0.80194	2	-0.68392	0.57173	0.7945	7	-1.4143	0.65396	0.85206
5(S)-HETE[m]	10	-0.68752	0.82558	0.99999	0.68752	0.17442	0.56792	-1.7222	0.70949	0.83	2	-0.68392	0.57173	0.7945	8	-1.5836	0.69896	0.88401
leukotriene B4[m]	8	-0.827	0.86697	0.99999	0.827	0.13303	0.55313	-0.11788	0.15198	0.43212	3	-0.47088	0.4354	0.68515	5	0.21564	0.12305	0.59235
leukotriene B4[r]	9	-0.75449	0.84442	0.99999	0.75449	0.15558	0.55945	-0.62857	0.298	0.55328	4	-1.1839	0.68537	0.86932	5	0.21564	0.12305	0.59235
20-hydroxy-5S-HETE[c]	4	0.67038	0.19832	0.6372	-0.67038	0.80168	1	-0.73583	0.49252	0.67507	3	-0.47088	0.4354	0.68515	1	-0.65608	0.60677	0.83089
5-oxo-ETE[c]	4	-1.8399	0.9919	0.99999	1.8399	0.0081026	0.10668	0.56913	0.079825	0.3611	0	NA	NA	NA	4	0.56913	0.075276	0.4767
5-oxo-12-HETE[c]	4	-1.8399	0.9919	0.99999	1.8399	0.0081026	0.10668	0.56913	0.079825	0.3611	0	NA	NA	NA	4	0.56913	0.075276	0.4767
5,12-DiHETE[c]	7	-0.77333	0.85046	0.99999	0.77333	0.14954	0.55945	0.15256	0.11377	0.3611	3	-0.47088	0.4354	0.68515	4	0.60961	0.069365	0.46069
5,12,20-TriHETE[c]	4	0.67038	0.19832	0.6372	-0.67038	0.80168	1	-0.73583	0.49252	0.67507	3	-0.47088	0.4354	0.68515	1	-0.65608	0.60677	0.83089
15(S)-HPETE[c]	32	-0.29163	0.67644	0.99999	0.29163	0.32356	0.77458	-3.1236	0.85163	0.92079	15	-2.3381	0.83229	0.94337	17	-2.0893	0.69991	0.88401
arachidonate[n]	2	0.61042	0.21306	0.66442	-0.61042	0.78694	1	-0.73168	0.58117	0.7338	2	-0.73168	0.59175	0.80654	0	NA	NA	NA
15(S)-HPETE[n]	4	0.3229	0.3455	0.8967	-0.3229	0.6545	1	-1.662	0.83298	0.90828	3	-1.4936	0.82398	0.93612	1	-0.73704	0.6394	0.8444
15(S)-HPETE[r]	3	0.54208	0.24914	0.73269	-0.54208	0.75086	1	-1.4936	0.81005	0.89502	3	-1.4936	0.82398	0.93612	0	NA	NA	NA
arachidonate[p]	13	0.076746	0.47384	0.99999	-0.076746	0.52616	0.98646	-0.92491	0.31876	0.57437	6	-0.22942	0.23836	0.6187	7	-1.048	0.50348	0.79677
15(S)-HPETE[p]	3	0.54208	0.24914	0.73269	-0.54208	0.75086	1	-1.4936	0.81005	0.89502	3	-1.4936	0.82398	0.93612	0	NA	NA	NA
15(S)-HETE[c]	9	-0.62701	0.80143	0.99999	0.62701	0.19857	0.58397	-1.5697	0.67796	0.80194	2	-0.68392	0.57173	0.7945	7	-1.4143	0.65396	0.85206
15H-11,12-EETA[c]	19	-0.095093	0.56989	0.99999	0.095093	0.43011	0.88912	-2.2107	0.72564	0.83436	10	-1.7396	0.72703	0.87814	9	-1.3785	0.5901	0.83089
11,12,15-THETA[c]	19	-0.095093	0.56989	0.99999	0.095093	0.43011	0.88912	-2.2107	0.72564	0.83436	10	-1.7396	0.72703	0.87814	9	-1.3785	0.5901	0.83089
11h-14,15-EETA[c]	19	-0.095093	0.56989	0.99999	0.095093	0.43011	0.88912	-2.2107	0.72564	0.83436	10	-1.7396	0.72703	0.87814	9	-1.3785	0.5901	0.83089
11,14,15-THETA[c]	19	-0.095093	0.56989	0.99999	0.095093	0.43011	0.88912	-2.2107	0.72564	0.83436	10	-1.7396	0.72703	0.87814	9	-1.3785	0.5901	0.83089
15(R)-HETE[c]	3	0.087282	0.46657	0.99999	-0.087282	0.53343	0.99361	-1.0245	0.64704	0.77842	2	-1.1314	0.74572	0.88163	1	-0.1743	0.40492	0.72277
15(R)-HETE[p]	3	0.087282	0.46657	0.99999	-0.087282	0.53343	0.99361	-1.0245	0.64704	0.77842	2	-1.1314	0.74572	0.88163	1	-0.1743	0.40492	0.72277
15(R)-HETE[r]	3	0.087282	0.46657	0.99999	-0.087282	0.53343	0.99361	-1.0245	0.64704	0.77842	2	-1.1314	0.74572	0.88163	1	-0.1743	0.40492	0.72277
(5S,6S)-epoxy-(15R)-hydroxy-ETE[c]	3	-0.78072	0.85279	0.99999	0.78072	0.14721	0.55945	-0.42546	0.39668	0.62357	2	-1.5322	0.86242	0.94427	1	1.43	0.025944	0.35933
(5S,6S)-epoxy-(15R)-hydroxy-ETE[p]	3	-0.78072	0.85279	0.99999	0.78072	0.14721	0.55945	-0.42546	0.39668	0.62357	2	-1.5322	0.86242	0.94427	1	1.43	0.025944	0.35933
(5S,6S)-epoxy-(15R)-hydroxy-ETE[r]	3	-0.78072	0.85279	0.99999	0.78072	0.14721	0.55945	-0.42546	0.39668	0.62357	2	-1.5322	0.86242	0.94427	1	1.43	0.025944	0.35933
15-epi-lipoxin A4[c]	2	-1.0097	0.91063	0.99999	1.0097	0.089366	0.43718	0.57656	0.11796	0.3611	1	-0.61463	0.59428	0.80654	1	1.43	0.025944	0.35933
15-epi-lipoxin A4[p]	2	-1.0097	0.91063	0.99999	1.0097	0.089366	0.43718	0.57656	0.11796	0.3611	1	-0.61463	0.59428	0.80654	1	1.43	0.025944	0.35933
15-epi-lipoxin A4[r]	2	-1.0097	0.91063	0.99999	1.0097	0.089366	0.43718	0.57656	0.11796	0.3611	1	-0.61463	0.59428	0.80654	1	1.43	0.025944	0.35933
15-epi-lipoxin B4[c]	2	-1.0097	0.91063	0.99999	1.0097	0.089366	0.43718	0.57656	0.11796	0.3611	1	-0.61463	0.59428	0.80654	1	1.43	0.025944	0.35933
15-epi-lipoxin B4[p]	2	-1.0097	0.91063	0.99999	1.0097	0.089366	0.43718	0.57656	0.11796	0.3611	1	-0.61463	0.59428	0.80654	1	1.43	0.025944	0.35933
15-epi-lipoxin B4[r]	2	-1.0097	0.91063	0.99999	1.0097	0.089366	0.43718	0.57656	0.11796	0.3611	1	-0.61463	0.59428	0.80654	1	1.43	0.025944	0.35933
14,15-DiHETE[c]	2	-0.15376	0.58465	0.99999	0.15376	0.41535	0.88862	-1.6188	0.87442	0.934	1	-1.5523	0.89014	0.95202	1	-0.73704	0.6394	0.8444
14,15-DiHETE[n]	2	-0.15376	0.58465	0.99999	0.15376	0.41535	0.88862	-1.6188	0.87442	0.934	1	-1.5523	0.89014	0.95202	1	-0.73704	0.6394	0.8444
lipoxin B4[c]	3	-0.78072	0.85279	0.99999	0.78072	0.14721	0.55945	-0.42546	0.39668	0.62357	2	-1.5322	0.86242	0.94427	1	1.43	0.025944	0.35933
lipoxin B4[n]	3	-0.78072	0.85279	0.99999	0.78072	0.14721	0.55945	-0.42546	0.39668	0.62357	2	-1.5322	0.86242	0.94427	1	1.43	0.025944	0.35933
5,6-epoxytetraene[c]	4	-0.82267	0.86137	0.99999	0.82267	0.13863	0.55945	-0.73697	0.493	0.67507	2	-1.5322	0.86242	0.94427	2	0.49001	0.13857	0.59235
5,6-epoxytetraene[n]	4	-0.82267	0.86137	0.99999	0.82267	0.13863	0.55945	-0.73697	0.493	0.67507	2	-1.5322	0.86242	0.94427	2	0.49001	0.13857	0.59235
5,6-epoxytetraene[r]	3	-0.78072	0.85279	0.99999	0.78072	0.14721	0.55945	-0.42546	0.39668	0.62357	2	-1.5322	0.86242	0.94427	1	1.43	0.025944	0.35933
H2O2[r]	6	0.67093	0.19002	0.6372	-0.67093	0.80998	1	-1.3555	0.67557	0.80054	5	-1.276	0.68731	0.87082	1	-0.46704	0.52797	0.81151
5,6-epoxytetraene[p]	3	-0.78072	0.85279	0.99999	0.78072	0.14721	0.55945	-0.42546	0.39668	0.62357	2	-1.5322	0.86242	0.94427	1	1.43	0.025944	0.35933
lipoxin B4[r]	2	-1.0097	0.91063	0.99999	1.0097	0.089366	0.43718	0.57656	0.11796	0.3611	1	-0.61463	0.59428	0.80654	1	1.43	0.025944	0.35933
lipoxin B4[p]	2	-1.0097	0.91063	0.99999	1.0097	0.089366	0.43718	0.57656	0.11796	0.3611	1	-0.61463	0.59428	0.80654	1	1.43	0.025944	0.35933
lipoxin A4[c]	3	-0.97224	0.90291	0.99999	0.97224	0.097089	0.45751	-0.010814	0.24056	0.51053	1	-0.61463	0.59428	0.80654	2	0.42136	0.15514	0.59235
lipoxin A4[n]	2	-1.0097	0.91063	0.99999	1.0097	0.089366	0.43718	0.57656	0.11796	0.3611	1	-0.61463	0.59428	0.80654	1	1.43	0.025944	0.35933
lipoxin A4[r]	2	-1.0097	0.91063	0.99999	1.0097	0.089366	0.43718	0.57656	0.11796	0.3611	1	-0.61463	0.59428	0.80654	1	1.43	0.025944	0.35933
lipoxin A4[p]	2	-1.0097	0.91063	0.99999	1.0097	0.089366	0.43718	0.57656	0.11796	0.3611	1	-0.61463	0.59428	0.80654	1	1.43	0.025944	0.35933
12(S)-HPETE[c]	10	-0.68752	0.82558	0.99999	0.68752	0.17442	0.56792	-1.7222	0.70949	0.83	2	-0.68392	0.57173	0.7945	8	-1.5836	0.69896	0.88401
arachidonate[s]	17	-0.21317	0.63554	0.99999	0.21317	0.36446	0.82962	-1.3738	0.41813	0.63478	9	-1.533	0.6719	0.86399	8	-0.37667	0.22274	0.63694
12(S)-HPETE[s]	10	-0.68752	0.82558	0.99999	0.68752	0.17442	0.56792	-1.7222	0.70949	0.83	2	-0.68392	0.57173	0.7945	8	-1.5836	0.69896	0.88401
12(S)-HPETE[r]	10	-0.68752	0.82558	0.99999	0.68752	0.17442	0.56792	-1.7222	0.70949	0.83	2	-0.68392	0.57173	0.7945	8	-1.5836	0.69896	0.88401
12(S)-HPETE[p]	10	-0.68752	0.82558	0.99999	0.68752	0.17442	0.56792	-1.7222	0.70949	0.83	2	-0.68392	0.57173	0.7945	8	-1.5836	0.69896	0.88401
12(S)-HETE[c]	9	0.22144	0.398	0.92637	-0.22144	0.602	1	-1.1479	0.50691	0.68427	5	-0.90758	0.53645	0.75948	4	-0.70714	0.46682	0.77911
GSH[r]	22	0.071741	0.48311	0.99999	-0.071741	0.51689	0.98062	-3.1077	0.91814	0.94804	12	-2.4899	0.89927	0.95491	10	-1.882	0.75583	0.90191
12(S)-HETE[r]	6	0.45859	0.27491	0.785	-0.45859	0.72509	1	-1.5354	0.74153	0.84755	4	-1.1839	0.68537	0.86932	2	-0.98509	0.6784	0.87128
hepoxilin A3[c]	35	-0.30686	0.68174	0.99999	0.30686	0.31826	0.76508	-3.1886	0.83879	0.91042	17	-2.5906	0.87	0.94427	18	-1.9286	0.60694	0.83089
hepoxilin A3[s]	9	-0.62701	0.80143	0.99999	0.62701	0.19857	0.58397	-1.5697	0.67796	0.80194	2	-0.68392	0.57173	0.7945	7	-1.4143	0.65396	0.85206
hepoxilin A3[p]	31	-0.56686	0.79723	0.99999	0.56686	0.20277	0.59414	-3.1237	0.8576	0.92149	14	-2.6368	0.90781	0.95491	17	-1.8254	0.59513	0.83089
hepoxilin A3[r]	35	-0.30686	0.68174	0.99999	0.30686	0.31826	0.76508	-3.1886	0.83879	0.91042	17	-2.5906	0.87	0.94427	18	-1.9286	0.60694	0.83089
hepoxilin A3-c[c]	20	0.03416	0.5106	0.99999	-0.03416	0.4894	0.94616	-3.0183	0.91391	0.94804	11	-2.4977	0.91237	0.95491	9	-1.7381	0.72809	0.88401
hepoxilin A3-c[r]	20	0.03416	0.5106	0.99999	-0.03416	0.4894	0.94616	-3.0183	0.91391	0.94804	11	-2.4977	0.91237	0.95491	9	-1.7381	0.72809	0.88401
GSH[p]	20	0.03416	0.5106	0.99999	-0.03416	0.4894	0.94616	-3.0183	0.91391	0.94804	11	-2.4977	0.91237	0.95491	9	-1.7381	0.72809	0.88401
hepoxilin A3-c[p]	20	0.03416	0.5106	0.99999	-0.03416	0.4894	0.94616	-3.0183	0.91391	0.94804	11	-2.4977	0.91237	0.95491	9	-1.7381	0.72809	0.88401
trioxilin A3[c]	2	-1.0097	0.91063	0.99999	1.0097	0.089366	0.43718	0.57656	0.11796	0.3611	1	-0.61463	0.59428	0.80654	1	1.43	0.025944	0.35933
trioxilin A3[r]	2	-1.0097	0.91063	0.99999	1.0097	0.089366	0.43718	0.57656	0.11796	0.3611	1	-0.61463	0.59428	0.80654	1	1.43	0.025944	0.35933
trioxilin A3[p]	2	-1.0097	0.91063	0.99999	1.0097	0.089366	0.43718	0.57656	0.11796	0.3611	1	-0.61463	0.59428	0.80654	1	1.43	0.025944	0.35933
20-OH-hepoxilin A3[c]	4	0.67038	0.19832	0.6372	-0.67038	0.80168	1	-0.73583	0.49252	0.67507	3	-0.47088	0.4354	0.68515	1	-0.65608	0.60677	0.83089
20-OH-hepoxilin A3[r]	4	0.67038	0.19832	0.6372	-0.67038	0.80168	1	-0.73583	0.49252	0.67507	3	-0.47088	0.4354	0.68515	1	-0.65608	0.60677	0.83089
9,10-epoxy-(6Z,12Z)-octadecadienoic acid[c]	24	-1.1445	0.94048	0.99999	1.1445	0.059516	0.37119	-1.7505	0.45507	0.66143	10	-2.1963	0.86199	0.94427	14	-0.43575	0.13576	0.59235
7,8-epoxy-(4Z,10Z)-hexadecadienoic acid[c]	24	-1.1445	0.94048	0.99999	1.1445	0.059516	0.37119	-1.7505	0.45507	0.66143	10	-2.1963	0.86199	0.94427	14	-0.43575	0.13576	0.59235
5,6-epoxy-(8Z)-tetradecenoic acid[c]	24	-1.1445	0.94048	0.99999	1.1445	0.059516	0.37119	-1.7505	0.45507	0.66143	10	-2.1963	0.86199	0.94427	14	-0.43575	0.13576	0.59235
12,13-epoxy-(6Z,9Z)-octadecadienoic acid[c]	24	-1.1445	0.94048	0.99999	1.1445	0.059516	0.37119	-1.7505	0.45507	0.66143	10	-2.1963	0.86199	0.94427	14	-0.43575	0.13576	0.59235
10,11-epoxy-(4Z,7Z)-hexadecadienoic acid[c]	24	-1.1445	0.94048	0.99999	1.1445	0.059516	0.37119	-1.7505	0.45507	0.66143	10	-2.1963	0.86199	0.94427	14	-0.43575	0.13576	0.59235
8,9-epoxy-(5Z)-tetradecenoic acid[c]	24	-1.1445	0.94048	0.99999	1.1445	0.059516	0.37119	-1.7505	0.45507	0.66143	10	-2.1963	0.86199	0.94427	14	-0.43575	0.13576	0.59235
12,20-diHETE[c]	4	0.67038	0.19832	0.6372	-0.67038	0.80168	1	-0.73583	0.49252	0.67507	3	-0.47088	0.4354	0.68515	1	-0.65608	0.60677	0.83089
12,20-diHETE[r]	4	0.67038	0.19832	0.6372	-0.67038	0.80168	1	-0.73583	0.49252	0.67507	3	-0.47088	0.4354	0.68515	1	-0.65608	0.60677	0.83089
12-hetre[c]	3	-0.265	0.64642	0.99999	0.265	0.35358	0.82013	0.1832	0.181	0.46756	1	0.33846	0.22172	0.58865	2	-0.014957	0.28905	0.67837
glycerol[c]	19	1.6687	0.016591	0.19209	-1.6687	0.98341	1	-1.2966	0.35476	0.60926	12	0.065859	0.075713	0.38428	7	-2.2224	0.89443	0.95416
leukotriene C4[c]	7	1.4881	0.027223	0.25449	-1.4881	0.97278	1	-1.2837	0.62811	0.76179	5	0.11851	0.15538	0.49068	2	-2.589	0.98417	0.98631
leukotriene C4[s]	6	1.4127	0.03178	0.25807	-1.4127	0.96822	1	-1.2473	0.63289	0.76684	4	0.30305	0.13631	0.49068	2	-2.589	0.98417	0.98631
5-L-gamma-glutamyl[s]	4	0.31982	0.34697	0.8967	-0.31982	0.65303	1	-2.5207	0.96988	0.9801	2	-0.97585	0.68938	0.87086	2	-2.589	0.98417	0.98631
LTD4[s]	8	0.39439	0.31052	0.83573	-0.39439	0.68948	1	-1.311	0.5958	0.74136	4	-0.23558	0.29986	0.65364	4	-1.6185	0.81159	0.91708
leukotriene E4[s]	3	0.017352	0.50293	0.99999	-0.017352	0.49707	0.95686	1.0013	0.03716	0.2706	1	1.3097	0.036683	0.23883	2	0.30016	0.18747	0.60882
N-acetyl-LTE4[c]	53	-0.32642	0.7011	0.99999	0.32642	0.2989	0.73387	-1.1005	0.036382	0.26651	24	-0.73309	0.12315	0.47643	29	-0.82083	0.084046	0.48346
leukotriene E4[c]	54	-0.096275	0.58689	0.99999	0.096275	0.41311	0.88862	-0.91202	0.022416	0.242	25	-0.45633	0.066184	0.35206	29	-0.82083	0.084046	0.48346
CoA[n]	54	-0.3794	0.72273	0.99999	0.3794	0.27727	0.73254	-1.1541	0.040209	0.28386	24	-0.73309	0.12315	0.47643	30	-0.89274	0.091885	0.49866
N-acetyl-LTE4[n]	53	-0.32642	0.7011	0.99999	0.32642	0.2989	0.73387	-1.1005	0.036382	0.26651	24	-0.73309	0.12315	0.47643	29	-0.82083	0.084046	0.48346
acetyl-CoA[n]	54	-0.3794	0.72273	0.99999	0.3794	0.27727	0.73254	-1.1541	0.040209	0.28386	24	-0.73309	0.12315	0.47643	30	-0.89274	0.091885	0.49866
leukotriene E4[n]	53	-0.32642	0.7011	0.99999	0.32642	0.2989	0.73387	-1.1005	0.036382	0.26651	24	-0.73309	0.12315	0.47643	29	-0.82083	0.084046	0.48346
leukotriene A4[n]	2	-0.15376	0.58465	0.99999	0.15376	0.41535	0.88862	-1.6188	0.87442	0.934	1	-1.5523	0.89014	0.95202	1	-0.73704	0.6394	0.8444
15-oxo-lipoxin A4[c]	24	-0.85832	0.88236	0.99999	0.85832	0.11764	0.52315	-1.4469	0.33092	0.58439	9	-0.68173	0.32119	0.66296	15	-1.3021	0.40543	0.72298
13,14-dihydro-15-oxo-lipoxin A4[c]	24	-0.85832	0.88236	0.99999	0.85832	0.11764	0.52315	-1.4469	0.33092	0.58439	9	-0.68173	0.32119	0.66296	15	-1.3021	0.40543	0.72298
12-keto-LTB4[c]	30	-0.42946	0.73669	0.99999	0.42946	0.26331	0.70781	-2.3328	0.60596	0.74342	15	-2.2621	0.81133	0.92666	15	-1.037	0.30126	0.68632
12-keto-LTB4[m]	26	-0.72426	0.84121	0.99999	0.72426	0.15879	0.56071	-2.2172	0.61409	0.75043	12	-2.2937	0.85752	0.94427	14	-0.89807	0.27272	0.67166
12-keto-LTB4[r]	27	-0.36436	0.7025	0.99999	0.36436	0.2975	0.7329	-2.5201	0.71842	0.83436	14	-2.432	0.8669	0.94427	13	-1.1081	0.3771	0.70495
leukotriene B4[p]	3	-1.9554	0.99507	0.99999	1.9554	0.0049277	0.078295	1.0827	0.030633	0.242	0	NA	NA	NA	3	1.0827	0.030252	0.3597
12-keto-LTB4[p]	26	-0.72426	0.84121	0.99999	0.72426	0.15879	0.56071	-2.2172	0.61409	0.75043	12	-2.2937	0.85752	0.94427	14	-0.89807	0.27272	0.67166
12-oxo-20-hydroxy-LTB4[c]	4	0.67038	0.19832	0.6372	-0.67038	0.80168	1	-0.73583	0.49252	0.67507	3	-0.47088	0.4354	0.68515	1	-0.65608	0.60677	0.83089
12-oxo-20-hydroxy-LTB4[r]	4	0.67038	0.19832	0.6372	-0.67038	0.80168	1	-0.73583	0.49252	0.67507	3	-0.47088	0.4354	0.68515	1	-0.65608	0.60677	0.83089
12-oxo-20-dihydroxy-LTB4[c]	4	0.67038	0.19832	0.6372	-0.67038	0.80168	1	-0.73583	0.49252	0.67507	3	-0.47088	0.4354	0.68515	1	-0.65608	0.60677	0.83089
12-oxo-20-dihydroxy-LTB4[r]	4	0.67038	0.19832	0.6372	-0.67038	0.80168	1	-0.73583	0.49252	0.67507	3	-0.47088	0.4354	0.68515	1	-0.65608	0.60677	0.83089
12-oxo-20-trihydroxy-LTB4[c]	4	0.67038	0.19832	0.6372	-0.67038	0.80168	1	-0.73583	0.49252	0.67507	3	-0.47088	0.4354	0.68515	1	-0.65608	0.60677	0.83089
12-oxo-20-trihydroxy-LTB4[r]	4	0.67038	0.19832	0.6372	-0.67038	0.80168	1	-0.73583	0.49252	0.67507	3	-0.47088	0.4354	0.68515	1	-0.65608	0.60677	0.83089
12-oxo-10,11-dihydro-20-COOH-LTB4[c]	3	-1.9554	0.99507	0.99999	1.9554	0.0049277	0.078295	1.0827	0.030633	0.242	0	NA	NA	NA	3	1.0827	0.030252	0.3597
12-oxo-20-carboxy-LTB4[c]	3	-1.9554	0.99507	0.99999	1.9554	0.0049277	0.078295	1.0827	0.030633	0.242	0	NA	NA	NA	3	1.0827	0.030252	0.3597
12-oxo-10,11-dihydro-20-COOH-LTB4[r]	3	-1.9554	0.99507	0.99999	1.9554	0.0049277	0.078295	1.0827	0.030633	0.242	0	NA	NA	NA	3	1.0827	0.030252	0.3597
12-oxo-20-carboxy-LTB4[r]	3	-1.9554	0.99507	0.99999	1.9554	0.0049277	0.078295	1.0827	0.030633	0.242	0	NA	NA	NA	3	1.0827	0.030252	0.3597
12-oxo-c-LTB3[c]	23	-0.67434	0.82662	0.99999	0.67434	0.17338	0.56792	-2.4236	0.75038	0.85379	11	-2.4977	0.91237	0.95491	12	-0.96392	0.33758	0.69101
12-oxo-c-LTB3[m]	23	-0.67434	0.82662	0.99999	0.67434	0.17338	0.56792	-2.4236	0.75038	0.85379	11	-2.4977	0.91237	0.95491	12	-0.96392	0.33758	0.69101
12-oxo-c-LTB3[r]	20	0.03416	0.5106	0.99999	-0.03416	0.4894	0.94616	-3.0183	0.91391	0.94804	11	-2.4977	0.91237	0.95491	9	-1.7381	0.72809	0.88401
12-oxo-c-LTB3[p]	23	-0.67434	0.82662	0.99999	0.67434	0.17338	0.56792	-2.4236	0.75038	0.85379	11	-2.4977	0.91237	0.95491	12	-0.96392	0.33758	0.69101
10,11-dihydro-12R-hydroxy-LTC4[c]	3	-1.9554	0.99507	0.99999	1.9554	0.0049277	0.078295	1.0827	0.030633	0.242	0	NA	NA	NA	3	1.0827	0.030252	0.3597
10,11-dihydro-12R-hydroxy-LTC4[m]	3	-1.9554	0.99507	0.99999	1.9554	0.0049277	0.078295	1.0827	0.030633	0.242	0	NA	NA	NA	3	1.0827	0.030252	0.3597
10,11-dihydro-12R-hydroxy-LTC4[p]	3	-1.9554	0.99507	0.99999	1.9554	0.0049277	0.078295	1.0827	0.030633	0.242	0	NA	NA	NA	3	1.0827	0.030252	0.3597
20-OH-LTB4[c]	10	0.84239	0.14427	0.56559	-0.84239	0.85573	1	-0.54487	0.23913	0.51053	6	0.070388	0.15095	0.49068	4	-0.94772	0.56829	0.83089
20-OH-LTB4[m]	10	0.84239	0.14427	0.56559	-0.84239	0.85573	1	-0.54487	0.23913	0.51053	6	0.070388	0.15095	0.49068	4	-0.94772	0.56829	0.83089
20-OH-LTB4[r]	10	0.84239	0.14427	0.56559	-0.84239	0.85573	1	-0.54487	0.23913	0.51053	6	0.070388	0.15095	0.49068	4	-0.94772	0.56829	0.83089
20-oxo-LTB4[c]	11	0.81403	0.14639	0.56559	-0.81403	0.85361	1	-0.63515	0.25862	0.52982	7	-0.22343	0.21091	0.57292	4	-0.7577	0.48818	0.79677
20-oxo-LTB4[m]	11	0.81403	0.14639	0.56559	-0.81403	0.85361	1	-0.63515	0.25862	0.52982	7	-0.22343	0.21091	0.57292	4	-0.7577	0.48818	0.79677
20-oxo-LTB4[r]	11	0.81403	0.14639	0.56559	-0.81403	0.85361	1	-0.63515	0.25862	0.52982	7	-0.22343	0.21091	0.57292	4	-0.7577	0.48818	0.79677
20-COOH-LTB4[c]	16	1.1344	0.078509	0.45776	-1.1344	0.92149	1	-0.13935	0.072641	0.3611	10	0.46716	0.040789	0.25821	6	-0.83066	0.44853	0.76189
20-COOH-LTB4[m]	16	1.1344	0.078509	0.45776	-1.1344	0.92149	1	-0.13935	0.072641	0.3611	10	0.46716	0.040789	0.25821	6	-0.83066	0.44853	0.76189
20-COOH-LTB4[r]	13	2.1979	0.00243	0.092043	-2.1979	0.99757	1	-0.67471	0.23101	0.50932	10	0.46716	0.040789	0.25821	3	-2.2574	0.95191	0.97142
20-dihydroxy-LTB4[c]	4	0.67038	0.19832	0.6372	-0.67038	0.80168	1	-0.73583	0.49252	0.67507	3	-0.47088	0.4354	0.68515	1	-0.65608	0.60677	0.83089
20-dihydroxy-LTB4[r]	4	0.67038	0.19832	0.6372	-0.67038	0.80168	1	-0.73583	0.49252	0.67507	3	-0.47088	0.4354	0.68515	1	-0.65608	0.60677	0.83089
20-trihydroxy-LTB4[c]	4	0.67038	0.19832	0.6372	-0.67038	0.80168	1	-0.73583	0.49252	0.67507	3	-0.47088	0.4354	0.68515	1	-0.65608	0.60677	0.83089
20-trihydroxy-LTB4[r]	4	0.67038	0.19832	0.6372	-0.67038	0.80168	1	-0.73583	0.49252	0.67507	3	-0.47088	0.4354	0.68515	1	-0.65608	0.60677	0.83089
5-oxo-6-trans-LTB4[c]	21	-0.90589	0.89613	0.99999	0.90589	0.10387	0.47791	-1.5623	0.42139	0.63478	9	-1.6331	0.70955	0.87541	12	-0.65243	0.22729	0.6379
6-trans-LTB4[c]	3	-1.9554	0.99507	0.99999	1.9554	0.0049277	0.078295	1.0827	0.030633	0.242	0	NA	NA	NA	3	1.0827	0.030252	0.3597
5-oxo-6-trans-LTB4[m]	21	-0.90589	0.89613	0.99999	0.90589	0.10387	0.47791	-1.5623	0.42139	0.63478	9	-1.6331	0.70955	0.87541	12	-0.65243	0.22729	0.6379
6-trans-LTB4[m]	3	-1.9554	0.99507	0.99999	1.9554	0.0049277	0.078295	1.0827	0.030633	0.242	0	NA	NA	NA	3	1.0827	0.030252	0.3597
5-oxo-6-trans-LTB4[p]	21	-0.90589	0.89613	0.99999	0.90589	0.10387	0.47791	-1.5623	0.42139	0.63478	9	-1.6331	0.70955	0.87541	12	-0.65243	0.22729	0.6379
6-trans-LTB4[p]	3	-1.9554	0.99507	0.99999	1.9554	0.0049277	0.078295	1.0827	0.030633	0.242	0	NA	NA	NA	3	1.0827	0.030252	0.3597
6,7-dihydro-5-oxo-LTB4[c]	27	1.1804	0.071445	0.43417	-1.1804	0.92855	1	-1.9657	0.49581	0.67507	16	-0.61113	0.1773	0.52331	11	-2.3425	0.86054	0.93911
6,7-dihydro-5-oxo-LTB4[m]	27	1.1804	0.071445	0.43417	-1.1804	0.92855	1	-1.9657	0.49581	0.67507	16	-0.61113	0.1773	0.52331	11	-2.3425	0.86054	0.93911
5-oxo-6-trans-LTB4[r]	18	-0.18019	0.61451	0.99999	0.18019	0.38549	0.85572	-2.1295	0.7074	0.82877	9	-1.6331	0.70955	0.87541	9	-1.3785	0.5901	0.83089
6,7-dihydro-5-oxo-LTB4[r]	27	1.1804	0.071445	0.43417	-1.1804	0.92855	1	-1.9657	0.49581	0.67507	16	-0.61113	0.1773	0.52331	11	-2.3425	0.86054	0.93911
6,7-dihydro-5-oxo-LTB4[p]	27	1.1804	0.071445	0.43417	-1.1804	0.92855	1	-1.9657	0.49581	0.67507	16	-0.61113	0.1773	0.52331	11	-2.3425	0.86054	0.93911
6,7-dihydro-LTB4[c]	19	-0.095093	0.56989	0.99999	0.095093	0.43011	0.88912	-2.2107	0.72564	0.83436	10	-1.7396	0.72703	0.87814	9	-1.3785	0.5901	0.83089
6,7-dihydro-LTB4[m]	19	-0.095093	0.56989	0.99999	0.095093	0.43011	0.88912	-2.2107	0.72564	0.83436	10	-1.7396	0.72703	0.87814	9	-1.3785	0.5901	0.83089
6,7-dihydro-LTB4[r]	19	-0.095093	0.56989	0.99999	0.095093	0.43011	0.88912	-2.2107	0.72564	0.83436	10	-1.7396	0.72703	0.87814	9	-1.3785	0.5901	0.83089
6,7-dihydro-LTB4[p]	19	-0.095093	0.56989	0.99999	0.095093	0.43011	0.88912	-2.2107	0.72564	0.83436	10	-1.7396	0.72703	0.87814	9	-1.3785	0.5901	0.83089
5-oxo-12(R)-hydroxy-eicosa-(8E,10E,14Z)-trienoyl-CoA[c]	8	2.315	0.0012611	0.059979	-2.315	0.99874	1	-0.20418	0.17461	0.45832	6	1.2478	0.010948	0.13422	2	-2.5696	0.98334	0.98631
5-oxo-12(R)-hydroxy-eicosa-(8E,10E,14Z)-trienoyl-CoA[m]	10	1.4797	0.02913	0.25807	-1.4797	0.97087	1	-0.036669	0.10503	0.3611	6	1.2478	0.010948	0.13422	4	-1.5862	0.80221	0.91275
5-oxo-12(R)-hydroxy-eicosa-(8E,10E,14Z)-trienoyl-CoA[r]	8	2.315	0.0012611	0.059979	-2.315	0.99874	1	-0.20418	0.17461	0.45832	6	1.2478	0.010948	0.13422	2	-2.5696	0.98334	0.98631
5-oxo-12(R)-hydroxy-eicosa-(8E,10E,14Z)-trienoyl-CoA[p]	10	1.4797	0.02913	0.25807	-1.4797	0.97087	1	-0.036669	0.10503	0.3611	6	1.2478	0.010948	0.13422	4	-1.5862	0.80221	0.91275
AMP[p]	13	2.1605	0.0028232	0.10156	-2.1605	0.99718	1	0.033575	0.068921	0.3611	9	1.3089	0.0047823	0.10612	4	-1.9028	0.8821	0.9449
ATP[p]	13	2.1605	0.0028232	0.10156	-2.1605	0.99718	1	0.033575	0.068921	0.3611	9	1.3089	0.0047823	0.10612	4	-1.9028	0.8821	0.9449
5-oxo-12(R)-hydroxy-eicosa-(2E,8E,10E,14Z)-tetraenoyl-CoA[m]	4	-1.4536	0.97153	0.99999	1.4536	0.028471	0.26011	-0.36746	0.34074	0.59451	0	NA	NA	NA	4	-0.36746	0.32862	0.69101
5-oxo-12(R)-hydroxy-eicosa-(2E,8E,10E,14Z)-tetraenoyl-CoA[p]	3	-1.2543	0.95217	0.99999	1.2543	0.047833	0.33006	-0.14358	0.28679	0.53944	0	NA	NA	NA	3	-0.14358	0.28192	0.67166
3(S),12(R)-dihydroxy-5-oxo-eicosa-(8E,10E,14Z)-trienoyl-CoA[m]	4	-0.80091	0.85504	0.99999	0.80091	0.14496	0.55945	-0.1991	0.27778	0.53244	1	0.0066066	0.33853	0.66296	3	-0.23371	0.31504	0.68632
3(S),12(R)-dihydroxy-5-oxo-eicosa-(8E,10E,14Z)-trienoyl-CoA[p]	2	-0.85806	0.87376	0.99999	0.85806	0.12624	0.53036	-0.25447	0.38125	0.62357	0	NA	NA	NA	2	-0.25447	0.38038	0.70495
3,5-dioxo-12(R)-hydroxy-eicosa-(8E,10E,14Z)-trienoyl-CoA[m]	5	-0.99644	0.91056	0.99999	0.99644	0.089442	0.43718	-0.031671	0.19374	0.46756	1	0.0066066	0.33853	0.66296	4	-0.038713	0.21401	0.63413
3,5-dioxo-12(R)-hydroxy-eicosa-(8E,10E,14Z)-trienoyl-CoA[p]	4	-1.1033	0.92646	0.99999	1.1033	0.073536	0.41553	-0.50487	0.39576	0.62357	0	NA	NA	NA	4	-0.50487	0.38289	0.70495
3-oxo-10(R)-hydroxy-octadeca-(6E,8E,12Z)-trienoyl-CoA[m]	9	-0.24376	0.63589	0.99999	0.24376	0.36411	0.82929	-0.70804	0.32766	0.58086	3	0.30056	0.16175	0.49068	6	-1.0797	0.55249	0.83089
3-oxo-10(R)-hydroxy-octadeca-(6E,8E,12Z)-trienoyl-CoA[p]	8	-0.021024	0.52075	0.99999	0.021024	0.47925	0.94391	-0.67348	0.33129	0.58439	3	0.30056	0.16175	0.49068	5	-1.0847	0.58794	0.83089
3-oxo-10(R)-hydroxy-octadeca-(6E,8E,12Z)-trienoate[m]	9	-0.24376	0.63589	0.99999	0.24376	0.36411	0.82929	-0.70804	0.32766	0.58086	3	0.30056	0.16175	0.49068	6	-1.0797	0.55249	0.83089
3-oxo-10(R)-hydroxy-octadeca-(6E,8E,12Z)-trienoate[p]	6	0.38113	0.30997	0.83536	-0.38113	0.69003	1	-0.51236	0.32721	0.58086	3	0.30056	0.16175	0.49068	3	-1.0252	0.6396	0.8444
5-oxo-(6E)-12-epi-LTB4[c]	22	-0.81044	0.86632	0.99999	0.81044	0.13368	0.5541	-1.6547	0.44008	0.65022	10	-1.7396	0.72703	0.87814	12	-0.65243	0.22729	0.6379
6-trans-12-epi-LTB4[c]	3	-1.9554	0.99507	0.99999	1.9554	0.0049277	0.078295	1.0827	0.030633	0.242	0	NA	NA	NA	3	1.0827	0.030252	0.3597
5-oxo-(6E)-12-epi-LTB4[m]	22	-0.81044	0.86632	0.99999	0.81044	0.13368	0.5541	-1.6547	0.44008	0.65022	10	-1.7396	0.72703	0.87814	12	-0.65243	0.22729	0.6379
6-trans-12-epi-LTB4[m]	3	-1.9554	0.99507	0.99999	1.9554	0.0049277	0.078295	1.0827	0.030633	0.242	0	NA	NA	NA	3	1.0827	0.030252	0.3597
5-oxo-(6E)-12-epi-LTB4[p]	22	-0.81044	0.86632	0.99999	0.81044	0.13368	0.5541	-1.6547	0.44008	0.65022	10	-1.7396	0.72703	0.87814	12	-0.65243	0.22729	0.6379
6-trans-12-epi-LTB4[p]	3	-1.9554	0.99507	0.99999	1.9554	0.0049277	0.078295	1.0827	0.030633	0.242	0	NA	NA	NA	3	1.0827	0.030252	0.3597
6,7-dihydro-5-oxo-12-epi-LTB4[c]	27	1.1804	0.071445	0.43417	-1.1804	0.92855	1	-1.9657	0.49581	0.67507	16	-0.61113	0.1773	0.52331	11	-2.3425	0.86054	0.93911
6,7-dihydro-5-oxo-12-epi-LTB4[m]	27	1.1804	0.071445	0.43417	-1.1804	0.92855	1	-1.9657	0.49581	0.67507	16	-0.61113	0.1773	0.52331	11	-2.3425	0.86054	0.93911
5-oxo-(6E)-12-epi-LTB4[r]	19	-0.095093	0.56989	0.99999	0.095093	0.43011	0.88912	-2.2107	0.72564	0.83436	10	-1.7396	0.72703	0.87814	9	-1.3785	0.5901	0.83089
6,7-dihydro-5-oxo-12-epi-LTB4[r]	27	1.1804	0.071445	0.43417	-1.1804	0.92855	1	-1.9657	0.49581	0.67507	16	-0.61113	0.1773	0.52331	11	-2.3425	0.86054	0.93911
6,7-dihydro-5-oxo-12-epi-LTB4[p]	27	1.1804	0.071445	0.43417	-1.1804	0.92855	1	-1.9657	0.49581	0.67507	16	-0.61113	0.1773	0.52331	11	-2.3425	0.86054	0.93911
5-oxo-12(S)-hydroxy-eicosa-(8E,10E,14Z)-trienoyl-CoA[c]	8	2.315	0.0012611	0.059979	-2.315	0.99874	1	-0.20418	0.17461	0.45832	6	1.2478	0.010948	0.13422	2	-2.5696	0.98334	0.98631
5-oxo-12(S)-hydroxy-eicosa-(8E,10E,14Z)-trienoyl-CoA[m]	10	1.4797	0.02913	0.25807	-1.4797	0.97087	1	-0.036669	0.10503	0.3611	6	1.2478	0.010948	0.13422	4	-1.5862	0.80221	0.91275
5-oxo-12(S)-hydroxy-eicosa-(8E,10E,14Z)-trienoyl-CoA[r]	8	2.315	0.0012611	0.059979	-2.315	0.99874	1	-0.20418	0.17461	0.45832	6	1.2478	0.010948	0.13422	2	-2.5696	0.98334	0.98631
5-oxo-12(S)-hydroxy-eicosa-(8E,10E,14Z)-trienoyl-CoA[p]	10	1.4797	0.02913	0.25807	-1.4797	0.97087	1	-0.036669	0.10503	0.3611	6	1.2478	0.010948	0.13422	4	-1.5862	0.80221	0.91275
5-oxo-12(S)-hydroxy-eicosa-(2E,8E,10E,14Z)-tetraenoyl-CoA[m]	4	-1.4536	0.97153	0.99999	1.4536	0.028471	0.26011	-0.36746	0.34074	0.59451	0	NA	NA	NA	4	-0.36746	0.32862	0.69101
5-oxo-12(S)-hydroxy-eicosa-(2E,8E,10E,14Z)-tetraenoyl-CoA[p]	3	-1.2543	0.95217	0.99999	1.2543	0.047833	0.33006	-0.14358	0.28679	0.53944	0	NA	NA	NA	3	-0.14358	0.28192	0.67166
3(S),12(S)-dihydroxy-5-oxo-eicosa-(8E,10E,14Z)-trienoyl-CoA[m]	4	-0.80091	0.85504	0.99999	0.80091	0.14496	0.55945	-0.1991	0.27778	0.53244	1	0.0066066	0.33853	0.66296	3	-0.23371	0.31504	0.68632
3(S),12(S)-dihydroxy-5-oxo-eicosa-(8E,10E,14Z)-trienoyl-CoA[p]	2	-0.85806	0.87376	0.99999	0.85806	0.12624	0.53036	-0.25447	0.38125	0.62357	0	NA	NA	NA	2	-0.25447	0.38038	0.70495
3,5-dioxo-12(S)-hydroxy-eicosa-(8E,10E,14Z)-trienoyl-CoA[m]	5	-0.99644	0.91056	0.99999	0.99644	0.089442	0.43718	-0.031671	0.19374	0.46756	1	0.0066066	0.33853	0.66296	4	-0.038713	0.21401	0.63413
3,5-dioxo-12(S)-hydroxy-eicosa-(8E,10E,14Z)-trienoyl-CoA[p]	4	-1.1033	0.92646	0.99999	1.1033	0.073536	0.41553	-0.50487	0.39576	0.62357	0	NA	NA	NA	4	-0.50487	0.38289	0.70495
3-oxo-10(S)-hydroxy-octadeca-(6E,8E,12Z)-trienoyl-CoA[m]	9	-0.24376	0.63589	0.99999	0.24376	0.36411	0.82929	-0.70804	0.32766	0.58086	3	0.30056	0.16175	0.49068	6	-1.0797	0.55249	0.83089
3-oxo-10(S)-hydroxy-octadeca-(6E,8E,12Z)-trienoyl-CoA[p]	8	-0.021024	0.52075	0.99999	0.021024	0.47925	0.94391	-0.67348	0.33129	0.58439	3	0.30056	0.16175	0.49068	5	-1.0847	0.58794	0.83089
3-oxo-10(S)-hydroxy-octadeca-(6E,8E,12Z)-trienoate[m]	9	-0.24376	0.63589	0.99999	0.24376	0.36411	0.82929	-0.70804	0.32766	0.58086	3	0.30056	0.16175	0.49068	6	-1.0797	0.55249	0.83089
3-oxo-10(S)-hydroxy-octadeca-(6E,8E,12Z)-trienoate[p]	6	0.38113	0.30997	0.83536	-0.38113	0.69003	1	-0.51236	0.32721	0.58086	3	0.30056	0.16175	0.49068	3	-1.0252	0.6396	0.8444
10,11-dihydro-12-oxo-LTB4[c]	6	-1.57	0.98101	0.99999	1.57	0.018985	0.19171	0.89513	0.025286	0.242	1	0.33846	0.22172	0.58865	5	0.8292	0.034991	0.38965
10,11-dihydro-12-oxo-LTB4[m]	6	-1.57	0.98101	0.99999	1.57	0.018985	0.19171	0.89513	0.025286	0.242	1	0.33846	0.22172	0.58865	5	0.8292	0.034991	0.38965
10,11-dihydro-12-oxo-LTB4[p]	6	-1.57	0.98101	0.99999	1.57	0.018985	0.19171	0.89513	0.025286	0.242	1	0.33846	0.22172	0.58865	5	0.8292	0.034991	0.38965
10,11-dihydro-LTB4[c]	15	1.1624	0.072402	0.43609	-1.1624	0.9276	1	-0.044896	0.070062	0.3611	9	0.74696	0.023252	0.17047	6	-0.98582	0.51334	0.80222
10,11-dihydro-LTB4[m]	11	0.95309	0.10838	0.55654	-0.95309	0.89162	1	0.3913	0.041235	0.28537	6	1.2478	0.010948	0.13422	5	-0.7865	0.46227	0.77841
10,11-dihydro-LTB4[p]	11	0.95309	0.10838	0.55654	-0.95309	0.89162	1	0.3913	0.041235	0.28537	6	1.2478	0.010948	0.13422	5	-0.7865	0.46227	0.77841
20-OH-10,11-dihydro-LTB4[c]	4	0.67038	0.19832	0.6372	-0.67038	0.80168	1	-0.73583	0.49252	0.67507	3	-0.47088	0.4354	0.68515	1	-0.65608	0.60677	0.83089
10,11-dihydro-LTB4[r]	12	2.2772	0.0018415	0.079777	-2.2772	0.99816	1	-0.59155	0.21672	0.50393	9	0.74696	0.023252	0.17047	3	-2.4769	0.97104	0.98385
20-OH-10,11-dihydro-LTB4[r]	4	0.67038	0.19832	0.6372	-0.67038	0.80168	1	-0.73583	0.49252	0.67507	3	-0.47088	0.4354	0.68515	1	-0.65608	0.60677	0.83089
10,11-dihydro-20-dihydroxy-LTB4[c]	4	0.67038	0.19832	0.6372	-0.67038	0.80168	1	-0.73583	0.49252	0.67507	3	-0.47088	0.4354	0.68515	1	-0.65608	0.60677	0.83089
10,11-dihydro-20-dihydroxy-LTB4[r]	4	0.67038	0.19832	0.6372	-0.67038	0.80168	1	-0.73583	0.49252	0.67507	3	-0.47088	0.4354	0.68515	1	-0.65608	0.60677	0.83089
10,11-dihydro-20-trihydroxy-LTB4[c]	4	0.67038	0.19832	0.6372	-0.67038	0.80168	1	-0.73583	0.49252	0.67507	3	-0.47088	0.4354	0.68515	1	-0.65608	0.60677	0.83089
10,11-dihydro-20-trihydroxy-LTB4[r]	4	0.67038	0.19832	0.6372	-0.67038	0.80168	1	-0.73583	0.49252	0.67507	3	-0.47088	0.4354	0.68515	1	-0.65608	0.60677	0.83089
20-COOH-10,11-dihydro-LTB4[c]	3	-1.9554	0.99507	0.99999	1.9554	0.0049277	0.078295	1.0827	0.030633	0.242	0	NA	NA	NA	3	1.0827	0.030252	0.3597
20-COOH-10,11-dihydro-LTB4[m]	3	-1.9554	0.99507	0.99999	1.9554	0.0049277	0.078295	1.0827	0.030633	0.242	0	NA	NA	NA	3	1.0827	0.030252	0.3597
20-COOH-10,11-dihydro-LTB4[p]	3	-1.9554	0.99507	0.99999	1.9554	0.0049277	0.078295	1.0827	0.030633	0.242	0	NA	NA	NA	3	1.0827	0.030252	0.3597
20-COOH-LTB4[p]	11	0.95309	0.10838	0.55654	-0.95309	0.89162	1	0.3913	0.041235	0.28537	6	1.2478	0.010948	0.13422	5	-0.7865	0.46227	0.77841
20-CoA-20-oxo-LTB4[c]	8	2.315	0.0012611	0.059979	-2.315	0.99874	1	-0.20418	0.17461	0.45832	6	1.2478	0.010948	0.13422	2	-2.5696	0.98334	0.98631
20-CoA-20-oxo-LTB4[m]	10	1.4797	0.02913	0.25807	-1.4797	0.97087	1	-0.036669	0.10503	0.3611	6	1.2478	0.010948	0.13422	4	-1.5862	0.80221	0.91275
20-CoA-20-oxo-LTB4[r]	8	2.315	0.0012611	0.059979	-2.315	0.99874	1	-0.20418	0.17461	0.45832	6	1.2478	0.010948	0.13422	2	-2.5696	0.98334	0.98631
20-CoA-20-oxo-LTB4[p]	10	1.4797	0.02913	0.25807	-1.4797	0.97087	1	-0.036669	0.10503	0.3611	6	1.2478	0.010948	0.13422	4	-1.5862	0.80221	0.91275
(18E)-20-oxo-20-CoA-LTB4[m]	4	-1.4536	0.97153	0.99999	1.4536	0.028471	0.26011	-0.36746	0.34074	0.59451	0	NA	NA	NA	4	-0.36746	0.32862	0.69101
(18E)-20-oxo-20-CoA-LTB4[p]	3	-1.2543	0.95217	0.99999	1.2543	0.047833	0.33006	-0.14358	0.28679	0.53944	0	NA	NA	NA	3	-0.14358	0.28192	0.67166
20-CoA-20-oxo-18r-hydroxy-LTB4[m]	4	-0.80091	0.85504	0.99999	0.80091	0.14496	0.55945	-0.1991	0.27778	0.53244	1	0.0066066	0.33853	0.66296	3	-0.23371	0.31504	0.68632
20-CoA-20-oxo-18r-hydroxy-LTB4[p]	2	-0.85806	0.87376	0.99999	0.85806	0.12624	0.53036	-0.25447	0.38125	0.62357	0	NA	NA	NA	2	-0.25447	0.38038	0.70495
18,20-dioxo-20-CoA-LTB4[m]	5	-0.99644	0.91056	0.99999	0.99644	0.089442	0.43718	-0.031671	0.19374	0.46756	1	0.0066066	0.33853	0.66296	4	-0.038713	0.21401	0.63413
18,20-dioxo-20-CoA-LTB4[p]	4	-1.1033	0.92646	0.99999	1.1033	0.073536	0.41553	-0.50487	0.39576	0.62357	0	NA	NA	NA	4	-0.50487	0.38289	0.70495
18-CoA-18-oxo-dinor-LTB4[m]	9	-0.24376	0.63589	0.99999	0.24376	0.36411	0.82929	-0.70804	0.32766	0.58086	3	0.30056	0.16175	0.49068	6	-1.0797	0.55249	0.83089
18-CoA-18-oxo-dinor-LTB4[p]	8	-0.021024	0.52075	0.99999	0.021024	0.47925	0.94391	-0.67348	0.33129	0.58439	3	0.30056	0.16175	0.49068	5	-1.0847	0.58794	0.83089
omega-carboxy-trinor-LTB4[m]	6	0.38113	0.30997	0.83536	-0.38113	0.69003	1	-0.51236	0.32721	0.58086	3	0.30056	0.16175	0.49068	3	-1.0252	0.6396	0.8444
omega-carboxy-trinor-LTB4[p]	6	0.38113	0.30997	0.83536	-0.38113	0.69003	1	-0.51236	0.32721	0.58086	3	0.30056	0.16175	0.49068	3	-1.0252	0.6396	0.8444
10,11-dihydro-LTB4-CoA[c]	8	2.315	0.0012611	0.059979	-2.315	0.99874	1	-0.20418	0.17461	0.45832	6	1.2478	0.010948	0.13422	2	-2.5696	0.98334	0.98631
10,11-dihydro-LTB4-CoA[m]	10	1.4797	0.02913	0.25807	-1.4797	0.97087	1	-0.036669	0.10503	0.3611	6	1.2478	0.010948	0.13422	4	-1.5862	0.80221	0.91275
10,11-dihydro-LTB4-CoA[r]	8	2.315	0.0012611	0.059979	-2.315	0.99874	1	-0.20418	0.17461	0.45832	6	1.2478	0.010948	0.13422	2	-2.5696	0.98334	0.98631
10,11-dihydro-LTB4-CoA[p]	10	1.4797	0.02913	0.25807	-1.4797	0.97087	1	-0.036669	0.10503	0.3611	6	1.2478	0.010948	0.13422	4	-1.5862	0.80221	0.91275
5(S),12(R)-dihydroxy-eicosa-2,8-trans-6,14-cis-tetraenoyl-CoA[m]	4	-1.4536	0.97153	0.99999	1.4536	0.028471	0.26011	-0.36746	0.34074	0.59451	0	NA	NA	NA	4	-0.36746	0.32862	0.69101
5(S),12(R)-dihydroxy-eicosa-2,8-trans-6,14-cis-tetraenoyl-CoA[p]	3	-1.2543	0.95217	0.99999	1.2543	0.047833	0.33006	-0.14358	0.28679	0.53944	0	NA	NA	NA	3	-0.14358	0.28192	0.67166
3(S),5(S),12(R)-trihydroxy-eicosa-8-trans-6,14-cis-trienoyl-CoA[m]	4	-0.80091	0.85504	0.99999	0.80091	0.14496	0.55945	-0.1991	0.27778	0.53244	1	0.0066066	0.33853	0.66296	3	-0.23371	0.31504	0.68632
3(S),5(S),12(R)-trihydroxy-eicosa-8-trans-6,14-cis-trienoyl-CoA[p]	2	-0.85806	0.87376	0.99999	0.85806	0.12624	0.53036	-0.25447	0.38125	0.62357	0	NA	NA	NA	2	-0.25447	0.38038	0.70495
3-oxo-5(S),12(R)-dihydroxy-eicosa-8-trans-6,14-cis-trienoyl-CoA[m]	5	-0.99644	0.91056	0.99999	0.99644	0.089442	0.43718	-0.031671	0.19374	0.46756	1	0.0066066	0.33853	0.66296	4	-0.038713	0.21401	0.63413
3-oxo-5(S),12(R)-dihydroxy-eicosa-8-trans-6,14-cis-trienoyl-CoA[p]	4	-1.1033	0.92646	0.99999	1.1033	0.073536	0.41553	-0.50487	0.39576	0.62357	0	NA	NA	NA	4	-0.50487	0.38289	0.70495
3(S),10(R)-OH-octadeca-6-trans-4,12-cis-trienoyl-CoA[m]	9	-0.24376	0.63589	0.99999	0.24376	0.36411	0.82929	-0.70804	0.32766	0.58086	3	0.30056	0.16175	0.49068	6	-1.0797	0.55249	0.83089
3(S),10(R)-OH-octadeca-6-trans-4,12-cis-trienoyl-CoA[p]	8	-0.021024	0.52075	0.99999	0.021024	0.47925	0.94391	-0.67348	0.33129	0.58439	3	0.30056	0.16175	0.49068	5	-1.0847	0.58794	0.83089
3(S),10(R)-OH-octadeca-6-trans-4,12-cis-trienoate[m]	6	0.38113	0.30997	0.83536	-0.38113	0.69003	1	-0.51236	0.32721	0.58086	3	0.30056	0.16175	0.49068	3	-1.0252	0.6396	0.8444
3(S),10(R)-OH-octadeca-6-trans-4,12-cis-trienoate[p]	6	0.38113	0.30997	0.83536	-0.38113	0.69003	1	-0.51236	0.32721	0.58086	3	0.30056	0.16175	0.49068	3	-1.0252	0.6396	0.8444
10,11-dihydro-12-epi-LTB4[c]	3	-1.9554	0.99507	0.99999	1.9554	0.0049277	0.078295	1.0827	0.030633	0.242	0	NA	NA	NA	3	1.0827	0.030252	0.3597
10,11-dihydro-12-epi-LTB4[m]	3	-1.9554	0.99507	0.99999	1.9554	0.0049277	0.078295	1.0827	0.030633	0.242	0	NA	NA	NA	3	1.0827	0.030252	0.3597
10,11-dihydro-12-epi-LTB4[p]	3	-1.9554	0.99507	0.99999	1.9554	0.0049277	0.078295	1.0827	0.030633	0.242	0	NA	NA	NA	3	1.0827	0.030252	0.3597
20-hydroxy-LTE4[p]	6	0.54015	0.24025	0.71649	-0.54015	0.75975	1	-0.10262	0.18768	0.46756	3	0.57042	0.10102	0.45425	3	-0.71554	0.51164	0.80115
20-oxo-LTE4[p]	11	0.81403	0.14639	0.56559	-0.81403	0.85361	1	-0.63515	0.25862	0.52982	7	-0.22343	0.21091	0.57292	4	-0.7577	0.48818	0.79677
20-COOH-LTE4[p]	13	2.1979	0.00243	0.092043	-2.1979	0.99757	1	-0.67471	0.23101	0.50932	10	0.46716	0.040789	0.25821	3	-2.2574	0.95191	0.97142
20-COOH-LTE4-CoA[p]	10	1.4797	0.02913	0.25807	-1.4797	0.97087	1	-0.036669	0.10503	0.3611	6	1.2478	0.010948	0.13422	4	-1.5862	0.80221	0.91275
(18E)-20-oxo-20-CoA-LTE4[p]	3	-1.2543	0.95217	0.99999	1.2543	0.047833	0.33006	-0.14358	0.28679	0.53944	0	NA	NA	NA	3	-0.14358	0.28192	0.67166
18(R)-hydroxy-20-oxo-20-CoA-LTE4[p]	2	-0.85806	0.87376	0.99999	0.85806	0.12624	0.53036	-0.25447	0.38125	0.62357	0	NA	NA	NA	2	-0.25447	0.38038	0.70495
20-COOH-18-oxo-LTE4-CoA[p]	4	-1.1033	0.92646	0.99999	1.1033	0.073536	0.41553	-0.50487	0.39576	0.62357	0	NA	NA	NA	4	-0.50487	0.38289	0.70495
omega-COOH-dinor-LTE4-CoA[p]	10	-0.6097	0.7982	0.99999	0.6097	0.2018	0.59218	-0.45642	0.21075	0.49859	3	0.30056	0.16175	0.49068	7	-0.74229	0.37655	0.70495
18-COOH-LTE4[p]	6	0.38113	0.30997	0.83536	-0.38113	0.69003	1	-0.51236	0.32721	0.58086	3	0.30056	0.16175	0.49068	3	-1.0252	0.6396	0.8444
18-COOH-(16E)-dinor-LTE5-CoA[p]	4	-2.1587	0.99758	0.99999	2.1587	0.0024224	0.05775	0.99973	0.031155	0.24233	0	NA	NA	NA	4	0.99973	0.029079	0.3597
18-COOH-(15E)-dinor-LTE4-CoA[p]	3	-1.5893	0.98228	0.99999	1.5893	0.017721	0.18107	0.47784	0.1101	0.3611	0	NA	NA	NA	3	0.47784	0.10825	0.55882
16e-18-oxo-18-CoA-dinor-LTE4[p]	3	-0.74877	0.84298	0.99999	0.74877	0.15702	0.55945	-0.78526	0.54857	0.71214	0	NA	NA	NA	3	-0.78526	0.54105	0.82338
16(S)-hydroxy-18-oxo-18-CoA-LTE4[p]	2	-0.85806	0.87376	0.99999	0.85806	0.12624	0.53036	-0.25447	0.38125	0.62357	0	NA	NA	NA	2	-0.25447	0.38038	0.70495
16,18-oxo-18-CoA-dinor-LTE4[p]	2	-0.85806	0.87376	0.99999	0.85806	0.12624	0.53036	-0.25447	0.38125	0.62357	0	NA	NA	NA	2	-0.25447	0.38038	0.70495
omega-COOH-tetranor-LTE3-CoA[p]	6	-1.1828	0.9412	0.99999	1.1828	0.058797	0.37119	-0.73143	0.41566	0.63478	1	-0.84919	0.68648	0.87008	5	-0.42147	0.31465	0.68632
omega-COOH-tetranor-LTE3[p]	2	-0.025267	0.51757	0.99999	0.025267	0.48243	0.94616	-1.1337	0.73634	0.84401	1	-0.84919	0.68648	0.87008	1	-0.75412	0.64617	0.84956
(13E)-tetranor-16-oxo-16-CoA-LTE4[p]	8	-0.33058	0.67696	0.99999	0.33058	0.32304	0.7738	-0.28053	0.19633	0.47081	3	0.30056	0.16175	0.49068	5	-0.58766	0.37978	0.70495
(13E)-tetranor-16-carboxy-LTE4[p]	6	0.38113	0.30997	0.83536	-0.38113	0.69003	1	-0.51236	0.32721	0.58086	3	0.30056	0.16175	0.49068	3	-1.0252	0.6396	0.8444
LTD4[c]	6	1.1245	0.070047	0.43285	-1.1245	0.92995	1	-1.6871	0.79118	0.88155	4	-0.23558	0.29986	0.65364	2	-2.589	0.98417	0.98631
prostaglandin E1[c]	10	1.0849	0.084087	0.47987	-1.0849	0.91591	1	-0.15226	0.12932	0.3851	8	-0.55385	0.30973	0.66296	2	0.76724	0.084093	0.48346
leukotriene C4[r]	5	0.49929	0.27104	0.77748	-0.49929	0.72896	1	-2.4072	0.95383	0.96899	3	-0.99372	0.65404	0.85411	2	-2.589	0.98417	0.98631
glutamate[r]	4	0.31982	0.34697	0.8967	-0.31982	0.65303	1	-2.5207	0.96988	0.9801	2	-0.97585	0.68938	0.87086	2	-2.589	0.98417	0.98631
LTD4[r]	4	0.31982	0.34697	0.8967	-0.31982	0.65303	1	-2.5207	0.96988	0.9801	2	-0.97585	0.68938	0.87086	2	-2.589	0.98417	0.98631
prostaglandin H2[c]	11	0.56461	0.23468	0.70471	-0.56461	0.76532	1	-2.0312	0.7977	0.88538	7	-1.6745	0.77031	0.89622	4	-1.1532	0.65176	0.85185
prostaglandin H2[r]	9	-0.089466	0.55823	0.99999	0.089466	0.44177	0.89487	-2.5089	0.92676	0.94866	5	-2.3878	0.95407	0.9787	4	-1.0937	0.62813	0.83676
prostaglandin D2[r]	2	-0.70521	0.82701	0.99999	0.70521	0.17299	0.56792	-1.5255	0.85276	0.92112	1	-2.636	0.99111	0.99729	1	0.47872	0.17515	0.59235
prostaglandin E2[r]	3	0.53175	0.25343	0.73992	-0.53175	0.74657	1	-1.5331	0.82127	0.90112	3	-1.5331	0.83469	0.94427	0	NA	NA	NA
propanoyl-CoA[p]	21	-0.61374	0.80963	0.99999	0.61374	0.19037	0.56792	-0.75158	0.14296	0.41437	8	-0.24222	0.205	0.57292	13	-0.76522	0.24994	0.66462
propanoate[p]	6	0.38113	0.30997	0.83536	-0.38113	0.69003	1	-0.51236	0.32721	0.58086	3	0.30056	0.16175	0.49068	3	-1.0252	0.6396	0.8444
O-butanoylcarnitine[c]	3	-1.9637	0.99523	0.99999	1.9637	0.0047744	0.078295	1.0506	0.033083	0.24868	0	NA	NA	NA	3	1.0506	0.032659	0.37386
O-acetylcarnitine[c]	5	-2.1938	0.99818	0.99999	2.1938	0.001817	0.050886	0.79097	0.040371	0.28386	0	NA	NA	NA	5	0.79097	0.038248	0.39197
O-propanoylcarnitine[c]	4	-1.8232	0.99141	0.99999	1.8232	0.0085949	0.11135	0.47771	0.095259	0.3611	0	NA	NA	NA	4	0.47771	0.09003	0.4953
malonyl-carnitin[c]	6	-1.8614	0.99304	0.99999	1.8614	0.0069627	0.098661	-0.028994	0.16719	0.45832	0	NA	NA	NA	6	-0.028994	0.16587	0.59235
dodecanoylcarnitine[c]	7	-2.1992	0.99817	0.99999	2.1992	0.0018313	0.050886	0.28053	0.089578	0.3611	0	NA	NA	NA	7	0.28053	0.081346	0.4767
tridecanoylcarnitine[c]	7	-2.1992	0.99817	0.99999	2.1992	0.0018313	0.050886	0.28053	0.089578	0.3611	0	NA	NA	NA	7	0.28053	0.081346	0.4767
tetradecanoylcarnitine[c]	7	-2.1992	0.99817	0.99999	2.1992	0.0018313	0.050886	0.28053	0.089578	0.3611	0	NA	NA	NA	7	0.28053	0.081346	0.4767
tetradecenoylcarnitine(5)[c]	7	-2.1992	0.99817	0.99999	2.1992	0.0018313	0.050886	0.28053	0.089578	0.3611	0	NA	NA	NA	7	0.28053	0.081346	0.4767
tetradecenoylcarnitine(7)[c]	7	-2.1992	0.99817	0.99999	2.1992	0.0018313	0.050886	0.28053	0.089578	0.3611	0	NA	NA	NA	7	0.28053	0.081346	0.4767
tetradecenoylcarnitine(9)[c]	7	-2.1992	0.99817	0.99999	2.1992	0.0018313	0.050886	0.28053	0.089578	0.3611	0	NA	NA	NA	7	0.28053	0.081346	0.4767
pentadecanoylcarnitine[c]	7	-2.1992	0.99817	0.99999	2.1992	0.0018313	0.050886	0.28053	0.089578	0.3611	0	NA	NA	NA	7	0.28053	0.081346	0.4767
L-palmitoylcarnitine[c]	7	-2.1992	0.99817	0.99999	2.1992	0.0018313	0.050886	0.28053	0.089578	0.3611	0	NA	NA	NA	7	0.28053	0.081346	0.4767
hexadecenoylcarnitine(9)[c]	7	-2.1992	0.99817	0.99999	2.1992	0.0018313	0.050886	0.28053	0.089578	0.3611	0	NA	NA	NA	7	0.28053	0.081346	0.4767
palmitoleoyl-carnitine[c]	7	-2.1992	0.99817	0.99999	2.1992	0.0018313	0.050886	0.28053	0.089578	0.3611	0	NA	NA	NA	7	0.28053	0.081346	0.4767
heptadecanoylcarnitine[c]	7	-2.1992	0.99817	0.99999	2.1992	0.0018313	0.050886	0.28053	0.089578	0.3611	0	NA	NA	NA	7	0.28053	0.081346	0.4767
heptadecenoylcarnitine(7)[c]	7	-2.1992	0.99817	0.99999	2.1992	0.0018313	0.050886	0.28053	0.089578	0.3611	0	NA	NA	NA	7	0.28053	0.081346	0.4767
heptadecenoylcarnitine(8)[c]	7	-2.1992	0.99817	0.99999	2.1992	0.0018313	0.050886	0.28053	0.089578	0.3611	0	NA	NA	NA	7	0.28053	0.081346	0.4767
stearoylcarnitine[c]	7	-2.1992	0.99817	0.99999	2.1992	0.0018313	0.050886	0.28053	0.089578	0.3611	0	NA	NA	NA	7	0.28053	0.081346	0.4767
octadecenoylcarnitine(5)[c]	7	-2.1992	0.99817	0.99999	2.1992	0.0018313	0.050886	0.28053	0.089578	0.3611	0	NA	NA	NA	7	0.28053	0.081346	0.4767
octadecenoylcarnitine(7)[c]	7	-2.1992	0.99817	0.99999	2.1992	0.0018313	0.050886	0.28053	0.089578	0.3611	0	NA	NA	NA	7	0.28053	0.081346	0.4767
L-oleoylcarnitine[c]	7	-2.1992	0.99817	0.99999	2.1992	0.0018313	0.050886	0.28053	0.089578	0.3611	0	NA	NA	NA	7	0.28053	0.081346	0.4767
(9E)-octadecenoylcarnitine[c]	7	-2.1992	0.99817	0.99999	2.1992	0.0018313	0.050886	0.28053	0.089578	0.3611	0	NA	NA	NA	7	0.28053	0.081346	0.4767
octadecenoylcarnitine(11)[c]	7	-2.1992	0.99817	0.99999	2.1992	0.0018313	0.050886	0.28053	0.089578	0.3611	0	NA	NA	NA	7	0.28053	0.081346	0.4767
(6Z,9Z)-octadecadienoylcarnitine[c]	7	-2.1992	0.99817	0.99999	2.1992	0.0018313	0.050886	0.28053	0.089578	0.3611	0	NA	NA	NA	7	0.28053	0.081346	0.4767
nonadecanoylcarnitine[c]	7	-2.1992	0.99817	0.99999	2.1992	0.0018313	0.050886	0.28053	0.089578	0.3611	0	NA	NA	NA	7	0.28053	0.081346	0.4767
eicosanoylcarnitine[c]	7	-2.1992	0.99817	0.99999	2.1992	0.0018313	0.050886	0.28053	0.089578	0.3611	0	NA	NA	NA	7	0.28053	0.081346	0.4767
eicosenoylcarnitine(7)[c]	7	-2.1992	0.99817	0.99999	2.1992	0.0018313	0.050886	0.28053	0.089578	0.3611	0	NA	NA	NA	7	0.28053	0.081346	0.4767
eicosenoylcarnitine(9)[c]	7	-2.1992	0.99817	0.99999	2.1992	0.0018313	0.050886	0.28053	0.089578	0.3611	0	NA	NA	NA	7	0.28053	0.081346	0.4767
eicosenoylcarnitine(11)[c]	7	-2.1992	0.99817	0.99999	2.1992	0.0018313	0.050886	0.28053	0.089578	0.3611	0	NA	NA	NA	7	0.28053	0.081346	0.4767
(8Z,11Z)-eicosadienoylcarnitine[c]	7	-2.1992	0.99817	0.99999	2.1992	0.0018313	0.050886	0.28053	0.089578	0.3611	0	NA	NA	NA	7	0.28053	0.081346	0.4767
(5Z,8Z,11Z)-eicosatrienoylcarnitine[c]	7	-2.1992	0.99817	0.99999	2.1992	0.0018313	0.050886	0.28053	0.089578	0.3611	0	NA	NA	NA	7	0.28053	0.081346	0.4767
heneicosanoylcarnitine[c]	7	-2.1992	0.99817	0.99999	2.1992	0.0018313	0.050886	0.28053	0.089578	0.3611	0	NA	NA	NA	7	0.28053	0.081346	0.4767
docosanoylcarnitine[c]	7	-2.1992	0.99817	0.99999	2.1992	0.0018313	0.050886	0.28053	0.089578	0.3611	0	NA	NA	NA	7	0.28053	0.081346	0.4767
docosenoylcarnitine[c]	7	-2.1992	0.99817	0.99999	2.1992	0.0018313	0.050886	0.28053	0.089578	0.3611	0	NA	NA	NA	7	0.28053	0.081346	0.4767
docosenoylcarnitine(11)[c]	7	-2.1992	0.99817	0.99999	2.1992	0.0018313	0.050886	0.28053	0.089578	0.3611	0	NA	NA	NA	7	0.28053	0.081346	0.4767
octadecatrienoylcarnitine[c]	7	-2.1992	0.99817	0.99999	2.1992	0.0018313	0.050886	0.28053	0.089578	0.3611	0	NA	NA	NA	7	0.28053	0.081346	0.4767
(6Z,9Z,12Z,15Z)-octadecatetraenoylcarnitine[c]	7	-2.1992	0.99817	0.99999	2.1992	0.0018313	0.050886	0.28053	0.089578	0.3611	0	NA	NA	NA	7	0.28053	0.081346	0.4767
(8Z,11Z,14Z,17Z)-eicosatetraenoylcarnitine[c]	7	-2.1992	0.99817	0.99999	2.1992	0.0018313	0.050886	0.28053	0.089578	0.3611	0	NA	NA	NA	7	0.28053	0.081346	0.4767
(5Z,8Z,11Z,14Z,17Z)-eicosapentaenoylcarnitine[c]	7	-2.1992	0.99817	0.99999	2.1992	0.0018313	0.050886	0.28053	0.089578	0.3611	0	NA	NA	NA	7	0.28053	0.081346	0.4767
(7Z,10Z,13Z,16Z,19Z)-docosapentaenoylcarnitine[c]	7	-2.1992	0.99817	0.99999	2.1992	0.0018313	0.050886	0.28053	0.089578	0.3611	0	NA	NA	NA	7	0.28053	0.081346	0.4767
docosahexaenoylcarnitine[c]	7	-2.1992	0.99817	0.99999	2.1992	0.0018313	0.050886	0.28053	0.089578	0.3611	0	NA	NA	NA	7	0.28053	0.081346	0.4767
(11Z,14Z,17Z)-eicosatrienoylcarnitine[c]	7	-2.1992	0.99817	0.99999	2.1992	0.0018313	0.050886	0.28053	0.089578	0.3611	0	NA	NA	NA	7	0.28053	0.081346	0.4767
13,16,19-docosatrienoylcarnitine[c]	7	-2.1992	0.99817	0.99999	2.1992	0.0018313	0.050886	0.28053	0.089578	0.3611	0	NA	NA	NA	7	0.28053	0.081346	0.4767
10,13,16,19-docosatetraenoylcarnitine[c]	7	-2.1992	0.99817	0.99999	2.1992	0.0018313	0.050886	0.28053	0.089578	0.3611	0	NA	NA	NA	7	0.28053	0.081346	0.4767
linoleic-carnitine[c]	7	-2.1992	0.99817	0.99999	2.1992	0.0018313	0.050886	0.28053	0.089578	0.3611	0	NA	NA	NA	7	0.28053	0.081346	0.4767
gamma-linolenoylcarnitine[c]	7	-2.1992	0.99817	0.99999	2.1992	0.0018313	0.050886	0.28053	0.089578	0.3611	0	NA	NA	NA	7	0.28053	0.081346	0.4767
eicosatrienoylcarnitine[c]	7	-2.1992	0.99817	0.99999	2.1992	0.0018313	0.050886	0.28053	0.089578	0.3611	0	NA	NA	NA	7	0.28053	0.081346	0.4767
arachidonyl-carnitine[c]	7	-2.1992	0.99817	0.99999	2.1992	0.0018313	0.050886	0.28053	0.089578	0.3611	0	NA	NA	NA	7	0.28053	0.081346	0.4767
ocosatetraenoylcarnitine[c]	7	-2.1992	0.99817	0.99999	2.1992	0.0018313	0.050886	0.28053	0.089578	0.3611	0	NA	NA	NA	7	0.28053	0.081346	0.4767
(4Z,7Z,10Z,13Z,16Z)-docosapentaenoylcarnitine[c]	7	-2.1992	0.99817	0.99999	2.1992	0.0018313	0.050886	0.28053	0.089578	0.3611	0	NA	NA	NA	7	0.28053	0.081346	0.4767
eicosadienoylcarnitine[c]	7	-2.1992	0.99817	0.99999	2.1992	0.0018313	0.050886	0.28053	0.089578	0.3611	0	NA	NA	NA	7	0.28053	0.081346	0.4767
(13Z,16Z)-docosadienoylcarnitine[c]	7	-2.1992	0.99817	0.99999	2.1992	0.0018313	0.050886	0.28053	0.089578	0.3611	0	NA	NA	NA	7	0.28053	0.081346	0.4767
10,13,16-docosatrienoylcarnitine[c]	7	-2.1992	0.99817	0.99999	2.1992	0.0018313	0.050886	0.28053	0.089578	0.3611	0	NA	NA	NA	7	0.28053	0.081346	0.4767
12,15,18,21-tetracosatetraenoylcarnitine[c]	3	-2.2148	0.99825	0.99999	2.2148	0.0017542	0.050886	1.3886	0.013975	0.20068	0	NA	NA	NA	3	1.3886	0.013856	0.35933
L-octanoylcarnitine[c]	4	-1.8232	0.99141	0.99999	1.8232	0.0085949	0.11135	0.47771	0.095259	0.3611	0	NA	NA	NA	4	0.47771	0.09003	0.4953
O-butanoylcarnitine[m]	3	-0.30487	0.66556	0.99999	0.30487	0.33444	0.791	0.035938	0.22531	0.50827	1	0.16241	0.2807	0.63281	2	-0.070827	0.30944	0.68632
L-carnitine[m]	26	-1.5517	0.98138	0.99999	1.5517	0.018623	0.18948	-0.018389	0.020497	0.242	8	-0.15989	0.18132	0.5272	18	0.08449	0.030704	0.36274
L-octanoylcarnitine[m]	2	-1.8575	0.99315	0.99999	1.8575	0.0068542	0.098661	1.1972	0.032538	0.24682	0	NA	NA	NA	2	1.1972	0.033636	0.38266
octanoyl-CoA[m]	6	-2.4955	0.99951	0.99999	2.4955	0.00049264	0.046159	0.9579	0.021572	0.242	0	NA	NA	NA	6	0.9579	0.022418	0.35933
O-acetylcarnitine[m]	4	-0.38664	0.69904	0.99999	0.38664	0.30096	0.73757	-0.40101	0.35392	0.60808	1	0.16241	0.2807	0.63281	3	-0.55682	0.44469	0.7611
O-propanoylcarnitine[m]	4	-0.38664	0.69904	0.99999	0.38664	0.30096	0.73757	-0.40101	0.35392	0.60808	1	0.16241	0.2807	0.63281	3	-0.55682	0.44469	0.7611
malonyl-carnitin[m]	6	-0.68846	0.81951	0.99999	0.68846	0.18049	0.56792	-0.74647	0.42195	0.63478	1	0.16241	0.2807	0.63281	5	-0.89035	0.50625	0.79677
dodecanoylcarnitine[m]	6	-0.68846	0.81951	0.99999	0.68846	0.18049	0.56792	-0.74647	0.42195	0.63478	1	0.16241	0.2807	0.63281	5	-0.89035	0.50625	0.79677
lauroyl-CoA[m]	9	-2.1785	0.99793	0.99999	2.1785	0.0020667	0.051399	0.77914	0.021995	0.242	1	0.16241	0.2807	0.63281	8	0.76898	0.023728	0.35933
tridecanoylcarnitine[m]	6	-0.68846	0.81951	0.99999	0.68846	0.18049	0.56792	-0.74647	0.42195	0.63478	1	0.16241	0.2807	0.63281	5	-0.89035	0.50625	0.79677
tridecanoyl-CoA[m]	9	-2.1785	0.99793	0.99999	2.1785	0.0020667	0.051399	0.77914	0.021995	0.242	1	0.16241	0.2807	0.63281	8	0.76898	0.023728	0.35933
tetradecanoylcarnitine[m]	6	-0.68846	0.81951	0.99999	0.68846	0.18049	0.56792	-0.74647	0.42195	0.63478	1	0.16241	0.2807	0.63281	5	-0.89035	0.50625	0.79677
myristoyl-CoA[m]	9	-2.1785	0.99793	0.99999	2.1785	0.0020667	0.051399	0.77914	0.021995	0.242	1	0.16241	0.2807	0.63281	8	0.76898	0.023728	0.35933
tetradecenoylcarnitine(5)[m]	6	-0.68846	0.81951	0.99999	0.68846	0.18049	0.56792	-0.74647	0.42195	0.63478	1	0.16241	0.2807	0.63281	5	-0.89035	0.50625	0.79677
(9E)-tetradecenoyl-CoA[m]	13	-2.0847	0.9969	0.99999	2.0847	0.0030982	0.062728	0.25124	0.043277	0.28537	2	0.11951	0.24778	0.62464	11	0.22217	0.053729	0.39197
tetradecenoylcarnitine(7)[m]	6	-0.68846	0.81951	0.99999	0.68846	0.18049	0.56792	-0.74647	0.42195	0.63478	1	0.16241	0.2807	0.63281	5	-0.89035	0.50625	0.79677
(7Z)-tetradecenoyl-CoA[m]	9	-2.1785	0.99793	0.99999	2.1785	0.0020667	0.051399	0.77914	0.021995	0.242	1	0.16241	0.2807	0.63281	8	0.76898	0.023728	0.35933
tetradecenoylcarnitine(9)[m]	6	-0.68846	0.81951	0.99999	0.68846	0.18049	0.56792	-0.74647	0.42195	0.63478	1	0.16241	0.2807	0.63281	5	-0.89035	0.50625	0.79677
5-tetradecenoyl-CoA[m]	9	-2.1785	0.99793	0.99999	2.1785	0.0020667	0.051399	0.77914	0.021995	0.242	1	0.16241	0.2807	0.63281	8	0.76898	0.023728	0.35933
pentadecanoylcarnitine[m]	6	-0.68846	0.81951	0.99999	0.68846	0.18049	0.56792	-0.74647	0.42195	0.63478	1	0.16241	0.2807	0.63281	5	-0.89035	0.50625	0.79677
pentadecanoyl-CoA[m]	9	-2.1785	0.99793	0.99999	2.1785	0.0020667	0.051399	0.77914	0.021995	0.242	1	0.16241	0.2807	0.63281	8	0.76898	0.023728	0.35933
L-palmitoylcarnitine[m]	6	-0.68846	0.81951	0.99999	0.68846	0.18049	0.56792	-0.74647	0.42195	0.63478	1	0.16241	0.2807	0.63281	5	-0.89035	0.50625	0.79677
palmitoyl-CoA[m]	9	-2.1785	0.99793	0.99999	2.1785	0.0020667	0.051399	0.77914	0.021995	0.242	1	0.16241	0.2807	0.63281	8	0.76898	0.023728	0.35933
hexadecenoylcarnitine(9)[m]	6	-0.68846	0.81951	0.99999	0.68846	0.18049	0.56792	-0.74647	0.42195	0.63478	1	0.16241	0.2807	0.63281	5	-0.89035	0.50625	0.79677
7-hexadecenoyl-CoA[m]	9	-2.1785	0.99793	0.99999	2.1785	0.0020667	0.051399	0.77914	0.021995	0.242	1	0.16241	0.2807	0.63281	8	0.76898	0.023728	0.35933
palmitoleoyl-carnitine[m]	6	-0.68846	0.81951	0.99999	0.68846	0.18049	0.56792	-0.74647	0.42195	0.63478	1	0.16241	0.2807	0.63281	5	-0.89035	0.50625	0.79677
palmitoleoyl-CoA[m]	9	-2.1785	0.99793	0.99999	2.1785	0.0020667	0.051399	0.77914	0.021995	0.242	1	0.16241	0.2807	0.63281	8	0.76898	0.023728	0.35933
heptadecanoylcarnitine[m]	6	-0.68846	0.81951	0.99999	0.68846	0.18049	0.56792	-0.74647	0.42195	0.63478	1	0.16241	0.2807	0.63281	5	-0.89035	0.50625	0.79677
heptadecanoyl-CoA[m]	9	-2.1785	0.99793	0.99999	2.1785	0.0020667	0.051399	0.77914	0.021995	0.242	1	0.16241	0.2807	0.63281	8	0.76898	0.023728	0.35933
heptadecenoylcarnitine(7)[m]	6	-0.68846	0.81951	0.99999	0.68846	0.18049	0.56792	-0.74647	0.42195	0.63478	1	0.16241	0.2807	0.63281	5	-0.89035	0.50625	0.79677
(10Z)-heptadecenoyl-CoA[m]	2	0.20936	0.39514	0.92535	-0.20936	0.60486	1	-0.11712	0.32703	0.58086	1	0.16241	0.2807	0.63281	1	-0.32804	0.46915	0.77966
heptadecenoylcarnitine(8)[m]	6	-0.68846	0.81951	0.99999	0.68846	0.18049	0.56792	-0.74647	0.42195	0.63478	1	0.16241	0.2807	0.63281	5	-0.89035	0.50625	0.79677
9-heptadecenoyl-CoA[m]	2	0.20936	0.39514	0.92535	-0.20936	0.60486	1	-0.11712	0.32703	0.58086	1	0.16241	0.2807	0.63281	1	-0.32804	0.46915	0.77966
stearoylcarnitine[m]	6	-0.68846	0.81951	0.99999	0.68846	0.18049	0.56792	-0.74647	0.42195	0.63478	1	0.16241	0.2807	0.63281	5	-0.89035	0.50625	0.79677
stearoyl-CoA[m]	9	-2.1785	0.99793	0.99999	2.1785	0.0020667	0.051399	0.77914	0.021995	0.242	1	0.16241	0.2807	0.63281	8	0.76898	0.023728	0.35933
octadecenoylcarnitine(5)[m]	6	-0.68846	0.81951	0.99999	0.68846	0.18049	0.56792	-0.74647	0.42195	0.63478	1	0.16241	0.2807	0.63281	5	-0.89035	0.50625	0.79677
(13Z)-octadecenoyl-CoA[m]	13	-2.0847	0.9969	0.99999	2.0847	0.0030982	0.062728	0.25124	0.043277	0.28537	2	0.11951	0.24778	0.62464	11	0.22217	0.053729	0.39197
octadecenoylcarnitine(7)[m]	6	-0.68846	0.81951	0.99999	0.68846	0.18049	0.56792	-0.74647	0.42195	0.63478	1	0.16241	0.2807	0.63281	5	-0.89035	0.50625	0.79677
cis-vaccenoyl-CoA[m]	9	-2.1785	0.99793	0.99999	2.1785	0.0020667	0.051399	0.77914	0.021995	0.242	1	0.16241	0.2807	0.63281	8	0.76898	0.023728	0.35933
L-oleoylcarnitine[m]	6	-0.68846	0.81951	0.99999	0.68846	0.18049	0.56792	-0.74647	0.42195	0.63478	1	0.16241	0.2807	0.63281	5	-0.89035	0.50625	0.79677
oleoyl-CoA[m]	9	-2.1785	0.99793	0.99999	2.1785	0.0020667	0.051399	0.77914	0.021995	0.242	1	0.16241	0.2807	0.63281	8	0.76898	0.023728	0.35933
(9E)-octadecenoylcarnitine[m]	6	-0.68846	0.81951	0.99999	0.68846	0.18049	0.56792	-0.74647	0.42195	0.63478	1	0.16241	0.2807	0.63281	5	-0.89035	0.50625	0.79677
(9E)-octadecenoyl-CoA[m]	13	-2.0847	0.9969	0.99999	2.0847	0.0030982	0.062728	0.25124	0.043277	0.28537	2	0.11951	0.24778	0.62464	11	0.22217	0.053729	0.39197
octadecenoylcarnitine(11)[m]	6	-0.68846	0.81951	0.99999	0.68846	0.18049	0.56792	-0.74647	0.42195	0.63478	1	0.16241	0.2807	0.63281	5	-0.89035	0.50625	0.79677
(7Z)-octadecenoyl-CoA[m]	13	-2.0847	0.9969	0.99999	2.0847	0.0030982	0.062728	0.25124	0.043277	0.28537	2	0.11951	0.24778	0.62464	11	0.22217	0.053729	0.39197
(6Z,9Z)-octadecadienoylcarnitine[m]	6	-0.68846	0.81951	0.99999	0.68846	0.18049	0.56792	-0.74647	0.42195	0.63478	1	0.16241	0.2807	0.63281	5	-0.89035	0.50625	0.79677
(6Z,9Z)-octadecadienoyl-CoA[m]	13	-2.0847	0.9969	0.99999	2.0847	0.0030982	0.062728	0.25124	0.043277	0.28537	2	0.11951	0.24778	0.62464	11	0.22217	0.053729	0.39197
nonadecanoylcarnitine[m]	6	-0.68846	0.81951	0.99999	0.68846	0.18049	0.56792	-0.74647	0.42195	0.63478	1	0.16241	0.2807	0.63281	5	-0.89035	0.50625	0.79677
nonadecanoyl-CoA[m]	9	-2.1785	0.99793	0.99999	2.1785	0.0020667	0.051399	0.77914	0.021995	0.242	1	0.16241	0.2807	0.63281	8	0.76898	0.023728	0.35933
eicosanoylcarnitine[m]	6	-0.68846	0.81951	0.99999	0.68846	0.18049	0.56792	-0.74647	0.42195	0.63478	1	0.16241	0.2807	0.63281	5	-0.89035	0.50625	0.79677
eicosanoyl-CoA[m]	9	-2.1785	0.99793	0.99999	2.1785	0.0020667	0.051399	0.77914	0.021995	0.242	1	0.16241	0.2807	0.63281	8	0.76898	0.023728	0.35933
eicosenoylcarnitine(7)[m]	6	-0.68846	0.81951	0.99999	0.68846	0.18049	0.56792	-0.74647	0.42195	0.63478	1	0.16241	0.2807	0.63281	5	-0.89035	0.50625	0.79677
(13Z)-eicosenoyl-CoA[m]	6	-1.9884	0.99569	0.99999	1.9884	0.0043137	0.078295	1.3091	0.0082332	0.16127	1	0.16241	0.2807	0.63281	5	1.3614	0.0087112	0.27307
eicosenoylcarnitine(9)[m]	6	-0.68846	0.81951	0.99999	0.68846	0.18049	0.56792	-0.74647	0.42195	0.63478	1	0.16241	0.2807	0.63281	5	-0.89035	0.50625	0.79677
(11Z)-eicosenoyl-CoA[m]	9	-2.1785	0.99793	0.99999	2.1785	0.0020667	0.051399	0.77914	0.021995	0.242	1	0.16241	0.2807	0.63281	8	0.76898	0.023728	0.35933
eicosenoylcarnitine(11)[m]	6	-0.68846	0.81951	0.99999	0.68846	0.18049	0.56792	-0.74647	0.42195	0.63478	1	0.16241	0.2807	0.63281	5	-0.89035	0.50625	0.79677
9-eicosenoyl-CoA[m]	13	-2.0847	0.9969	0.99999	2.0847	0.0030982	0.062728	0.25124	0.043277	0.28537	2	0.11951	0.24778	0.62464	11	0.22217	0.053729	0.39197
(8Z,11Z)-eicosadienoylcarnitine[m]	6	-0.68846	0.81951	0.99999	0.68846	0.18049	0.56792	-0.74647	0.42195	0.63478	1	0.16241	0.2807	0.63281	5	-0.89035	0.50625	0.79677
(8Z,11Z)-eicosadienoyl-CoA[m]	13	-2.0847	0.9969	0.99999	2.0847	0.0030982	0.062728	0.25124	0.043277	0.28537	2	0.11951	0.24778	0.62464	11	0.22217	0.053729	0.39197
(5Z,8Z,11Z)-eicosatrienoylcarnitine[m]	6	-0.68846	0.81951	0.99999	0.68846	0.18049	0.56792	-0.74647	0.42195	0.63478	1	0.16241	0.2807	0.63281	5	-0.89035	0.50625	0.79677
(5Z,8Z,11Z)-eicosatrienoyl-CoA[m]	13	-2.0847	0.9969	0.99999	2.0847	0.0030982	0.062728	0.25124	0.043277	0.28537	2	0.11951	0.24778	0.62464	11	0.22217	0.053729	0.39197
heneicosanoylcarnitine[m]	6	-0.68846	0.81951	0.99999	0.68846	0.18049	0.56792	-0.74647	0.42195	0.63478	1	0.16241	0.2807	0.63281	5	-0.89035	0.50625	0.79677
heneicosanoyl-CoA[m]	6	-1.9884	0.99569	0.99999	1.9884	0.0043137	0.078295	1.3091	0.0082332	0.16127	1	0.16241	0.2807	0.63281	5	1.3614	0.0087112	0.27307
docosanoylcarnitine[m]	6	-0.68846	0.81951	0.99999	0.68846	0.18049	0.56792	-0.74647	0.42195	0.63478	1	0.16241	0.2807	0.63281	5	-0.89035	0.50625	0.79677
docosanoyl-CoA[m]	6	-1.9884	0.99569	0.99999	1.9884	0.0043137	0.078295	1.3091	0.0082332	0.16127	1	0.16241	0.2807	0.63281	5	1.3614	0.0087112	0.27307
docosenoylcarnitine[m]	6	-0.68846	0.81951	0.99999	0.68846	0.18049	0.56792	-0.74647	0.42195	0.63478	1	0.16241	0.2807	0.63281	5	-0.89035	0.50625	0.79677
(13Z)-docosenoyl-CoA[m]	6	-1.9884	0.99569	0.99999	1.9884	0.0043137	0.078295	1.3091	0.0082332	0.16127	1	0.16241	0.2807	0.63281	5	1.3614	0.0087112	0.27307
docosenoylcarnitine(11)[m]	6	-0.68846	0.81951	0.99999	0.68846	0.18049	0.56792	-0.74647	0.42195	0.63478	1	0.16241	0.2807	0.63281	5	-0.89035	0.50625	0.79677
(11Z)-docosenoyl-CoA[m]	13	-2.0847	0.9969	0.99999	2.0847	0.0030982	0.062728	0.25124	0.043277	0.28537	2	0.11951	0.24778	0.62464	11	0.22217	0.053729	0.39197
octadecatrienoylcarnitine[m]	6	-0.68846	0.81951	0.99999	0.68846	0.18049	0.56792	-0.74647	0.42195	0.63478	1	0.16241	0.2807	0.63281	5	-0.89035	0.50625	0.79677
linolenoyl-CoA[m]	13	-2.0847	0.9969	0.99999	2.0847	0.0030982	0.062728	0.25124	0.043277	0.28537	2	0.11951	0.24778	0.62464	11	0.22217	0.053729	0.39197
(6Z,9Z,12Z,15Z)-octadecatetraenoylcarnitine[m]	6	-0.68846	0.81951	0.99999	0.68846	0.18049	0.56792	-0.74647	0.42195	0.63478	1	0.16241	0.2807	0.63281	5	-0.89035	0.50625	0.79677
(6Z,9Z,12Z,15Z)-octadecatetraenoyl-CoA[m]	13	-2.0847	0.9969	0.99999	2.0847	0.0030982	0.062728	0.25124	0.043277	0.28537	2	0.11951	0.24778	0.62464	11	0.22217	0.053729	0.39197
(8Z,11Z,14Z,17Z)-eicosatetraenoylcarnitine[m]	6	-0.68846	0.81951	0.99999	0.68846	0.18049	0.56792	-0.74647	0.42195	0.63478	1	0.16241	0.2807	0.63281	5	-0.89035	0.50625	0.79677
(8Z,11Z,14Z,17Z)-eicosatetraenoyl-CoA[m]	13	-2.0847	0.9969	0.99999	2.0847	0.0030982	0.062728	0.25124	0.043277	0.28537	2	0.11951	0.24778	0.62464	11	0.22217	0.053729	0.39197
(5Z,8Z,11Z,14Z,17Z)-eicosapentaenoylcarnitine[m]	6	-0.68846	0.81951	0.99999	0.68846	0.18049	0.56792	-0.74647	0.42195	0.63478	1	0.16241	0.2807	0.63281	5	-0.89035	0.50625	0.79677
(5Z,8Z,11Z,14Z,17Z)-eicosapentaenoyl-CoA[m]	13	-2.0847	0.9969	0.99999	2.0847	0.0030982	0.062728	0.25124	0.043277	0.28537	2	0.11951	0.24778	0.62464	11	0.22217	0.053729	0.39197
(7Z,10Z,13Z,16Z,19Z)-docosapentaenoylcarnitine[m]	6	-0.68846	0.81951	0.99999	0.68846	0.18049	0.56792	-0.74647	0.42195	0.63478	1	0.16241	0.2807	0.63281	5	-0.89035	0.50625	0.79677
(7Z,10Z,13Z,16Z,19Z)-docosapentaenoyl-CoA[m]	13	-2.0847	0.9969	0.99999	2.0847	0.0030982	0.062728	0.25124	0.043277	0.28537	2	0.11951	0.24778	0.62464	11	0.22217	0.053729	0.39197
docosahexaenoylcarnitine[m]	6	-0.68846	0.81951	0.99999	0.68846	0.18049	0.56792	-0.74647	0.42195	0.63478	1	0.16241	0.2807	0.63281	5	-0.89035	0.50625	0.79677
(4Z,7Z,10Z,13Z,16Z,19Z)-docosahexaenoyl-CoA[m]	13	-2.0847	0.9969	0.99999	2.0847	0.0030982	0.062728	0.25124	0.043277	0.28537	2	0.11951	0.24778	0.62464	11	0.22217	0.053729	0.39197
(11Z,14Z,17Z)-eicosatrienoylcarnitine[m]	6	-0.68846	0.81951	0.99999	0.68846	0.18049	0.56792	-0.74647	0.42195	0.63478	1	0.16241	0.2807	0.63281	5	-0.89035	0.50625	0.79677
(11Z,14Z,17Z)-eicosatrienoyl-CoA[m]	13	-2.0847	0.9969	0.99999	2.0847	0.0030982	0.062728	0.25124	0.043277	0.28537	2	0.11951	0.24778	0.62464	11	0.22217	0.053729	0.39197
13,16,19-docosatrienoylcarnitine[m]	6	-0.68846	0.81951	0.99999	0.68846	0.18049	0.56792	-0.74647	0.42195	0.63478	1	0.16241	0.2807	0.63281	5	-0.89035	0.50625	0.79677
13,16,19-docosatrienoyl-CoA[m]	13	-2.0847	0.9969	0.99999	2.0847	0.0030982	0.062728	0.25124	0.043277	0.28537	2	0.11951	0.24778	0.62464	11	0.22217	0.053729	0.39197
10,13,16,19-docosatetraenoylcarnitine[m]	6	-0.68846	0.81951	0.99999	0.68846	0.18049	0.56792	-0.74647	0.42195	0.63478	1	0.16241	0.2807	0.63281	5	-0.89035	0.50625	0.79677
10,13,16,19-docosatetraenoyl-CoA[m]	13	-2.0847	0.9969	0.99999	2.0847	0.0030982	0.062728	0.25124	0.043277	0.28537	2	0.11951	0.24778	0.62464	11	0.22217	0.053729	0.39197
linoleic-carnitine[m]	6	-0.68846	0.81951	0.99999	0.68846	0.18049	0.56792	-0.74647	0.42195	0.63478	1	0.16241	0.2807	0.63281	5	-0.89035	0.50625	0.79677
linoleoyl-CoA[m]	6	-1.9884	0.99569	0.99999	1.9884	0.0043137	0.078295	1.3091	0.0082332	0.16127	1	0.16241	0.2807	0.63281	5	1.3614	0.0087112	0.27307
gamma-linolenoylcarnitine[m]	6	-0.68846	0.81951	0.99999	0.68846	0.18049	0.56792	-0.74647	0.42195	0.63478	1	0.16241	0.2807	0.63281	5	-0.89035	0.50625	0.79677
eicosatrienoylcarnitine[m]	6	-0.68846	0.81951	0.99999	0.68846	0.18049	0.56792	-0.74647	0.42195	0.63478	1	0.16241	0.2807	0.63281	5	-0.89035	0.50625	0.79677
arachidonyl-carnitine[m]	6	-0.68846	0.81951	0.99999	0.68846	0.18049	0.56792	-0.74647	0.42195	0.63478	1	0.16241	0.2807	0.63281	5	-0.89035	0.50625	0.79677
ocosatetraenoylcarnitine[m]	6	-0.68846	0.81951	0.99999	0.68846	0.18049	0.56792	-0.74647	0.42195	0.63478	1	0.16241	0.2807	0.63281	5	-0.89035	0.50625	0.79677
(7Z,10Z,13Z,16Z)-docosatetraenoyl-CoA[m]	13	-2.0847	0.9969	0.99999	2.0847	0.0030982	0.062728	0.25124	0.043277	0.28537	2	0.11951	0.24778	0.62464	11	0.22217	0.053729	0.39197
(4Z,7Z,10Z,13Z,16Z)-docosapentaenoylcarnitine[m]	6	-0.68846	0.81951	0.99999	0.68846	0.18049	0.56792	-0.74647	0.42195	0.63478	1	0.16241	0.2807	0.63281	5	-0.89035	0.50625	0.79677
(4Z,7Z,10Z,13Z,16Z)-docosapentaenoyl-CoA[m]	13	-2.0847	0.9969	0.99999	2.0847	0.0030982	0.062728	0.25124	0.043277	0.28537	2	0.11951	0.24778	0.62464	11	0.22217	0.053729	0.39197
eicosadienoylcarnitine[m]	6	-0.68846	0.81951	0.99999	0.68846	0.18049	0.56792	-0.74647	0.42195	0.63478	1	0.16241	0.2807	0.63281	5	-0.89035	0.50625	0.79677
(11Z,14Z)-eicosadienoyl-CoA[m]	13	-2.0847	0.9969	0.99999	2.0847	0.0030982	0.062728	0.25124	0.043277	0.28537	2	0.11951	0.24778	0.62464	11	0.22217	0.053729	0.39197
(13Z,16Z)-docosadienoylcarnitine[m]	6	-0.68846	0.81951	0.99999	0.68846	0.18049	0.56792	-0.74647	0.42195	0.63478	1	0.16241	0.2807	0.63281	5	-0.89035	0.50625	0.79677
(13Z,16Z)-docosadienoyl-CoA[m]	13	-2.0847	0.9969	0.99999	2.0847	0.0030982	0.062728	0.25124	0.043277	0.28537	2	0.11951	0.24778	0.62464	11	0.22217	0.053729	0.39197
10,13,16-docosatrienoylcarnitine[m]	6	-0.68846	0.81951	0.99999	0.68846	0.18049	0.56792	-0.74647	0.42195	0.63478	1	0.16241	0.2807	0.63281	5	-0.89035	0.50625	0.79677
10,13,16-docosatrienoyl-CoA[m]	13	-2.0847	0.9969	0.99999	2.0847	0.0030982	0.062728	0.25124	0.043277	0.28537	2	0.11951	0.24778	0.62464	11	0.22217	0.053729	0.39197
malonyl-carnitin[p]	2	-1.8223	0.9922	0.99999	1.8223	0.0077956	0.10504	1.1256	0.038479	0.27684	0	NA	NA	NA	2	1.1256	0.039665	0.39197
L-carnitine[p]	7	-2.7183	0.99983	0.99999	2.7183	0.0001681	0.039542	1.0983	0.013328	0.20068	0	NA	NA	NA	7	1.0983	0.011886	0.34229
L-octanoylcarnitine[p]	3	-1.6582	0.98585	0.99999	1.6582	0.014146	0.15658	0.47854	0.10996	0.3611	0	NA	NA	NA	3	0.47854	0.10811	0.55882
octanoyl-CoA[p]	5	-2.086	0.99718	0.99999	2.086	0.0028248	0.062728	0.57106	0.065448	0.3567	0	NA	NA	NA	5	0.57106	0.062066	0.4226
O-propanoylcarnitine[p]	3	-0.89668	0.88488	0.99999	0.89668	0.11512	0.51489	-0.55682	0.45155	0.66059	0	NA	NA	NA	3	-0.55682	0.44469	0.7611
O-acetylcarnitine[r]	2	-1.2323	0.94937	0.99999	1.2323	0.050628	0.33006	0.34308	0.17434	0.45832	0	NA	NA	NA	2	0.34308	0.17557	0.59235
L-carnitine[r]	4	-1.406	0.96728	0.99999	1.406	0.032725	0.27758	-0.0756	0.23553	0.50932	0	NA	NA	NA	4	-0.0756	0.2256	0.6379
malonyl-carnitin[r]	3	-0.89668	0.88488	0.99999	0.89668	0.11512	0.51489	-0.55682	0.45155	0.66059	0	NA	NA	NA	3	-0.55682	0.44469	0.7611
dodecanoylcarnitine[r]	2	-1.2323	0.94937	0.99999	1.2323	0.050628	0.33006	0.34308	0.17434	0.45832	0	NA	NA	NA	2	0.34308	0.17557	0.59235
tridecanoylcarnitine[r]	2	-1.2323	0.94937	0.99999	1.2323	0.050628	0.33006	0.34308	0.17434	0.45832	0	NA	NA	NA	2	0.34308	0.17557	0.59235
tetradecanoylcarnitine[r]	2	-1.2323	0.94937	0.99999	1.2323	0.050628	0.33006	0.34308	0.17434	0.45832	0	NA	NA	NA	2	0.34308	0.17557	0.59235
tetradecenoylcarnitine(5)[r]	2	-1.2323	0.94937	0.99999	1.2323	0.050628	0.33006	0.34308	0.17434	0.45832	0	NA	NA	NA	2	0.34308	0.17557	0.59235
tetradecenoylcarnitine(7)[r]	2	-1.2323	0.94937	0.99999	1.2323	0.050628	0.33006	0.34308	0.17434	0.45832	0	NA	NA	NA	2	0.34308	0.17557	0.59235
tetradecenoylcarnitine(9)[r]	2	-1.2323	0.94937	0.99999	1.2323	0.050628	0.33006	0.34308	0.17434	0.45832	0	NA	NA	NA	2	0.34308	0.17557	0.59235
pentadecanoylcarnitine[r]	2	-1.2323	0.94937	0.99999	1.2323	0.050628	0.33006	0.34308	0.17434	0.45832	0	NA	NA	NA	2	0.34308	0.17557	0.59235
L-palmitoylcarnitine[r]	2	-1.2323	0.94937	0.99999	1.2323	0.050628	0.33006	0.34308	0.17434	0.45832	0	NA	NA	NA	2	0.34308	0.17557	0.59235
hexadecenoylcarnitine(9)[r]	2	-1.2323	0.94937	0.99999	1.2323	0.050628	0.33006	0.34308	0.17434	0.45832	0	NA	NA	NA	2	0.34308	0.17557	0.59235
palmitoleoyl-carnitine[r]	2	-1.2323	0.94937	0.99999	1.2323	0.050628	0.33006	0.34308	0.17434	0.45832	0	NA	NA	NA	2	0.34308	0.17557	0.59235
heptadecanoylcarnitine[r]	2	-1.2323	0.94937	0.99999	1.2323	0.050628	0.33006	0.34308	0.17434	0.45832	0	NA	NA	NA	2	0.34308	0.17557	0.59235
heptadecenoylcarnitine(7)[r]	2	-1.2323	0.94937	0.99999	1.2323	0.050628	0.33006	0.34308	0.17434	0.45832	0	NA	NA	NA	2	0.34308	0.17557	0.59235
heptadecenoylcarnitine(8)[r]	2	-1.2323	0.94937	0.99999	1.2323	0.050628	0.33006	0.34308	0.17434	0.45832	0	NA	NA	NA	2	0.34308	0.17557	0.59235
stearoylcarnitine[r]	2	-1.2323	0.94937	0.99999	1.2323	0.050628	0.33006	0.34308	0.17434	0.45832	0	NA	NA	NA	2	0.34308	0.17557	0.59235
octadecenoylcarnitine(5)[r]	2	-1.2323	0.94937	0.99999	1.2323	0.050628	0.33006	0.34308	0.17434	0.45832	0	NA	NA	NA	2	0.34308	0.17557	0.59235
octadecenoylcarnitine(7)[r]	2	-1.2323	0.94937	0.99999	1.2323	0.050628	0.33006	0.34308	0.17434	0.45832	0	NA	NA	NA	2	0.34308	0.17557	0.59235
L-oleoylcarnitine[r]	2	-1.2323	0.94937	0.99999	1.2323	0.050628	0.33006	0.34308	0.17434	0.45832	0	NA	NA	NA	2	0.34308	0.17557	0.59235
(9E)-octadecenoylcarnitine[r]	2	-1.2323	0.94937	0.99999	1.2323	0.050628	0.33006	0.34308	0.17434	0.45832	0	NA	NA	NA	2	0.34308	0.17557	0.59235
octadecenoylcarnitine(11)[r]	2	-1.2323	0.94937	0.99999	1.2323	0.050628	0.33006	0.34308	0.17434	0.45832	0	NA	NA	NA	2	0.34308	0.17557	0.59235
(7Z)-octadecenoyl-CoA[r]	3	-0.20254	0.6157	0.99999	0.20254	0.3843	0.85403	-0.75286	0.53485	0.70537	1	-0.34981	0.48378	0.71576	2	-0.67471	0.55452	0.83089
(6Z,9Z)-octadecadienoylcarnitine[r]	2	-1.2323	0.94937	0.99999	1.2323	0.050628	0.33006	0.34308	0.17434	0.45832	0	NA	NA	NA	2	0.34308	0.17557	0.59235
nonadecanoylcarnitine[r]	2	-1.2323	0.94937	0.99999	1.2323	0.050628	0.33006	0.34308	0.17434	0.45832	0	NA	NA	NA	2	0.34308	0.17557	0.59235
eicosanoylcarnitine[r]	2	-1.2323	0.94937	0.99999	1.2323	0.050628	0.33006	0.34308	0.17434	0.45832	0	NA	NA	NA	2	0.34308	0.17557	0.59235
eicosenoylcarnitine(9)[r]	2	-1.2323	0.94937	0.99999	1.2323	0.050628	0.33006	0.34308	0.17434	0.45832	0	NA	NA	NA	2	0.34308	0.17557	0.59235
eicosenoylcarnitine(11)[r]	2	-1.2323	0.94937	0.99999	1.2323	0.050628	0.33006	0.34308	0.17434	0.45832	0	NA	NA	NA	2	0.34308	0.17557	0.59235
eicosenoylcarnitine(7)[r]	2	-1.2323	0.94937	0.99999	1.2323	0.050628	0.33006	0.34308	0.17434	0.45832	0	NA	NA	NA	2	0.34308	0.17557	0.59235
(8Z,11Z)-eicosadienoylcarnitine[r]	2	-1.2323	0.94937	0.99999	1.2323	0.050628	0.33006	0.34308	0.17434	0.45832	0	NA	NA	NA	2	0.34308	0.17557	0.59235
(5Z,8Z,11Z)-eicosatrienoylcarnitine[r]	2	-1.2323	0.94937	0.99999	1.2323	0.050628	0.33006	0.34308	0.17434	0.45832	0	NA	NA	NA	2	0.34308	0.17557	0.59235
heneicosanoylcarnitine[r]	2	-1.2323	0.94937	0.99999	1.2323	0.050628	0.33006	0.34308	0.17434	0.45832	0	NA	NA	NA	2	0.34308	0.17557	0.59235
docosanoylcarnitine[r]	2	-1.2323	0.94937	0.99999	1.2323	0.050628	0.33006	0.34308	0.17434	0.45832	0	NA	NA	NA	2	0.34308	0.17557	0.59235
docosenoylcarnitine[r]	2	-1.2323	0.94937	0.99999	1.2323	0.050628	0.33006	0.34308	0.17434	0.45832	0	NA	NA	NA	2	0.34308	0.17557	0.59235
docosenoylcarnitine(11)[r]	2	-1.2323	0.94937	0.99999	1.2323	0.050628	0.33006	0.34308	0.17434	0.45832	0	NA	NA	NA	2	0.34308	0.17557	0.59235
octadecatrienoylcarnitine[r]	2	-1.2323	0.94937	0.99999	1.2323	0.050628	0.33006	0.34308	0.17434	0.45832	0	NA	NA	NA	2	0.34308	0.17557	0.59235
(6Z,9Z,12Z,15Z)-octadecatetraenoylcarnitine[r]	2	-1.2323	0.94937	0.99999	1.2323	0.050628	0.33006	0.34308	0.17434	0.45832	0	NA	NA	NA	2	0.34308	0.17557	0.59235
(8Z,11Z,14Z,17Z)-eicosatetraenoylcarnitine[r]	2	-1.2323	0.94937	0.99999	1.2323	0.050628	0.33006	0.34308	0.17434	0.45832	0	NA	NA	NA	2	0.34308	0.17557	0.59235
(5Z,8Z,11Z,14Z,17Z)-eicosapentaenoylcarnitine[r]	2	-1.2323	0.94937	0.99999	1.2323	0.050628	0.33006	0.34308	0.17434	0.45832	0	NA	NA	NA	2	0.34308	0.17557	0.59235
(7Z,10Z,13Z,16Z,19Z)-docosapentaenoylcarnitine[r]	2	-1.2323	0.94937	0.99999	1.2323	0.050628	0.33006	0.34308	0.17434	0.45832	0	NA	NA	NA	2	0.34308	0.17557	0.59235
[truncated: 2,030 more rows]
