# Supplementary material for: Kiwi: a tool for integration and visualization of network topology and gene-set analysis
Source: BMC Bioinformatics. 2014 Dec 11;15(1):408. doi: 10.1186/s12859-014-0408-9 (PMC4269931; doi:10.1186/s12859-014-0408-9)
Supplement: Additional file 1: — Case study demo files. [file 12859_2014_408_MOESM1_ESM.zip › case_studies/case_study 2/run_analysis]

#############################################################
#
#                     ~ README ~
#
# This script will let you rerun the case study from the
# Kiwi manuscript. Please note that there are two entry
# points (choose one): 
#
#    - Load the GSA results and recreate the files for Kiwi
#      and produce piano plots.
#      Start from step 1. (Run in R)
#
#    or
#
#    - Just run Kiwi directly from existing files.
#      Start from step 2. (Run from terminal/python)
#
############################################################

# -----------------------------------------------------------
#    1. Create files, from the piano GSA results, for Kiwi  |
# -----------------------------------------------------------
# This code should be run in R (you need to install piano):
library(piano)
load("piano_runGSA_results.RData")
writeFilesForKiwi(gsaRes, label="KRAS", overwrite=T)

# -----------------------------------------------------------
#    2. Run Kiwi                                            |
# -----------------------------------------------------------
# Run this code in command prompt:
python -c "import kiwi.kiwi_module as kw; kw.plot(gsn='GSN.txt', gss='GSS_KRAS.txt',
           gsc='GSC_KRAS.txt', gls='GLS_KRAS.txt', pc=0.01, adj=True, gsz=50, 
           deg=50, prm=10000, hmt='values', hmf='heatmap.pdf',
           nwf='network.pdf')"

# Or run this code in a Python interpreter:
import kiwi.kiwi_module as kw
kw.plot(gsn='GSN.txt', gss='GSS_KRAS.txt',
           gsc='GSC_KRAS.txt', gls='GLS_KRAS.txt', pc=0.01, adj=True, gsz=50, 
           deg=50, prm=10000, hmt='values', hmf='heatmap.pdf',
           nwf='network.pdf')

# -----------------------------------------------------------
#    3. Export Kiwi plot as a graphML file                  |
# -----------------------------------------------------------
# This is accomplished simply by adding the extra argument -gml to the above functions:
# Run this code in command prompt:
python -c "import kiwi.kiwi_module as kw; kw.plot(gsn='GSN.txt', gss='GSS_KRAS.txt',
           gsc='GSC_KRAS.txt', gls='GLS_KRAS.txt', pc=0.01, adj=True, gsz=50, 
           deg=50, prm=10000, hmt='values', hmf='heatmap.pdf',
           nwf='network.pdf',
           gml='network.graphML')"

# Or run this code in a Python interpreter:
import kiwi.kiwi_module as kw
kw.plot(gsn='GSN.txt', gss='GSS_KRAS.txt',
           gsc='GSC_KRAS.txt', gls='GLS_KRAS.txt', pc=0.01, adj=True, gsz=50, 
           deg=50, prm=10000, hmt='values', hmf='heatmap.pdf',
           nwf='network.pdf',
           gml='network.graphML')
